# Supplementary material for: Identification of Radiation-Induced Injury Pathways and Hub Genes from RNA-Seq Data Based on Integrative Bioinformatics Approach
Source: Genes (Basel). 2026 Mar 27;17(4):377. doi: 10.3390/genes17040377 (PMC13116960; doi:10.3390/genes17040377)
Supplement: Supplementary file 1 [file genes-17-00377-s001.zip › Supplementary Table S2.xlsx]

## Sheet: Raw
ENTREZID	ENSEMBL	SYMBOL	GENENAME	logFC	AveExpr	t	P.Value	adj.P.Val	B
17002	ENSMUSG00000032496	Ltf	lactotransferrin	0.997916	9.65873	126.55	1.85584e-09	3.03642e-05	13.0329
13003	ENSMUSG00000021614	Vcan	versican	4.70746	4.48032	127.104	2.23439e-09	3.03642e-05	10.9794
235631	ENSMUSG00000048752	Prss50	serine protease 50	-6.2951	-2.00474	-94.286	7.3603e-09	6.66818e-05	6.34152
67800	ENSMUSG00000030747	Dgat2	diacylglycerol O-acyltransferase 2	2.5887	6.50259	87.3734	1.74981e-08	0.000111881	10.8523
215615	ENSMUSG00000041926	Rnpep	arginyl aminopeptidase (aminopeptidase B)	1.33872	7.30409	76.507	2.40078e-08	0.000111881	10.5901
13861	ENSMUSG00000052234	Epx	eosinophil peroxidase	-3.35422	9.07025	-80.9673	2.46986e-08	0.000111881	10.5774
15139	ENSMUSG00000026874	Hc	hemolytic complement	5.26502	-2.55167	63.7116	4.60824e-08	0.000178925	5.87064
110763	ENSMUSG00000076608	Igkj5	immunoglobulin kappa joining 5	1.72388	2.01699	59.7661	6.21463e-08	0.000188465	8.61698
15199	ENSMUSG00000042770	Hebp1	heme binding protein 1	-1.49673	6.27482	-62.9377	6.8773e-08	0.000188465	9.54549
99887	ENSMUSG00000028132	Tlcd4	TLC domain containing 4	-2.29772	5.21101	-64.4527	6.93423e-08	0.000188465	9.51247
11687	ENSMUSG00000018924	Alox15	arachidonate 15-lipoxygenase	-3.73335	6.38465	-59.8714	9.67999e-08	0.000199329	9.21399
19126	ENSMUSG00000029086	Prom1	prominin 1	0.905747	7.50482	55.3337	1.03045e-07	0.000199329	9.05306
22329	ENSMUSG00000027962	Vcam1	vascular cell adhesion molecule 1	-1.35249	6.86881	-58.0698	1.03706e-07	0.000199329	9.10573
12306	ENSMUSG00000032231	Anxa2	annexin A2	1.11197	7.49454	56.4198	1.09545e-07	0.000199329	9.0115
67855	ENSMUSG00000033508	Asprv1	aspartic peptidase, retroviral-like 1	2.18898	4.37548	56.0528	1.23836e-07	0.000199329	8.91098
16891	ENSMUSG00000053846	Lipg	lipase, endothelial	4.0414	6.08271	55.9185	1.31844e-07	0.000199329	8.90513
12349	ENSMUSG00000027562	Car2	carbonic anhydrase 2	-2.49404	8.76614	-55.3994	1.37525e-07	0.000199329	8.74389
18035	ENSMUSG00000021025	Nfkbia	nuclear factor of kappa light polypeptide gene enhancer in B cells inhibitor, alpha	-0.726943	7.42842	-50.3255	1.42563e-07	0.000199329	8.67787
624784	ENSMUSG00000047347	Tdg-ps2	thymine DNA glycosylase, pseudogene 2	0.320123	6.7076	48.4232	1.66286e-07	0.000199329	8.536
140493	ENSMUSG00000000794	Kcnn3	potassium intermediate/small conductance calcium-activated channel, subfamily N, member 3	4.9814	-2.69441	48.273	1.68719e-07	0.000199329	5.58515
11656	ENSMUSG00000025270	Alas2	aminolevulinic acid synthase 2, erythroid	-2.92398	4.67024	-52.7537	1.71594e-07	0.000199329	8.61377
14252	ENSMUSG00000061981	Flot2	flotillin 2	0.940378	7.78056	50.752	1.72944e-07	0.000199329	8.49042
18010	ENSMUSG00000007038	Neu1	neuraminidase 1	1.26751	7.54351	51.8234	1.85972e-07	0.000199329	8.45226
12843	ENSMUSG00000029661	Col1a2	collagen, type I, alpha 2	-4.72263	6.73896	-51.4503	1.92149e-07	0.000199329	8.51215
68891	ENSMUSG00000052212	Cd177	CD177 antigen	1.78422	8.22671	51.4487	1.92175e-07	0.000199329	8.38804
69091	ENSMUSG00000031988	Vps26b	VPS26 retromer complex component B	0.894207	7.21746	48.8907	1.95644e-07	0.000199329	8.3697
78388	ENSMUSG00000030681	Mvp	major vault protein	0.975805	5.8609	48.2288	1.98016e-07	0.000199329	8.42328
226856	ENSMUSG00000026623	Lpgat1	lysophosphatidylglycerol acyltransferase 1	1.18904	6.94421	49.5858	2.1874e-07	0.000211673	8.29355
18746	ENSMUSG00000032294	Pkm	pyruvate kinase, muscle	0.885932	10.5877	49.1802	2.25855e-07	0.000211673	8.08872
67838	ENSMUSG00000004460	Dnajb11	DnaJ heat shock protein family (Hsp40) member B11	0.977289	8.0323	47.7387	2.49611e-07	0.000226139	8.08366
12655	ENSMUSG00000040809	Chil3	chitinase-like 3	3.85304	8.48531	47.4156	2.77976e-07	0.000243713	7.97862
16399	ENSMUSG00000034664	Itga2b	integrin alpha 2b	-1.56894	5.9031	-47.0079	2.89042e-07	0.000245496	8.05997
14782	ENSMUSG00000031584	Gsr	glutathione reductase	0.816012	8.87866	44.9324	3.16515e-07	0.000260683	7.7624
213002	ENSMUSG00000059108	Ifitm6	interferon induced transmembrane protein 6	2.09539	6.54976	45.5285	3.33998e-07	0.000266992	7.86634
12346	ENSMUSG00000027556	Car1	carbonic anhydrase 1	-3.77962	7.63587	-45.0883	3.48994e-07	0.000270195	7.77696
56715	ENSMUSG00000025340	Rabgef1	RAB guanine nucleotide exchange factor (GEF) 1	-0.596277	4.87147	-40.9205	3.65219e-07	0.000270195	7.80434
14735	ENSMUSG00000031119	Gpc4	glypican 4	-3.32699	2.26989	-43.575	3.704e-07	0.000270195	7.29704
23925	ENSMUSG00000029866	Kel	Kell blood group	-2.63479	5.5107	-44.1209	3.84941e-07	0.000270195	7.79862
77296	ENSMUSG00000019909	Fam162b	family with sequence similarity 162, member B	2.35394	-4.00739	39.7645	4.17535e-07	0.000270195	4.92931
71226	ENSMUSG00000114362	4933433G19Rik	RIKEN cDNA 4933433G19 gene	2.35394	-4.00739	39.7645	4.17535e-07	0.000270195	4.92931
381073	ENSMUSG00000071230	Npw	neuropeptide W	2.35394	-4.00739	39.7645	4.17535e-07	0.000270195	4.92931
100503548	NA	Gm19763	predicted gene, 19763	2.35394	-4.00739	39.7645	4.17535e-07	0.000270195	4.92931
51797	ENSMUSG00000028633	Ctps1	cytidine 5'-triphosphate synthase 1	0.351896	6.77539	38.9627	4.59213e-07	0.000290255	7.3892
73174	ENSMUSG00000038517	Tbkbp1	TBK1 binding protein 1	1.38269	5.32796	42.0954	4.76032e-07	0.000294047	7.55385
68166	ENSMUSG00000024533	Spire1	spire type actin nucleation factor 1	-2.20193	5.52017	-41.1009	5.3034e-07	0.000316654	7.44022
22724	ENSMUSG00000028042	Zbtb7b	zinc finger and BTB domain containing 7B	1.09801	6.40336	40.9738	5.36123e-07	0.000316654	7.32947
27028	ENSMUSG00000028644	Ermap	erythroblast membrane-associated protein	-2.48809	7.00937	-40.6043	5.60282e-07	0.000316654	7.25943
12490	ENSMUSG00000016494	Cd34	CD34 antigen	-2.2881	6.16657	-40.4551	5.6968e-07	0.000316654	7.30692
230514	ENSMUSG00000035212	Leprot	leptin receptor overlapping transcript	-0.820281	5.86593	-38.6237	5.73075e-07	0.000316654	7.25404
628027	ENSMUSG00000094491	Igkv1-133	immunoglobulin kappa variable 1-133	2.15734	4.7585	40.1822	5.87374e-07	0.000316654	7.38616
110006	ENSMUSG00000025534	Gusb	glucuronidase, beta	0.799416	7.65998	39.2539	5.94185e-07	0.000316654	7.10588
15015	ENSMUSG00000035929	H2-Q4	histocompatibility 2, Q region locus 4	-1.90917	6.59346	-39.7729	6.15179e-07	0.000317149	7.17436
21354	ENSMUSG00000037321	Tap1	transporter 1, ATP-binding cassette, sub-family B (MDR/TAP)	-1.20373	7.02149	-39.7262	6.18452e-07	0.000317149	7.12487
14460	ENSMUSG00000031162	Gata1	GATA binding protein 1	-2.46759	5.41549	-39.4596	6.37555e-07	0.000320891	7.25597
72361	ENSMUSG00000031877	Ces2g	carboxylesterase 2G	-2.16554	6.20984	-39.0663	6.67067e-07	0.00032964	7.12229
108052	ENSMUSG00000059336	Slc14a1	solute carrier family 14 (urea transporter), member 1	-2.49452	4.92839	-38.7706	6.90359e-07	0.000333011	7.21161
67815	ENSMUSG00000003585	Sec14l2	SEC14-like lipid binding 2	-2.33342	4.19186	-38.6715	6.98394e-07	0.000333011	7.23604
780864	NA	Ighv15-2	immunoglobulin heavy variable V15-2	2.12447	2.60929	37.3214	7.31151e-07	0.00034262	7.08754
68591	ENSMUSG00000039616	Mocos	molybdenum cofactor sulfurase	1.60666	3.70274	36.9852	8.03946e-07	0.000370347	7.09268
230709	ENSMUSG00000043207	Zmpste24	zinc metallopeptidase, STE24	0.659291	7.05438	35.7583	8.21018e-07	0.000371907	6.74536
72141	ENSMUSG00000025236	Adpgk	ADP-dependent glucokinase	0.667475	7.56887	35.7644	8.5356e-07	0.000379306	6.67606
11826	ENSMUSG00000004655	Aqp1	aquaporin 1	-3.34817	7.3236	-36.7033	8.84224e-07	0.000379306	6.73152
59049	ENSMUSG00000022199	Slc22a17	solute carrier family 22 (organic cation transporter), member 17	-1.15039	1.01689	-33.7792	8.94296e-07	0.000379306	6.5129
50772	ENSMUSG00000042688	Mapk6	mitogen-activated protein kinase 6	0.943373	7.03362	36.5476	9.01355e-07	0.000379306	6.68709
19652	ENSMUSG00000031167	Rbm3	RNA binding motif (RNP1, RRM) protein 3	-0.880367	8.82103	-36.3868	9.19486e-07	0.000379306	6.55306
20773	ENSMUSG00000021036	Sptlc2	serine palmitoyltransferase, long chain base subunit 2	0.667727	6.65986	34.8613	9.21085e-07	0.000379306	6.64137
21349	ENSMUSG00000028717	Tal1	T cell acute lymphocytic leukemia 1	-1.42048	6.13551	-36.0299	9.6134e-07	0.000388895	6.69549
223776	ENSMUSG00000035757	Selenoo	selenoprotein O	-0.574548	4.26801	-33.1742	9.72988e-07	0.000388895	6.79682
13032	ENSMUSG00000030560	Ctsc	cathepsin C	1.34765	7.08266	35.4271	1.03744e-06	0.000403081	6.52457
14062	ENSMUSG00000048376	F2r	coagulation factor II thrombin receptor	-1.83807	3.76437	-35.3478	1.04799e-06	0.000403081	6.82874
192193	ENSMUSG00000030104	Edem1	ER degradation enhancer, mannosidase alpha-like 1	1.21623	8.17452	35.2115	1.06642e-06	0.000403081	6.41875
72787	ENSMUSG00000028614	Ndc1	NDC1 transmembrane nucleoporin	0.748333	6.72727	34.2974	1.08616e-06	0.000403081	6.46761
11749	ENSMUSG00000018340	Anxa6	annexin A6	-0.653759	6.65987	-33.6676	1.09012e-06	0.000403081	6.44878
14751	ENSMUSG00000036427	Gpi1	glucose-6-phosphate isomerase 1	1.12745	10.2062	34.9383	1.10459e-06	0.000403081	6.26032
18985	ENSMUSG00000032053	Pou2af1	POU domain, class 2, associating factor 1	2.56727	5.69646	34.8846	1.1123e-06	0.000403081	6.60939
73094	ENSMUSG00000028524	Sgip1	SH3-domain GRB2-like (endophilin) interacting protein 1	1.70405	3.40115	34.416	1.14277e-06	0.000406414	6.74436
245877	ENSMUSG00000028849	Map7d1	MAP7 domain containing 1	0.890335	6.46283	34.4155	1.16316e-06	0.000406414	6.4322
56199	ENSMUSG00000031974	Abcb10	ATP-binding cassette, sub-family B member 10	-1.30599	6.71598	-34.4773	1.17285e-06	0.000406414	6.41172
213570	ENSMUSG00000096326	Ighv1-78	immunoglobulin heavy variable 1-78	1.4392	5.20615	34.2879	1.20238e-06	0.000406414	6.53947
243433	ENSMUSG00000076508	Igkv17-127	immunoglobulin kappa variable 17-127	2.07387	7.60915	34.2215	1.21295e-06	0.000406414	6.31222
22330	ENSMUSG00000021823	Vcl	vinculin	0.529307	7.7939	32.4822	1.22635e-06	0.000406414	6.21788
233186	ENSMUSG00000039013	Siglecf	sialic acid binding Ig-like lectin F	-1.58293	4.65544	-34.1269	1.22821e-06	0.000406414	6.58502
17768	ENSMUSG00000005667	Mthfd2	methylenetetrahydrofolate dehydrogenase (NAD+ dependent), methenyltetrahydrofolate cyclohydrolase	0.623799	6.12031	32.3792	1.24112e-06	0.000406414	6.33452
207839	ENSMUSG00000037280	Galnt6	polypeptide N-acetylgalactosaminyltransferase 6	-1.70318	5.53739	-33.8568	1.27305e-06	0.000411906	6.4459
14969	ENSMUSG00000060586	H2-Eb1	histocompatibility 2, class II antigen E beta	-1.27994	4.79801	-33.6648	1.30616e-06	0.00041765	6.49233
20652	ENSMUSG00000026600	Soat1	sterol O-acyltransferase 1	1.19945	6.52126	33.4159	1.35064e-06	0.000426535	6.26227
56421	ENSMUSG00000021196	Pfkp	phosphofructokinase, platelet	1.128	6.82724	33.3359	1.36534e-06	0.000426535	6.22251
50708	ENSMUSG00000036181	H1f2	H1.2 linker histone, cluster member	-0.84204	6.85373	-33.0057	1.42807e-06	0.000436951	6.16552
16765	ENSMUSG00000028832	Stmn1	stathmin 1	-0.670791	8.27724	-32.6177	1.43083e-06	0.000436951	6.0517
15505	ENSMUSG00000029657	Hsph1	heat shock 105kDa/110kDa protein 1	1.41963	7.72369	32.7324	1.48268e-06	0.000440059	6.06229
11600	ENSMUSG00000022309	Angpt1	angiopoietin 1	-2.09735	4.26659	-32.6694	1.49562e-06	0.000440059	6.42505
16364	ENSMUSG00000021356	Irf4	interferon regulatory factor 4	1.07282	5.49489	32.5121	1.52854e-06	0.000440059	6.22422
56386	ENSMUSG00000056124	B4galt6	UDP-Gal:betaGlcNAc beta 1,4-galactosyltransferase, polypeptide 6	1.0945	8.27718	32.3179	1.57045e-06	0.000440059	5.95684
55946	ENSMUSG00000021824	Ap3m1	adaptor-related protein complex 3, mu 1 subunit	0.528931	6.85195	30.5602	1.59857e-06	0.000440059	5.96982
17330	ENSMUSG00000024896	Minpp1	multiple inositol polyphosphate histidine phosphatase 1	-0.958275	6.92824	-32.1692	1.60347e-06	0.000440059	6.02549
108689	ENSMUSG00000042694	Stn1	STN1, CST complex subunit	-0.767145	2.66547	-29.7975	1.6053e-06	0.000440059	6.37887
53614	ENSMUSG00000028476	Reck	reversion-inducing-cysteine-rich protein with kazal motifs	1.627	4.19874	32.1532	1.60706e-06	0.000440059	6.33886
17067	ENSMUSG00000079018	Ly6c1	lymphocyte antigen 6 family member C1	-2.90953	3.60143	-32.1467	1.60854e-06	0.000440059	6.40519
13034	ENSMUSG00000004552	Ctse	cathepsin E	-2.18037	8.10274	-32.1337	1.61147e-06	0.000440059	5.94576
66229	ENSMUSG00000063888	Rpl7l1	ribosomal protein L7-like 1	0.350357	7.3563	29.6784	1.63556e-06	0.000440059	5.87499
18733	ENSMUSG00000058818	Pirb	paired Ig-like receptor B	1.10386	5.47024	32.0159	1.6384e-06	0.000440059	6.14822
229323	ENSMUSG00000050075	Gpr171	G protein-coupled receptor 171	-2.136	3.19844	-31.9533	1.65292e-06	0.000440059	6.37904
15937	ENSMUSG00000003541	Ier3	immediate early response 3	-1.27528	5.35481	-31.8904	1.66769e-06	0.000440059	6.14768
102566	ENSMUSG00000037949	Ano10	anoctamin 10	1.27748	5.20025	31.6399	1.72809e-06	0.000444598	6.12493
269346	ENSMUSG00000027219	Slc28a2	solute carrier family 28 (sodium-coupled nucleoside transporter), member 2	1.14703	6.75	31.5783	1.74334e-06	0.000444598	5.94388
16803	ENSMUSG00000016024	Lbp	lipopolysaccharide binding protein	1.34653	7.50512	31.4916	1.76511e-06	0.000444598	5.87216
218335	ENSMUSG00000021610	Clptm1l	CLPTM1-like	0.586753	7.5572	30.6196	1.76529e-06	0.000444598	5.83032
225845	ENSMUSG00000060675	Plaat3	phospholipase A and acyltransferase 3	-1.71138	3.75294	-31.4854	1.76668e-06	0.000444598	6.28153
57444	ENSMUSG00000039236	Isg20	interferon-stimulated protein	-1.20003	4.92367	-31.3874	1.79169e-06	0.000446756	6.11951
70319	NA	2600006K01Rik	RIKEN cDNA 2600006K01 gene	-3.02427	-0.277383	-29.5928	1.84294e-06	0.000447883	5.38807
16178	ENSMUSG00000026073	Il1r2	interleukin 1 receptor, type II	3.89933	4.65185	31.1646	1.85022e-06	0.000447883	6.22111
629818	ENSMUSG00000094102	Ighv9-2	immunoglobulin heavy variable V9-2	2.48606	4.97209	31.1349	1.85818e-06	0.000447883	6.11743
20338	ENSMUSG00000020964	Sel1l	sel-1 suppressor of lin-12-like (C. elegans)	1.07775	7.73512	31.0144	1.89098e-06	0.000447883	5.77315
21810	ENSMUSG00000035493	Tgfbi	transforming growth factor, beta induced	1.46548	6.48757	31.007	1.89302e-06	0.000447883	5.87737
107767	ENSMUSG00000021687	Scamp1	secretory carrier membrane protein 1	1.4205	6.20432	30.9995	1.89509e-06	0.000447883	5.90394
319734	ENSMUSG00000041460	Cacna2d4	calcium channel, voltage-dependent, alpha 2/delta subunit 4	-2.50121	-1.57955	-28.4075	2.00567e-06	0.000469933	4.9694
20362	ENSMUSG00000018398	Septin8	septin 8	-1.80152	6.09803	-30.4743	2.04692e-06	0.000475051	5.83804
18453	ENSMUSG00000025130	P4hb	prolyl 4-hydroxylase, beta polypeptide	0.552839	10.7195	30.2728	2.06248e-06	0.000475051	5.48278
19746	ENSMUSG00000028825	Rhd	Rh blood group, D antigen	-2.70166	4.93146	-30.336	2.08935e-06	0.000476772	6.0042
109754	ENSMUSG00000018042	Cyb5r3	cytochrome b5 reductase 3	-1.16243	5.78202	-30.2857	2.10503e-06	0.000476772	5.8247
93719	ENSMUSG00000062148	Ear6	eosinophil-associated, ribonuclease A family, member 6	-3.61411	6.87175	-30.093	2.16651e-06	0.00048481	5.75022
66109	ENSMUSG00000020577	Tspan13	tetraspanin 13	-1.25316	5.25219	-30.0271	2.18802e-06	0.00048481	5.84931
777685	ENSMUSG00000076633	Ighv5-2	immunoglobulin heavy variable 5-2	2.98236	2.96255	29.9663	2.20812e-06	0.00048481	6.08389
17874	ENSMUSG00000032508	Myd88	myeloid differentiation primary response gene 88	1.27592	6.6844	29.9551	2.21187e-06	0.00048481	5.67294
22388	ENSMUSG00000005103	Wdr1	WD repeat domain 1	0.764623	8.44809	29.7339	2.28701e-06	0.00049727	5.50011
16019	ENSMUSG00000076617	Ighm	immunoglobulin heavy constant mu	1.50036	8.72567	29.501	2.36958e-06	0.000511134	5.44334
13587	ENSMUSG00000072596	Ear2	eosinophil-associated, ribonuclease A family, member 2	-4.0019	7.50626	-29.1703	2.49313e-06	0.000515639	5.52722
19224	ENSMUSG00000047250	Ptgs1	prostaglandin-endoperoxide synthase 1	1.34163	6.51778	29.1661	2.49475e-06	0.000515639	5.54877
14972	ENSMUSG00000061232	H2-K1	histocompatibility 2, K1, K region	-1.05052	9.43519	-29.1651	2.49512e-06	0.000515639	5.33599
72512	ENSMUSG00000024349	Sting1	stimulator of interferon response cGAMP interactor 1	0.660627	6.17524	28.4921	2.51992e-06	0.000515639	5.53595
71166	ENSMUSG00000102416	4933424G06Rik	RIKEN cDNA 4933424G06 gene	1.61702	-4.37587	26.9981	2.54224e-06	0.000515639	4.34252
381310	ENSMUSG00000053963	Stum	mechanosensory transduction mediator	1.61702	-4.37587	26.9981	2.54224e-06	0.000515639	4.34252
100503521	NA	NA	NA	1.61702	-4.37587	26.9981	2.54224e-06	0.000515639	4.34252
76854	ENSMUSG00000053647	Gper1	G protein-coupled estrogen receptor 1	1.61702	-4.37587	26.9981	2.54224e-06	0.000515639	4.34252
12153	ENSMUSG00000022098	Bmp1	bone morphogenetic protein 1	-1.69487	2.81125	-28.7679	2.57374e-06	0.00051816	5.93361
99382	ENSMUSG00000032724	Abtb2	ankyrin repeat and BTB domain containing 2	1.30241	3.00698	28.0854	2.62943e-06	0.000521731	5.89023
56699	ENSMUSG00000041598	Cdc42ep4	CDC42 effector protein 4	-0.549592	4.57607	-26.8024	2.62987e-06	0.000521731	5.64069
70059	ENSMUSG00000021263	Degs2	delta 4-desaturase, sphingolipid 2	2.66335	1.52064	28.3995	2.69414e-06	0.000530609	5.69541
50765	ENSMUSG00000029716	Tfr2	transferrin receptor 2	-2.15059	5.174	-28.5452	2.7489e-06	0.000537498	5.63269
77975	ENSMUSG00000022964	Tmem50b	transmembrane protein 50B	1.25632	6.70304	28.3367	2.84123e-06	0.000541583	5.37653
15370	ENSMUSG00000023034	Nr4a1	nuclear receptor subfamily 4, group A, member 1	-2.14234	6.07809	-28.3263	2.84591e-06	0.000541583	5.46844
14058	ENSMUSG00000031444	F10	coagulation factor X	1.47331	6.41188	28.2991	2.85828e-06	0.000541583	5.40269
54132	ENSMUSG00000055044	Pdlim1	PDZ and LIM domain 1 (elfin)	-1.4716	5.02867	-28.285	2.86473e-06	0.000541583	5.57817
12317	ENSMUSG00000003814	Calr	calreticulin	0.592791	11.478	28.2702	2.87145e-06	0.000541583	5.05428
211389	ENSMUSG00000049858	Suox	sulfite oxidase	-2.13098	3.25962	-28.2313	2.88934e-06	0.000541583	5.80559
14598	ENSMUSG00000006345	Ggt1	gamma-glutamyltransferase 1	3.46875	2.13539	28.0841	2.95826e-06	0.000546679	5.68853
227721	ENSMUSG00000051373	Plpp7	phospholipid phosphatase 7 (inactive)	-1.77325	-0.238568	-26.1004	2.97582e-06	0.000546679	5.13638
13845	ENSMUSG00000005958	Ephb3	Eph receptor B3	-1.55276	-4.37587	-26.0984	2.97687e-06	0.000546679	4.28181
16190	ENSMUSG00000030748	Il4ra	interleukin 4 receptor, alpha	1.9959	6.8767	27.9853	3.00558e-06	0.000548246	5.30844
233529	ENSMUSG00000051727	Kctd14	potassium channel tetramerisation domain containing 14	-2.19578	1.92094	-27.631	3.04231e-06	0.000551247	5.70634
18769	ENSMUSG00000035268	Pkig	protein kinase inhibitor, gamma	-0.359844	5.16728	-25.9125	3.07761e-06	0.000553949	5.36686
14461	ENSMUSG00000015053	Gata2	GATA binding protein 2	-1.57735	5.82946	-27.6969	3.14923e-06	0.000559952	5.36145
381782	ENSMUSG00000076562	Igkv4-50	immunoglobulin kappa variable 4-50	2.20428	5.52659	27.6912	3.15216e-06	0.000559952	5.42318
21807	ENSMUSG00000022010	Tsc22d1	TSC22 domain family, member 1	-1.98996	5.13635	-27.5891	3.20505e-06	0.000561686	5.45431
20430	ENSMUSG00000030447	Cyfip1	cytoplasmic FMR1 interacting protein 1	0.721844	6.61849	27.5692	3.21548e-06	0.000561686	5.23136
20315	ENSMUSG00000061353	Cxcl12	C-X-C motif chemokine ligand 12	-3.3695	3.53508	-27.5532	3.22392e-06	0.000561686	5.70116
434609	ENSMUSG00000094940	Ighv1-84	immunoglobulin heavy variable 1-84	3.06161	2.11871	27.2136	3.40919e-06	0.0005879	5.59128
16529	ENSMUSG00000023243	Kcnk5	potassium channel, subfamily K, member 5	-1.24184	2.94107	-26.4818	3.42207e-06	0.0005879	5.61753
71853	ENSMUSG00000020571	Pdia6	protein disulfide isomerase associated 6	0.72423	9.44976	27.1291	3.45729e-06	0.0005879	4.94455
15486	ENSMUSG00000031844	Hsd17b2	hydroxysteroid (17-beta) dehydrogenase 2	3.29778	-3.53514	25.4797	3.46091e-06	0.0005879	4.33437
633568	NA	Ighv5-16	immunoglobulin heavy variable 5-16	2.07386	6.5788	26.8505	3.62187e-06	0.000606349	5.12195
209131	ENSMUSG00000028385	Snx30	sorting nexin family member 30	-1.11654	4.77416	-26.8359	3.63076e-06	0.000606349	5.3323
80752	ENSMUSG00000025854	Fam20c	FAM20C, golgi associated secretory pathway kinase	1.95216	4.0046	26.7862	3.66122e-06	0.000606349	5.46561
73690	ENSMUSG00000056888	Glipr1	GLI pathogenesis related 1	-0.909875	6.18402	-26.7777	3.66644e-06	0.000606349	5.12433
64138	ENSMUSG00000016256	Ctsz	cathepsin Z	1.12553	8.33421	26.7541	3.68106e-06	0.000606349	4.943
11747	ENSMUSG00000027712	Anxa5	annexin A5	-1.27169	6.14987	-26.6881	3.72225e-06	0.000609439	5.11787
93725	ENSMUSG00000090166	Ear10	eosinophil-associated, ribonuclease A family, member 10	-4.35717	2.78384	-26.6236	3.76301e-06	0.000611111	5.5162
170736	ENSMUSG00000022438	Parvb	parvin, beta	-2.32283	4.30706	-26.5691	3.79794e-06	0.000611111	5.40141
780891	NA	Ighv1-39	immunoglobulin heavy variable 1-39	1.60632	6.07983	26.566	3.79991e-06	0.000611111	5.10905
23945	ENSMUSG00000033174	Mgll	monoglyceride lipase	-1.67848	4.55476	-26.5199	3.82976e-06	0.000612288	5.32579
69189	ENSMUSG00000013974	Mcemp1	mast cell expressed membrane protein 1	1.85097	5.75708	26.3614	3.93455e-06	0.000625363	5.11786
78920	ENSMUSG00000004789	Dlst	dihydrolipoamide S-succinyltransferase	-0.290924	7.72933	-24.4922	4.00078e-06	0.000632194	4.79166
27979	ENSMUSG00000056076	Eif3b	eukaryotic translation initiation factor 3, subunit B	0.494739	9.21055	25.8652	4.0861e-06	0.000641943	4.74506
52065	ENSMUSG00000070056	Mfhas1	malignant fibrous histiocytoma amplified sequence 1	-1.66372	3.29472	-26.084	4.12654e-06	0.000644571	5.41326
16421	ENSMUSG00000001281	Itgb7	integrin beta 7	-0.916035	5.99123	-25.9447	4.2273e-06	0.000655405	4.97915
58217	ENSMUSG00000042265	Trem1	triggering receptor expressed on myeloid cells 1	0.73433	5.79369	25.848	4.24414e-06	0.000655405	4.99104
78618	ENSMUSG00000049076	Acap2	ArfGAP with coiled-coil, ankyrin repeat and PH domains 2	0.947207	7.19597	25.8247	4.31643e-06	0.000662804	4.83496
83557	ENSMUSG00000050966	Lin28a	lin-28 homolog A	1.59847	5.09209	25.7882	4.34401e-06	0.000663292	5.0901
78830	ENSMUSG00000027010	Slc25a12	solute carrier family 25 (mitochondrial carrier, Aralar), member 12	1.00824	7.03985	25.7196	4.39643e-06	0.000664557	4.82664
103963	ENSMUSG00000030062	Rpn1	ribophorin I	0.443757	9.21366	25.1948	4.4012e-06	0.000664557	4.6428
16561	ENSMUSG00000063077	Kif1b	kinesin family member 1B	0.821547	6.29697	25.5951	4.49352e-06	0.000674748	4.86947
14381	ENSMUSG00000031400	G6pdx	glucose-6-phosphate dehydrogenase X-linked	1.48913	8.94952	25.4983	4.57084e-06	0.000680161	4.64555
53321	ENSMUSG00000017167	Cntnap1	contactin associated protein-like 1	2.15354	4.23479	25.4846	4.58197e-06	0.000680161	5.18967
50930	ENSMUSG00000005824	Tnfsf14	tumor necrosis factor (ligand) superfamily, member 14	1.56361	3.74228	25.4566	4.60464e-06	0.000680161	5.23274
74769	ENSMUSG00000032462	Pik3cb	phosphatidylinositol-4,5-bisphosphate 3-kinase catalytic subunit beta	1.09862	6.10728	25.319	4.71842e-06	0.000690216	4.83803
140703	ENSMUSG00000034164	Emid1	EMI domain containing 1	-2.45821	2.45791	-25.3129	4.7235e-06	0.000690216	5.33079
54613	ENSMUSG00000022747	St3gal6	ST3 beta-galactoside alpha-2,3-sialyltransferase 6	-2.06124	4.12319	-25.2115	4.80964e-06	0.000699044	5.1505
72054	ENSMUSG00000003484	Cyp4f18	cytochrome P450, family 4, subfamily f, polypeptide 18	-1.36473	4.93359	-25.0788	4.92532e-06	0.000708971	4.96294
12550	ENSMUSG00000000303	Cdh1	cadherin 1	-1.45042	3.94016	-25.0734	4.93012e-06	0.000708971	5.12541
12983	ENSMUSG00000071713	Csf2rb	colony stimulating factor 2 receptor, beta, low-affinity (granulocyte-macrophage)	1.75452	8.44037	25.0299	4.96877e-06	0.00070907	4.58142
69191	ENSMUSG00000024184	Pdia2	protein disulfide isomerase associated 2	-3.13799	2.2259	-25.014	4.98297e-06	0.00070907	5.25351
93966	ENSMUSG00000028332	Hemgn	hemogen	-2.62238	6.04856	-24.9788	5.01471e-06	0.000709868	4.82956
211329	ENSMUSG00000039697	Ncoa7	nuclear receptor coactivator 7	-1.2885	4.79572	-24.9017	5.08492e-06	0.000716077	4.94561
21770	ENSMUSG00000059409	Ppp2r5d	protein phosphatase 2, regulatory subunit B', delta	0.543426	6.54122	24.3806	5.13873e-06	0.000719926	4.65801
74442	ENSMUSG00000050931	Sgms2	sphingomyelin synthase 2	1.18773	7.54689	24.8009	5.17864e-06	0.000721796	4.59252
80838	ENSMUSG00000049539	H1f1	H1.1 linker histone, cluster member	-2.08012	1.53945	-24.4039	5.23227e-06	0.000725249	5.17177
53421	ENSMUSG00000030082	Sec61a1	SEC61 translocon subunit alpha 1	0.811435	8.63651	24.7185	5.25678e-06	0.000725249	4.49594
70568	ENSMUSG00000028228	Cpne3	copine III	1.1874	7.34117	24.5815	5.38991e-06	0.000739861	4.56105
432628	ENSMUSG00000037336	Mfsd2b	MFSD2 lysolipid transporter B, sphingolipid	-2.78878	5.08395	-24.5009	5.47013e-06	0.0007445	4.88972
380795	ENSMUSG00000076615	Ighg3	Immunoglobulin heavy constant gamma 3	2.13005	5.90501	24.4926	5.4785e-06	0.0007445	4.71992
629860	ENSMUSG00000095416	Ighv1-12	immunoglobulin heavy variable V1-12	2.3026	6.13476	24.4575	5.51395e-06	0.000745591	4.68845
67220	ENSMUSG00000015745	Plekho1	pleckstrin homology domain containing, family O member 1	-1.32973	4.53994	-24.3597	5.61434e-06	0.000755407	4.87536
71914	ENSMUSG00000029338	Antxr2	anthrax toxin receptor 2	0.880621	4.58981	24.2686	5.65588e-06	0.000756447	4.83953
21412	ENSMUSG00000045680	Tcf21	transcription factor 21	5.08537	-2.64221	24.2924	5.68462e-06	0.000756447	4.24569
13732	ENSMUSG00000040212	Emp3	epithelial membrane protein 3	-0.54	5.89992	-23.6239	5.73969e-06	0.000756447	4.59045
266645	ENSMUSG00000026348	Acmsd	amino carboxymuconate semialdehyde decarboxylase	-2.88944	1.21192	-24.1742	5.81078e-06	0.000756447	4.97798
98766	ENSMUSG00000036352	Ubac1	ubiquitin associated domain containing 1	-1.40076	6.37545	-24.1689	5.81654e-06	0.000756447	4.56773
11423	ENSMUSG00000023328	Ache	acetylcholinesterase	-3.32655	3.21765	-24.1664	5.81921e-06	0.000756447	5.10367
68428	ENSMUSG00000026389	Steap3	STEAP family member 3	-1.52387	6.08634	-24.1634	5.8225e-06	0.000756447	4.60451
17025	ENSMUSG00000028393	Alad	aminolevulinate, delta-, dehydratase	-2.09833	6.07391	-24.1429	5.84473e-06	0.000756447	4.62205
384417	ENSMUSG00000076571	Igkv5-37	immunoglobulin kappa variable 5-37	2.1678	4.84566	24.0882	5.9047e-06	0.000760428	4.80111
11465	ENSMUSG00000062825	Actg1	actin, gamma, cytoplasmic 1	0.560954	10.7029	24.064	5.93145e-06	0.000760428	4.2237
225875	ENSMUSG00000045045	Lrfn4	leucine rich repeat and fibronectin type III domain containing 4	-1.63587	1.48055	-23.1771	6.03074e-06	0.000769528	5.04849
23999	ENSMUSG00000023277	Twf2	twinfilin actin binding protein 2	0.735541	6.92669	23.8979	6.11918e-06	0.000777164	4.44057
11947	ENSMUSG00000025393	Atp5f1b	ATP synthase F1 subunit beta	0.28737	10.4565	22.6802	6.16677e-06	0.000779565	4.12056
53623	ENSMUSG00000001986	Gria3	glutamate receptor, ionotropic, AMPA3 (alpha 3)	-1.05487	5.80571	-23.8207	6.20887e-06	0.000781255	4.55201
320148	ENSMUSG00000043740	B430306N03Rik	RIKEN cDNA B430306N03 gene	1.31816	5.18751	23.7658	6.27374e-06	0.000785738	4.63561
68744	ENSMUSG00000046897	Zfp740	zinc finger protein 740	-0.596606	6.15548	-23.5002	6.33253e-06	0.000785738	4.46499
52614	ENSMUSG00000032915	Adgre4	adhesion G protein-coupled receptor E4	-3.32767	2.66417	-23.6989	6.35378e-06	0.000785738	5.03558
319670	ENSMUSG00000051166	Eml5	echinoderm microtubule associated protein like 5	-1.91813	4.00609	-23.6671	6.39218e-06	0.000785738	4.84057
16590	ENSMUSG00000005672	Kit	KIT proto-oncogene receptor tyrosine kinase	-1.67567	6.9738	-23.6231	6.44592e-06	0.000785738	4.38867
56224	ENSMUSG00000028152	Tspan5	tetraspanin 5	1.01488	5.55189	23.5968	6.47831e-06	0.000785738	4.53442
76809	ENSMUSG00000037905	Bri3bp	Bri3 binding protein	0.631006	6.99184	23.5843	6.49375e-06	0.000785738	4.36341
231805	ENSMUSG00000046245	Pilra	paired immunoglobin-like type 2 receptor alpha	1.40918	4.40818	23.5764	6.50361e-06	0.000785738	4.72873
213684	ENSMUSG00000076541	Igkv4-79	immunoglobulin kappa variable 4-79	1.46758	4.12218	23.5636	6.51949e-06	0.000785738	4.77689
12984	ENSMUSG00000071714	Csf2rb2	colony stimulating factor 2 receptor, beta 2, low-affinity (granulocyte-macrophage)	0.912655	6.09119	23.5523	6.53361e-06	0.000785738	4.45112
227298	ENSMUSG00000049339	Retreg2	reticulophagy regulator family member 2	-0.486008	6.71479	-22.9656	6.62652e-06	0.000790449	4.33421
76071	ENSMUSG00000063646	Jakmip1	janus kinase and microtubule interacting protein 1	-1.34521	2.35648	-23.0115	6.63506e-06	0.000790449	4.9685
17164	ENSMUSG00000016528	Mapkapk2	MAP kinase-activated protein kinase 2	0.54649	8.6682	23.4461	6.66774e-06	0.000790449	4.20831
72865	ENSMUSG00000051851	Rtl8c	retrotransposon Gag like 8C	-1.85277	0.487266	-22.2803	6.68911e-06	0.000790449	4.78815
59041	ENSMUSG00000026277	Stk25	serine/threonine kinase 25 (yeast)	-0.731972	5.83093	-23.4017	6.72479e-06	0.000791225	4.44766
68526	ENSMUSG00000041762	Gpr155	G protein-coupled receptor 155	-1.29541	2.80173	-23.0757	6.88259e-06	0.000802771	4.89737
57915	ENSMUSG00000029174	Tbc1d1	TBC1 domain family, member 1	0.686097	6.10592	23.2558	6.91671e-06	0.000802771	4.37831
27357	ENSMUSG00000019528	Gyg1	glycogenin 1	0.960412	7.26096	23.2554	6.91717e-06	0.000802771	4.26808
432702	NA	Ighv1-4	immunoglobulin heavy variable 1-4	2.40392	4.75528	23.2376	6.94106e-06	0.000802771	4.64239
74039	ENSMUSG00000058099	Nfam1	Nfat activating molecule with ITAM motif 1	1.01203	7.23944	23.1285	7.08946e-06	0.00081646	4.24086
73968	NA	4930444F02Rik	RIKEN cDNA 4930444F02 gene	-4.99109	-2.65725	-23.1062	7.12026e-06	0.000816547	4.12188
20533	ENSMUSG00000006574	Slc4a1	solute carrier family 4 (anion exchanger), member 1	-2.49529	7.72854	-22.925	7.37684e-06	0.000840309	4.17298
18670	ENSMUSG00000042476	Abcb4	ATP-binding cassette, sub-family B member 4	-2.44745	5.55579	-22.9164	7.3893e-06	0.000840309	4.43955
13524	ENSMUSG00000031552	Adam18	a disintegrin and metallopeptidase domain 18	2.96005	-3.70425	21.6965	7.47335e-06	0.000846326	3.93299
240055	ENSMUSG00000034413	Neurl1b	neuralized E3 ubiquitin protein ligase 1B	-2.06023	1.44895	-22.6375	7.50509e-06	0.000846393	4.83414
780831	NA	Ighv3-8	immunoglobulin heavy variable V3-8	1.5495	7.17157	22.7934	7.57029e-06	0.000846911	4.17481
108150	ENSMUSG00000031608	Galnt7	polypeptide N-acetylgalactosaminyltransferase 7	0.709405	5.68566	22.7923	7.572e-06	0.000846911	4.32536
14719	ENSMUSG00000031672	Got2	glutamatic-oxaloacetic transaminase 2, mitochondrial	0.940619	8.26881	22.7455	7.64225e-06	0.000849153	4.07352
11461	ENSMUSG00000029580	Actb	actin, beta	0.728319	11.0097	22.7374	7.65453e-06	0.000849153	3.90019
12385	ENSMUSG00000037815	Ctnna1	catenin alpha 1	-0.555765	6.48981	-22.5113	7.74597e-06	0.00085327	4.19043
668474	NA	Ighv1-7	immunoglobulin heavy variable V1-7	2.24175	5.4801	22.6719	7.75443e-06	0.00085327	4.38028
238447	ENSMUSG00000095079	Igha	immunoglobulin heavy constant alpha	0.744103	11.8884	22.6367	7.80873e-06	0.00085578	3.83026
105245	ENSMUSG00000038991	Txndc5	thioredoxin domain containing 5	0.9904	7.94659	22.5592	7.93e-06	0.000863371	4.05239
12654	ENSMUSG00000064246	Chi3l1	chitinase 3 like 1	0.892142	7.14333	22.5519	7.94152e-06	0.000863371	4.11234
16905	ENSMUSG00000028063	Lmna	lamin A	-1.63528	5.54784	-22.5191	7.99378e-06	0.000865589	4.30854
112422	ENSMUSG00000066000	Zfp979	zinc finger protein 979	3.08816	1.90797	22.4749	8.06456e-06	0.000869251	4.78032
12331	ENSMUSG00000028656	Cap1	cyclase associated actin cytoskeleton regulatory protein 1	0.902443	8.79719	22.4556	8.09576e-06	0.000869251	3.96779
320207	ENSMUSG00000020901	Pik3r5	phosphoinositide-3-kinase regulatory subunit 5	1.55232	6.11006	22.4385	8.12354e-06	0.000869251	4.20575
117149	ENSMUSG00000032041	Tirap	toll-interleukin 1 receptor (TIR) domain-containing adaptor protein	1.56854	5.21688	22.4134	8.16463e-06	0.000870221	4.33098
11603	ENSMUSG00000041936	Agrn	agrin	-1.71017	4.12471	-22.3796	8.2201e-06	0.000872711	4.52387
20187	ENSMUSG00000032547	Ryk	receptor-like tyrosine kinase	-1.44433	5.02317	-22.1493	8.6112e-06	0.000903283	4.29861
27373	ENSMUSG00000022433	Csnk1e	casein kinase 1, epsilon	-1.27285	5.10829	-22.146	8.61711e-06	0.000903283	4.2767
21355	ENSMUSG00000024339	Tap2	transporter 2, ATP-binding cassette, sub-family B (MDR/TAP)	-0.21527	7.09433	-20.7576	8.62978e-06	0.000903283	3.9256
17969	ENSMUSG00000015950	Ncf1	neutrophil cytosolic factor 1	1.08216	9.39639	22.1268	8.65072e-06	0.000903283	3.84928
110557	ENSMUSG00000073409	H2-Q6	histocompatibility 2, Q region locus 6	-2.1445	5.50327	-22.1134	8.67423e-06	0.000903283	4.24266
12892	ENSMUSG00000022742	Cpox	coproporphyrinogen oxidase	-1.13914	7.38726	-22.0848	8.72486e-06	0.000905087	3.98229
12492	ENSMUSG00000029426	Scarb2	scavenger receptor class B, member 2	0.692992	5.93867	21.9952	8.88571e-06	0.0009085	4.10156
18034	ENSMUSG00000025225	Nfkb2	nuclear factor of kappa light polypeptide gene enhancer in B cells 2, p49/p100	0.723647	4.96957	21.9322	8.89308e-06	0.0009085	4.24205
228061	ENSMUSG00000042410	Agps	alkylglycerone phosphate synthase	0.89666	8.68192	21.98	8.91329e-06	0.0009085	3.86009
16323	ENSMUSG00000041324	Inhba	inhibin beta-A	2.40489	1.78575	21.9637	8.94307e-06	0.0009085	4.6889
22270	ENSMUSG00000022435	Upk3a	uroplakin 3A	5.05005	-2.66183	21.9558	8.95759e-06	0.0009085	3.99249
19074	ENSMUSG00000027073	Prg2	proteoglycan 2, bone marrow	-3.66773	9.67982	-21.9477	8.97235e-06	0.0009085	3.81088
68859	ENSMUSG00000078350	Smim1	small integral membrane protein 1	-2.55261	3.02503	-21.9372	8.99174e-06	0.0009085	4.6296
14571	ENSMUSG00000026827	Gpd2	glycerol phosphate dehydrogenase 2, mitochondrial	0.921787	6.50199	21.9019	9.05708e-06	0.000908562	4.01628
12051	ENSMUSG00000053175	Bcl3	B cell leukemia/lymphoma 3	1.61566	4.6866	21.9007	9.05921e-06	0.000908562	4.30351
15024	ENSMUSG00000079491	H2-T10	histocompatibility 2, T region locus 10	-1.59374	3.57184	-21.8199	9.21089e-06	0.000916592	4.48371
628268	ENSMUSG00000105606	Igkv2-109	immunoglobulin kappa variable 2-109	1.30235	5.34211	21.7679	9.31027e-06	0.000916592	4.14595
56441	ENSMUSG00000079334	Naa80	N(alpha)-acetyltransferase 80, NatH catalytic subunit	-1.11559	3.96028	-21.7675	9.31096e-06	0.000916592	4.38583
26398	ENSMUSG00000033352	Map2k4	mitogen-activated protein kinase kinase 4	0.677432	6.75141	21.7651	9.31561e-06	0.000916592	3.95475
98238	ENSMUSG00000020869	Lrrc59	leucine rich repeat containing 59	1.08829	8.8637	21.7352	9.37323e-06	0.000916592	3.78803
212980	ENSMUSG00000026435	Slc45a3	solute carrier family 45, member 3	-2.16112	2.91701	-21.7349	9.37382e-06	0.000916592	4.58215
12273	ENSMUSG00000049130	C5ar1	complement component 5a receptor 1	2.27691	4.38803	21.7342	9.37535e-06	0.000916592	4.35202
11668	ENSMUSG00000053279	Aldh1a1	aldehyde dehydrogenase family 1, subfamily A1	-2.87759	4.5603	-21.6985	9.44476e-06	0.000918785	4.35473
110208	ENSMUSG00000028961	Pgd	phosphogluconate dehydrogenase	0.641994	9.56152	21.6765	9.48789e-06	0.000918785	3.72618
12366	ENSMUSG00000029863	Casp2	caspase 2	-0.410521	6.61044	-20.9935	9.4992e-06	0.000918785	3.90034
98376	ENSMUSG00000040124	Gorab	golgin, RAB6-interacting	-0.54773	2.85557	-20.2934	9.58442e-06	0.000923741	4.46104
11984	ENSMUSG00000024121	Atp6v0c	ATPase, H+ transporting, lysosomal V0 subunit C	0.54449	6.70814	21.5323	9.6896e-06	0.00092871	3.90805
17082	ENSMUSG00000026069	Il1rl1	interleukin 1 receptor-like 1	-1.61435	4.43666	-21.5603	9.71985e-06	0.00092871	4.26969
71929	ENSMUSG00000050912	Tmem123	transmembrane protein 123	-0.383056	7.27605	-20.8832	9.73849e-06	0.00092871	3.81166
18642	ENSMUSG00000033065	Pfkm	phosphofructokinase, muscle	-1.7942	5.63212	-21.4888	9.86596e-06	0.000937577	4.05336
231876	ENSMUSG00000038970	Lmtk2	lemur tyrosine kinase 2	1.27983	6.19842	21.4575	9.93076e-06	0.000940446	3.94829
100502751	NA	NA	NA	-1.15804	0.527247	-19.9737	1.03168e-05	0.000972883	4.45471
66881	ENSMUSG00000029998	Pcyox1	prenylcysteine oxidase 1	0.641384	7.06805	21.2581	1.03558e-05	0.000972883	3.79933
246746	ENSMUSG00000047798	Cd300lf	CD300 molecule like family member F	1.27138	5.57241	21.2379	1.04003e-05	0.000972883	3.97835
194655	ENSMUSG00000020653	Klf11	Kruppel-like transcription factor 11	-0.979963	5.478	-21.2274	1.04233e-05	0.000972883	3.98364
17231	ENSMUSG00000022157	Mcpt8	mast cell protease 8	-1.69347	6.82852	-21.206	1.04706e-05	0.000972883	3.82504
218885	ENSMUSG00000021906	Oxnad1	oxidoreductase NAD-binding domain containing 1	0.343778	4.42945	19.9029	1.04881e-05	0.000972883	4.06204
227960	ENSMUSG00000026893	Gca	grancalcin	1.42262	7.00419	21.1316	1.06372e-05	0.000976302	3.78188
13841	ENSMUSG00000028289	Epha7	Eph receptor A7	-1.50699	1.90067	-20.8579	1.0645e-05	0.000976302	4.51014
110612	ENSMUSG00000076940	Iglv2	immunoglobulin lambda variable 2	2.69879	3.7006	21.1034	1.07013e-05	0.000976302	4.34465
20359	ENSMUSG00000001227	Sema6b	sema domain, transmembrane domain (TM), and cytoplasmic domain, (semaphorin) 6B	2.17618	4.59189	21.1027	1.07029e-05	0.000976302	4.15541
668591	NA	Ighv1-81	immunoglobulin heavy variable 1-81	1.89715	7.11783	21.1019	1.07045e-05	0.000976302	3.77188
80904	ENSMUSG00000040415	Dtx3	deltex 3, E3 ubiquitin ligase	-1.03963	5.74897	-21.072	1.0773e-05	0.000979261	3.90629
100041546	ENSMUSG00000022584	Ly6c2	lymphocyte antigen 6 family memberC2	-1.94719	7.63015	-20.9508	1.10557e-05	0.00100161	3.68785
268564	ENSMUSG00000033454	Zbtb1	zinc finger and BTB domain containing 1	-0.852351	5.18605	-20.9293	1.11067e-05	0.00100289	3.95142
629897	NA	Ighv1-36	immunoglobulin heavy variable 1-36	2.08079	4.75777	20.8413	1.13189e-05	0.00101639	4.0539
22436	ENSMUSG00000024066	Xdh	xanthine dehydrogenase	1.49456	6.28118	20.8363	1.1331e-05	0.00101639	3.78647
21673	ENSMUSG00000025014	Dntt	deoxynucleotidyltransferase, terminal	-5.38035	2.36371	-20.7977	1.14257e-05	0.00101824	4.41139
105298	ENSMUSG00000002808	Epdr1	ependymin related 1	-2.30348	3.6915	-20.7973	1.14266e-05	0.00101824	4.25318
67035	ENSMUSG00000028035	Dnajb4	DnaJ heat shock protein family (Hsp40) member B4	-1.24191	4.68024	-20.7749	1.14821e-05	0.00101946	4.0138
17395	ENSMUSG00000017737	Mmp9	matrix metallopeptidase 9	1.35565	6.33726	20.7615	1.15153e-05	0.00101946	3.75677
320714	ENSMUSG00000038102	Trappc11	trafficking protein particle complex 11	0.627335	6.4375	20.7147	1.16327e-05	0.00102459	3.72059
12765	ENSMUSG00000026180	Cxcr2	C-X-C motif chemokine receptor 2	1.9707	5.02523	20.7084	1.16486e-05	0.00102459	3.96508
20322	ENSMUSG00000027227	Sord	sorbitol dehydrogenase	-0.56007	6.03479	-20.5815	1.18109e-05	0.00103121	3.74542
74377	ENSMUSG00000002076	Hsf2bp	heat shock transcription factor 2 binding protein	3.08014	-3.64382	19.943	1.18377e-05	0.00103121	3.66879
68075	ENSMUSG00000028701	Lurap1	leucine rich adaptor protein 1	3.08014	-3.64382	19.943	1.18377e-05	0.00103121	3.66879
66868	ENSMUSG00000027775	Mfsd1	major facilitator superfamily domain containing 1	0.913624	6.59346	20.6163	1.1884e-05	0.00103193	3.6821
26433	ENSMUSG00000004846	Plod3	procollagen-lysine, 2-oxoglutarate 5-dioxygenase 3	0.949266	7.93306	20.5745	1.19926e-05	0.00103745	3.55703
20692	ENSMUSG00000018593	Sparc	secreted acidic cysteine rich glycoprotein	-2.81642	5.66632	-20.5626	1.20239e-05	0.00103745	3.86902
216197	ENSMUSG00000046841	Ckap4	cytoskeleton-associated protein 4	0.821397	8.10078	20.4853	1.22289e-05	0.00103939	3.52085
100040298	ENSMUSG00000087412	Gm15501	predicted pseudogene 15501	-0.50838	6.01563	-20.2273	1.22927e-05	0.00103939	3.68802
100043034	ENSMUSG00000067919	Rex2	reduced expression 2	2.95944	-3.70425	19.6831	1.23619e-05	0.00103939	3.64129
12763	ENSMUSG00000016756	Cmah	cytidine monophospho-N-acetylneuraminic acid hydroxylase	1.75412	5.59302	20.4341	1.23669e-05	0.00103939	3.78705
210940	ENSMUSG00000073722	4931408C20Rik	RIKEN cDNA 4931408C20 gene	4.08285	2.52517	20.4288	1.23813e-05	0.00103939	4.37058
12842	ENSMUSG00000001506	Col1a1	collagen, type I, alpha 1	-3.07095	7.71663	-20.426	1.23889e-05	0.00103939	3.56634
75745	NA	Rian	RNA imprinted and accumulated in nucleus	4.24933	2.10823	20.4115	1.24285e-05	0.00103939	4.35441
52708	ENSMUSG00000042472	Zfp410	zinc finger protein 410	-0.425111	5.6211	-19.6908	1.24781e-05	0.00103939	3.69106
14934	ENSMUSG00000051839	Gypa	glycophorin A	-2.91704	5.83743	-20.3528	1.25903e-05	0.00103939	3.79172
13586	ENSMUSG00000072601	Ear1	eosinophil-associated, ribonuclease A family, member 1	-3.89826	6.31194	-20.3511	1.25948e-05	0.00103939	3.77612
67847	ENSMUSG00000024534	Sncaip	synuclein, alpha interacting protein (synphilin)	-2.40309	1.56527	-20.329	1.26563e-05	0.00103939	4.34368
54153	ENSMUSG00000004952	Rasa4	RAS p21 protein activator 4	-2.03754	4.85506	-20.3245	1.26692e-05	0.00103939	3.90475
76905	ENSMUSG00000037095	Lrg1	leucine-rich alpha-2-glycoprotein 1	2.00408	6.87788	20.3175	1.26888e-05	0.00103939	3.59603
230125	ENSMUSG00000045973	Slc25a51	solute carrier family 25, member 51	-0.636713	6.50522	-20.3072	1.27177e-05	0.00103939	3.60754
17972	ENSMUSG00000071715	Ncf4	neutrophil cytosolic factor 4	0.918981	7.8996	20.3055	1.27222e-05	0.00103939	3.48845
320411	NA	A730089K16Rik	RIKEN cDNA A730089K16 gene	-2.8116	3.56947	-20.2851	1.27797e-05	0.00103939	4.17641
11910	ENSMUSG00000026628	Atf3	activating transcription factor 3	-1.54577	4.69908	-20.2834	1.27845e-05	0.00103939	3.89733
74026	ENSMUSG00000052915	Msl1	male specific lethal 1	0.463303	7.32652	20.1612	1.28107e-05	0.00103939	3.51448
225372	ENSMUSG00000117679	Apbb3	amyloid beta precursor protein binding family B member 3	-0.593855	3.56514	-19.3035	1.28248e-05	0.00103939	4.01997
17076	ENSMUSG00000026980	Ly75	lymphocyte antigen 75	0.999209	5.07313	20.2687	1.28262e-05	0.00103939	3.80237
20230	ENSMUSG00000023927	Satb1	special AT-rich sequence binding protein 1	-0.994897	5.15959	-20.2605	1.28495e-05	0.00103939	3.78718
218613	ENSMUSG00000032727	Mier3	MIER family member 3	-0.817899	5.78439	-20.2123	1.29877e-05	0.00104618	3.67377
66860	ENSMUSG00000035168	Tanc1	tetratricopeptide repeat, ankyrin repeat and coiled-coil containing 1	1.90028	5.20549	20.2044	1.30104e-05	0.00104618	3.79859
74167	ENSMUSG00000029310	Nudt9	nudix hydrolase 9	-0.760081	5.57437	-20.1433	1.31884e-05	0.00105737	3.68474
67972	ENSMUSG00000019943	Atp2b1	ATPase, Ca++ transporting, plasma membrane 1	0.403956	6.29679	19.5408	1.33055e-05	0.00106362	3.53445
54353	ENSMUSG00000059182	Skap2	src family associated phosphoprotein 2	0.513879	7.01535	20.0545	1.34525e-05	0.00107222	3.48968
71775	ENSMUSG00000033688	Inhca	inhibitor of carbonic anhydrase	-3.53656	2.12395	-19.9942	1.36354e-05	0.00108362	4.27434
233016	ENSMUSG00000040466	Blvrb	biliverdin reductase B	-2.50875	5.80065	-19.9575	1.37483e-05	0.00108724	3.66883
15288	ENSMUSG00000032126	Hmbs	hydroxymethylbilane synthase	-1.31737	7.46088	-19.9503	1.37705e-05	0.00108724	3.4309
77987	ENSMUSG00000038774	Ascc3	activating signal cointegrator 1 complex subunit 3	0.381034	6.32214	19.2925	1.38011e-05	0.00108724	3.48108
56644	ENSMUSG00000079293	Clec7a	C-type lectin domain family 7, member a	-2.10495	4.35141	-19.9051	1.39113e-05	0.00109104	3.89471
243923	ENSMUSG00000056043	Rgs9bp	regulator of G-protein signalling 9 binding protein	-2.70832	0.969139	-19.8993	1.39296e-05	0.00109104	4.19962
18218	ENSMUSG00000037887	Dusp8	dual specificity phosphatase 8	-1.76737	1.87434	-19.8485	1.40901e-05	0.00110045	4.23406
14581	ENSMUSG00000029275	Gfi1	growth factor independent 1 transcription repressor	0.943088	7.24291	19.8297	1.41503e-05	0.00110172	3.41255
14247	ENSMUSG00000016087	Fli1	Friend leukemia integration 1	0.530206	6.53846	19.8181	1.41875e-05	0.00110172	3.47147
100775174	ENSMUSG00000093896	Ighv1-76	immunoglobulin heavy variable 1-76	1.38428	5.3172	19.7018	1.4567e-05	0.00112797	3.6227
16170	ENSMUSG00000001741	Il16	interleukin 16	0.674393	5.90421	19.6486	1.47444e-05	0.00113109	3.50249
18054	ENSMUSG00000032484	Ngp	neutrophilic granule protein	0.686647	10.8829	19.6461	1.47529e-05	0.00113109	3.11546
106572	ENSMUSG00000056515	Rab31	RAB31, member RAS oncogene family	0.66447	6.64643	19.6448	1.47574e-05	0.00113109	3.41444
14582	ENSMUSG00000026815	Gfi1b	growth factor independent 1B	-2.51243	4.68162	-19.6399	1.47737e-05	0.00113109	3.78744
20302	ENSMUSG00000000982	Ccl3	C-C motif chemokine ligand 3	-1.08677	6.70045	-19.6263	1.48198e-05	0.00113142	3.41042
12304	ENSMUSG00000025823	Pdia4	protein disulfide isomerase associated 4	1.0496	8.65979	19.5478	1.50887e-05	0.00114665	3.22913
72587	ENSMUSG00000029647	Pan3	PAN3 poly(A) specific ribonuclease subunit	-0.600801	6.65197	-19.5196	1.51865e-05	0.00114665	3.37953
101592	ENSMUSG00000038563	Efl1	elongation factor like GTPase 1	0.641778	5.24304	19.5061	1.52339e-05	0.00114665	3.56175
19718	ENSMUSG00000023104	Rfc2	replication factor C (activator 1) 2	-0.339124	7.22903	-18.8711	1.52671e-05	0.00114665	3.27341
13857	ENSMUSG00000006235	Epor	erythropoietin receptor	-2.40358	4.38662	-19.489	1.52937e-05	0.00114665	3.79615
243461	ENSMUSG00000076575	Igkv7-33	immunoglobulin kappa chain variable 7-33	2.43155	2.29261	19.4718	1.53544e-05	0.00114665	4.12783
67017	ENSMUSG00000027495	Fam210b	family with sequence similarity 210, member B	-1.67232	4.06504	-19.4682	1.5367e-05	0.00114665	3.8098
68067	ENSMUSG00000020381	Mrnip	MRN complex interacting protein	-0.683215	2.27879	-18.3212	1.53921e-05	0.00114665	4.02538
497106	ENSMUSG00000068407	Rnase12	ribonuclease, RNase A family, 12 (non-active)	-4.00513	0.700928	-19.4574	1.54055e-05	0.00114665	4.02428
78832	ENSMUSG00000033417	Cacul1	CDK2 associated, cullin domain 1	0.627253	6.30311	19.4459	1.54463e-05	0.00114665	3.39639
70026	ENSMUSG00000023995	Tspo2	translocator protein 2	-2.93881	2.97089	-19.4355	1.54833e-05	0.00114665	4.06242
100037283	ENSMUSG00000095687	Rnaset2a	ribonuclease T2A	2.7625	5.46072	19.4073	1.55846e-05	0.00115063	3.59067
629871	NA	Ighv1-18	immunoglobulin heavy variable V1-18	1.23646	6.11973	19.3896	1.56485e-05	0.00115063	3.41441
72225	ENSMUSG00000085389	1700003M07Rik	RIKEN cDNA 1700003M07 gene	3.91466	-3.22689	19.3509	1.56641e-05	0.00115063	3.51375
19159	ENSMUSG00000018001	Cyth3	cytohesin 3	-1.6298	5.55012	-19.33	1.58658e-05	0.00116214	3.49525
50797	ENSMUSG00000032458	Copb2	COPI coat complex subunit beta 2	0.315621	8.15398	18.7268	1.59062e-05	0.00116214	3.15528
20595	ENSMUSG00000021645	Smn1	survival motor neuron 1	0.577103	6.31705	19.2867	1.60263e-05	0.00116777	3.35015
12282	ENSMUSG00000032115	Hyou1	hypoxia up-regulated 1	0.969646	9.40066	19.2502	1.61627e-05	0.00117456	3.09574
16016	ENSMUSG00000076613	Ighg2b	immunoglobulin heavy constant gamma 2B	1.05785	11.6744	19.143	1.65725e-05	0.00120113	2.93305
17304	ENSMUSG00000030605	Mfge8	milk fat globule EGF and factor V/VIII domain containing	-1.27302	3.16309	-19.1279	1.66311e-05	0.00120217	3.87214
71729	ENSMUSG00000029101	Rgs12	regulator of G-protein signaling 12	-2.18891	5.18077	-19.0749	1.68392e-05	0.0012114	3.51755
20910	ENSMUSG00000026797	Stxbp1	syntaxin binding protein 1	-1.89941	3.22024	-19.0727	1.6848e-05	0.0012114	3.87337
100042480	ENSMUSG00000079481	Nhsl2	NHS-like 2	0.726349	6.16394	19.0393	1.69809e-05	0.00121774	3.30093
108058	ENSMUSG00000053819	Camk2d	calcium/calmodulin-dependent protein kinase II, delta	0.829018	4.84069	19.0096	1.70999e-05	0.00122305	3.49869
14266	ENSMUSG00000031189	Aff2	AF4/FMR2 family, member 2	1.8267	1.65044	18.9795	1.72219e-05	0.00122854	4.0378
77891	ENSMUSG00000060860	Ube2s	ubiquitin-conjugating enzyme E2S	0.855589	7.25641	18.9497	1.73435e-05	0.00123081	3.1664
18230	ENSMUSG00000020844	Nxn	nucleoredoxin	0.88946	5.91689	18.944	1.7367e-05	0.00123081	3.30887
68988	ENSMUSG00000008373	Prpf31	pre-mRNA processing factor 31	0.488609	7.07929	18.9385	1.73895e-05	0.00123081	3.176
68738	ENSMUSG00000027452	Acss1	acyl-CoA synthetase short-chain family member 1	-2.24209	5.65866	-18.9063	1.75229e-05	0.00123472	3.38882
12070	ENSMUSG00000046432	Bex3	brain expressed X-linked 3	-0.800302	5.69721	-18.8949	1.75702e-05	0.00123472	3.32545
60455	ENSMUSG00000024180	Pgap6	post-glycosylphosphatidylinositol attachment to proteins 6	-1.50479	5.00986	-18.8905	1.75884e-05	0.00123472	3.46089
71844	ENSMUSG00000114797	Nup58	nucleoporin 58	0.435045	6.7821	18.7078	1.76265e-05	0.00123472	3.17323
74080	ENSMUSG00000032456	Nmnat3	nicotinamide nucleotide adenylyltransferase 3	-1.24636	4.22068	-18.8468	1.77718e-05	0.00124016	3.58985
56812	ENSMUSG00000026203	Dnajb2	DnaJ heat shock protein family (Hsp40) member B2	-1.08973	3.67575	-18.8412	1.77955e-05	0.00124016	3.69091
19743	ENSMUSG00000023926	Rhag	Rhesus blood group-associated A glycoprotein	-2.20857	5.98051	-18.7847	1.80367e-05	0.00125375	3.30155
14809	ENSMUSG00000003378	Grik5	glutamate receptor, ionotropic, kainate 5 (gamma 2)	-0.973241	2.99327	-18.5936	1.82301e-05	0.00126397	3.78025
11877	ENSMUSG00000118669	Arvcf	armadillo repeat gene deleted in velocardiofacial syndrome	-2.97597	2.31669	-18.7059	1.83798e-05	0.00126613	3.95504
17263	ENSMUSG00000021268	Meg3	maternally expressed 3	3.5181	1.97924	18.7006	1.84031e-05	0.00126613	3.97604
14388	ENSMUSG00000031714	Gab1	growth factor receptor bound protein 2-associated protein 1	-2.20597	3.63853	-18.6969	1.84192e-05	0.00126613	3.71167
77113	ENSMUSG00000031605	Klhl2	kelch-like 2, Mayven	1.46092	4.84844	18.679	1.84986e-05	0.00126613	3.42644
63958	ENSMUSG00000028960	Ube4b	ubiquitination factor E4B	0.806277	7.14337	18.6708	1.85351e-05	0.00126613	3.09579
692161	ENSMUSG00000098814	Igkv19-93	immunoglobulin kappa chain variable 19-93	1.39933	6.73561	18.6663	1.85548e-05	0.00126613	3.14184
13495	ENSMUSG00000020537	Drg2	developmentally regulated GTP binding protein 2	0.393172	5.76792	18.1047	1.85878e-05	0.00126613	3.1991
22779	ENSMUSG00000025997	Ikzf2	IKAROS family zinc finger 2	-2.09125	3.54199	-18.6486	1.86339e-05	0.00126613	3.70989
12919	ENSMUSG00000021680	Crhbp	corticotropin releasing hormone binding protein	-4.57897	-2.86352	-18.623	1.87491e-05	0.00127078	3.48691
94181	ENSMUSG00000028334	Nans	N-acetylneuraminic acid synthase (sialic acid synthase)	0.530219	6.99431	18.6002	1.8852e-05	0.00127457	3.08659
12266	ENSMUSG00000024164	C3	complement component 3	1.40467	9.67313	18.5389	1.91331e-05	0.00128721	2.87654
503610	ENSMUSG00000037553	Zdhhc18	zinc finger, DHHC domain containing 18	0.798275	6.31107	18.532	1.9165e-05	0.00128721	3.13946
270151	ENSMUSG00000032109	Nlrx1	NLR family member X1	1.74921	4.85783	18.5285	1.91809e-05	0.00128721	3.39571
12018	ENSMUSG00000057789	Bak1	BCL2-antagonist/killer 1	0.859929	7.77241	18.5017	1.9306e-05	0.00129241	2.99626
21825	ENSMUSG00000040152	Thbs1	thrombospondin 1	-1.54539	6.5672	-18.4717	1.94465e-05	0.00129786	3.10916
107272	ENSMUSG00000024640	Psat1	phosphoserine aminotransferase 1	0.46291	7.68283	18.4566	1.95179e-05	0.00129786	2.98864
17075	ENSMUSG00000045394	Epcam	epithelial cell adhesion molecule	2.02221	1.55434	18.4539	1.95307e-05	0.00129786	3.91454
19261	ENSMUSG00000037902	Sirpa	signal-regulatory protein alpha	0.639428	7.81729	18.4328	1.96311e-05	0.00129967	2.97196
692169	ENSMUSG00000076523	Igkv15-103	immunoglobulin kappa chain variable 15-103	0.931066	6.2866	18.4274	1.96568e-05	0.00129967	3.11405
780939	ENSMUSG00000095889	Ighv1-58	immunoglobulin heavy variable 1-58	2.15376	5.26979	18.4177	1.97033e-05	0.00129967	3.30901
20679	ENSMUSG00000051910	Sox6	SRY (sex determining region Y)-box 6	-2.52577	3.92484	-18.4028	1.97749e-05	0.00129967	3.59534
100038752	ENSMUSG00000096937	Gm10825	predicted gene 10825	5.57332	-2.39462	18.3982	1.9797e-05	0.00129967	3.54822
11964	ENSMUSG00000052459	Atp6v1a	ATPase, H+ transporting, lysosomal V1 subunit A	1.21067	7.9455	18.345	2.00554e-05	0.00131067	2.93902
13829	ENSMUSG00000022099	Dmtn	dematin actin binding protein	-2.81967	4.4825	-18.3439	2.0061e-05	0.00131067	3.49014
633457	ENSMUSG00000076670	Ighv3-5	immunoglobulin heavy variable 3-5	2.83449	3.13592	18.2803	2.03753e-05	0.00132801	3.72186
72844	ENSMUSG00000033287	Kctd17	potassium channel tetramerisation domain containing 17	1.52655	3.7785	18.2696	2.04289e-05	0.00132832	3.5252
12686	ENSMUSG00000038754	Elovl3	ELOVL fatty acid elongase 3	2.51679	-3.92648	17.4758	2.06668e-05	0.00133739	3.3138
78004	ENSMUSG00000045725	Prr15	proline rich 15	2.51679	-3.92648	17.4758	2.06668e-05	0.00133739	3.3138
66425	ENSMUSG00000038370	Pcp4l1	Purkinje cell protein 4-like 1	-1.145	1.98705	-17.8587	2.08234e-05	0.00134262	3.78283
15129	ENSMUSG00000052305	Hbb-b1	hemoglobin, beta adult major chain	-2.17808	6.0598	-18.1797	2.08851e-05	0.00134262	3.11318
108155	ENSMUSG00000034160	Ogt	O-linked N-acetylglucosamine (GlcNAc) transferase (UDP-N-acetylglucosamine:polypeptide-N-acetylglucosaminyl transferase)	-0.564054	6.93458	-18.1776	2.08958e-05	0.00134262	2.96905
108024	ENSMUSG00000076587	Igkv6-20	immunoglobulin kappa variable 6-20	1.12236	6.53102	18.1518	2.1029e-05	0.00134332	3.00843
14884	ENSMUSG00000006599	Gtf2h1	general transcription factor II H, polypeptide 1	0.330539	6.57797	17.5506	2.10684e-05	0.00134332	2.94438
66276	ENSMUSG00000071653	1810009A15Rik	RIKEN cDNA 1810009A15 gene	0.953357	5.68486	18.144	2.10693e-05	0.00134332	3.11224
14645	ENSMUSG00000026473	Glul	glutamate-ammonia ligase	-0.568048	6.88157	-18.1334	2.11248e-05	0.00134332	2.96086
667881	ENSMUSG00000096844	Igkv6-14	immunoglobulin kappa variable 6-14	1.7785	5.30061	18.1278	2.11538e-05	0.00134332	3.19888
14594	ENSMUSG00000035778	Ggta1	glycoprotein galactosyltransferase alpha 1, 3	0.420068	6.67241	17.939	2.12456e-05	0.00134575	2.95921
15439	ENSMUSG00000031722	Hp	haptoglobin	1.48831	9.56168	18.1016	2.12911e-05	0.00134575	2.7552
14255	ENSMUSG00000042817	Flt3	FMS-like tyrosine kinase 3	-3.14926	4.57492	-18.0837	2.13856e-05	0.00134621	3.42192
12509	ENSMUSG00000032679	Cd59a	CD59a antigen	-2.21669	2.82905	-18.0815	2.13974e-05	0.00134621	3.68682
228608	ENSMUSG00000027333	Smox	spermine oxidase	-2.14422	3.39894	-18.0409	2.16136e-05	0.00135507	3.56965
66406	ENSMUSG00000024790	Sac3d1	SAC3 domain containing 1	0.506631	3.52384	17.1266	2.16695e-05	0.00135507	3.41227
22433	ENSMUSG00000020484	Xbp1	X-box binding protein 1	1.48193	8.77331	18.018	2.17369e-05	0.00135507	2.78345
53857	ENSMUSG00000030137	Tuba8	tubulin, alpha 8	1.05913	6.26829	18.0179	2.17377e-05	0.00135507	2.99818
17775	ENSMUSG00000020585	Laptm4a	lysosomal-associated protein transmembrane 4A	-0.491397	6.80328	-17.9816	2.19347e-05	0.00135975	2.92249
51793	ENSMUSG00000007039	Ddah2	DDAH family member 2, ADMA independent	-0.863043	2.14015	-17.299	2.19575e-05	0.00135975	3.67783
170757	ENSMUSG00000039167	Adgrl4	adhesion G protein-coupled receptor L4	-1.77375	5.59364	-17.9693	2.20018e-05	0.00135975	3.10492
70093	ENSMUSG00000042572	Ube2q1	ubiquitin-conjugating enzyme E2Q family member 1	0.528019	7.14813	17.9673	2.2013e-05	0.00135975	2.88691
320982	ENSMUSG00000049866	Arl4c	ADP-ribosylation factor-like 4C	-1.2604	3.91407	-17.9335	2.21995e-05	0.00136817	3.39179
14862	ENSMUSG00000058135	Gstm1	glutathione S-transferase, mu 1	0.483351	8.97831	17.9241	2.22514e-05	0.00136826	2.737
217125	ENSMUSG00000047181	Samd14	sterile alpha motif domain containing 14	-2.57432	5.01514	-17.9064	2.23501e-05	0.00137017	3.23935
193740	ENSMUSG00000091971	Hspa1a	heat shock protein 1A	1.75516	3.74486	17.9004	2.23833e-05	0.00137017	3.43689
18569	ENSMUSG00000024975	Pdcd4	programmed cell death 4	-0.94864	6.97414	-17.8607	2.26069e-05	0.00137864	2.87454
780956	ENSMUSG00000096672	Ighv1-63	immunoglobulin heavy variable V1-63	1.84969	4.08676	17.8579	2.26231e-05	0.00137864	3.36035
65246	ENSMUSG00000022100	Xpo7	exportin 7	0.814617	6.75799	17.8394	2.27279e-05	0.00138193	2.88661
18636	ENSMUSG00000001128	Cfp	complement factor properdin	0.947695	5.88625	17.8293	2.27859e-05	0.00138236	2.98938
98388	ENSMUSG00000026080	Chst10	carbohydrate sulfotransferase 10	-2.90852	2.08949	-17.8177	2.2852e-05	0.00138328	3.74197
72401	ENSMUSG00000027075	Slc43a1	solute carrier family 43, member 1	-1.86722	5.49044	-17.7884	2.30211e-05	0.00139025	3.07247
74504	ENSMUSG00000037339	Fam53a	family with sequence similarity 53, member A	-0.599765	4.63534	-17.6619	2.30876e-05	0.00139025	3.16899
11519	ENSMUSG00000030000	Add2	adducin 2	-2.13996	5.65259	-17.7713	2.31205e-05	0.00139025	3.05397
13482	ENSMUSG00000035000	Dpp4	dipeptidylpeptidase 4	-2.24525	3.96084	-17.7414	2.32953e-05	0.00139767	3.3795
433182	ENSMUSG00000059040	Eno1b	enolase 1B, retrotransposed	1.29809	7.3741	17.6959	2.35647e-05	0.00141072	2.79162
20878	ENSMUSG00000027496	Aurka	aurora kinase A	0.689374	6.90306	17.6845	2.36327e-05	0.00141151	2.82444
100037258	ENSMUSG00000022136	Dnajc3	DnaJ heat shock protein family (Hsp40) member C3	0.818027	8.22983	17.6763	2.36819e-05	0.00141151	2.71587
14950	ENSMUSG00000019188	H13	histocompatibility 13	0.471557	7.88182	17.6499	2.38405e-05	0.00141501	2.73271
70377	ENSMUSG00000009092	Derl3	Der1-like domain family, member 3	1.26864	4.35781	17.6492	2.38447e-05	0.00141501	3.21484
619994	ENSMUSG00000096452	Ighv1-77	immunoglobulin heavy variable 1-77	1.83222	3.5984	17.6211	2.40156e-05	0.00142189	3.38865
268697	ENSMUSG00000041431	Ccnb1	cyclin B1	0.482176	7.62255	17.593	2.41873e-05	0.00142189	2.7351
64008	ENSMUSG00000032204	Aqp9	aquaporin 9	-2.48823	3.43021	-17.5879	2.42186e-05	0.00142189	3.45472
83382	ENSMUSG00000030474	Siglece	sialic acid binding Ig-like lectin E	1.73272	6.01565	17.5874	2.42218e-05	0.00142189	2.92117
620050	ENSMUSG00000076570	Igkv12-38	immunoglobulin kappa chain variable 12-38	1.68247	5.24759	17.5874	2.42222e-05	0.00142189	3.04248
100662	NA	NA	NA	-1.11876	2.91141	-17.5608	2.43863e-05	0.00142652	3.47727
20208	ENSMUSG00000074115	Saa1	serum amyloid A 1	4.34475	-3.01118	17.554	2.4429e-05	0.00142652	3.27643
108767	ENSMUSG00000040128	Pnrc1	proline-rich nuclear receptor coactivator 1	-0.978907	6.06697	-17.5492	2.44585e-05	0.00142652	2.88203
21814	ENSMUSG00000029287	Tgfbr3	transforming growth factor, beta receptor III	-1.92358	3.49421	-17.5109	2.46988e-05	0.00143745	3.38545
100503652	ENSMUSG00000096981	Gm16845	predicted gene, 16845	-1.25595	1.63167	-17.1993	2.47688e-05	0.00143844	3.63994
20525	ENSMUSG00000028645	Slc2a1	solute carrier family 2 (facilitated glucose transporter), member 1	1.35921	4.98672	17.4913	2.48228e-05	0.0014385	3.04695
83921	ENSMUSG00000024754	Cemip2	cell migration inducing hyaluronidase 2	1.29323	6.17876	17.4736	2.49354e-05	0.00144054	2.85034
104263	ENSMUSG00000053470	Kdm3a	lysine (K)-specific demethylase 3A	-1.04824	5.39262	-17.4667	2.49796e-05	0.00144054	2.95887
69069	ENSMUSG00000041707	Tmem273	transmembrane protein 273	1.47115	5.27688	17.4589	2.50299e-05	0.00144054	2.98868
67469	ENSMUSG00000032540	Abhd5	abhydrolase domain containing 5	1.18535	6.5514	17.4526	2.50699e-05	0.00144054	2.79635
16154	ENSMUSG00000032089	Il10ra	interleukin 10 receptor, alpha	-0.809039	4.10878	-17.4327	2.51985e-05	0.00144089	3.18679
224897	ENSMUSG00000001229	Dpp9	dipeptidylpeptidase 9	1.2152	7.302	17.4282	2.52271e-05	0.00144089	2.71504
74349	ENSMUSG00000044465	Fhip1b	FHF complex subunit HOOK interacting protein 1B	1.19663	6.48569	17.427	2.52351e-05	0.00144089	2.7962
231147	ENSMUSG00000036553	Sh3tc1	SH3 domain and tetratricopeptide repeats 1	0.856953	4.67416	17.4016	2.54002e-05	0.00144667	3.06198
17268	ENSMUSG00000020160	Meis1	Meis homeobox 1	-1.9561	3.08823	-17.3936	2.54523e-05	0.00144667	3.43127
105559	ENSMUSG00000022139	Mbnl2	muscleblind like splicing factor 2	0.551695	6.26994	17.387	2.5496e-05	0.00144667	2.79869
70231	ENSMUSG00000014959	Gorasp2	golgi reassembly stacking protein 2	0.36641	7.54262	17.129	2.60484e-05	0.00146408	2.637
67512	ENSMUSG00000026922	Agpat2	1-acylglycerol-3-phosphate O-acyltransferase 2	0.766101	5.8947	17.3027	2.60557e-05	0.00146408	2.82411
20908	ENSMUSG00000041488	Stx3	syntaxin 3	-2.40596	4.13003	-17.3024	2.6058e-05	0.00146408	3.22513
19155	ENSMUSG00000001441	Npepps	aminopeptidase puromycin sensitive	1.13843	7.34261	17.3013	2.60654e-05	0.00146408	2.67139
14664	ENSMUSG00000028542	Slc6a9	solute carrier family 6 (neurotransmitter transporter, glycine), member 9	-2.00361	3.69248	-17.3003	2.60722e-05	0.00146408	3.28765
68813	ENSMUSG00000044447	Dock5	dedicator of cytokinesis 5	1.27151	6.69413	17.2751	2.62424e-05	0.0014706	2.72747
94185	ENSMUSG00000023915	Tnfrsf21	tumor necrosis factor receptor superfamily, member 21	0.600421	7.11842	17.242	2.64688e-05	0.00148024	2.66811
83436	ENSMUSG00000031557	Plekha2	pleckstrin homology domain-containing, family A (phosphoinositide binding specific) member 2	0.636432	6.51227	17.2234	2.65967e-05	0.00148218	2.72126
50785	ENSMUSG00000045216	Hs6st1	heparan sulfate 6-O-sulfotransferase 1	-1.10256	5.69144	-17.214	2.66616e-05	0.00148218	2.83511
53856	ENSMUSG00000027072	Prg3	proteoglycan 3	-3.60152	6.23432	-17.2132	2.66672e-05	0.00148218	2.87531
72354	ENSMUSG00000025413	Ttc4	tetratricopeptide repeat domain 4	-0.445301	5.08534	-16.8392	2.67671e-05	0.00148301	2.88572
320435	ENSMUSG00000051735	Rinl	Ras and Rab interactor-like	0.848146	6.49098	17.1954	2.67911e-05	0.00148301	2.71759
109246	ENSMUSG00000030352	Tspan9	tetraspanin 9	-3.00439	1.87902	-17.1741	2.69401e-05	0.00148822	3.58573
50884	ENSMUSG00000027002	Nckap1	NCK-associated protein 1	-0.98949	3.1254	-17.1167	2.73463e-05	0.00150647	3.3009
381777	ENSMUSG00000093861	Igkv1-110	immunoglobulin kappa variable 1-110	1.11246	4.38362	17.1117	2.73819e-05	0.00150647	3.03991
59093	ENSMUSG00000001120	Pcbp3	poly(rC) binding protein 3	-1.84402	1.92528	-17.104	2.74368e-05	0.00150647	3.52964
14605	ENSMUSG00000031431	Tsc22d3	TSC22 domain family, member 3	-1.003	7.01119	-17.0885	2.75482e-05	0.00150954	2.63393
71683	ENSMUSG00000090523	Gypc	glycophorin C	-0.724025	6.1559	-17.0692	2.7688e-05	0.00151415	2.71687
20975	ENSMUSG00000023805	Synj2	synaptojanin 2	0.812405	4.41382	17.025	2.80104e-05	0.00152434	2.99694
67712	ENSMUSG00000034248	Slc25a37	solute carrier family 25, member 37	-1.08333	7.57225	-17.0103	2.81192e-05	0.00152434	2.56087
12724	ENSMUSG00000022843	Clcn2	chloride channel, voltage-sensitive 2	-1.64519	3.94057	-17.0094	2.81259e-05	0.00152434	3.12765
14007	ENSMUSG00000002107	Celf2	CUGBP, Elav-like family member 2	0.457328	7.88206	17.0082	2.81346e-05	0.00152434	2.53306
23882	ENSMUSG00000021453	Gadd45g	growth arrest and DNA-damage-inducible 45 gamma	0.977384	3.77334	17.0055	2.81548e-05	0.00152434	3.13046
100201	ENSMUSG00000043252	Tmem64	transmembrane protein 64	-1.59988	4.67563	-16.9695	2.84225e-05	0.00153577	2.96128
101490	ENSMUSG00000042105	Inpp5f	inositol polyphosphate-5-phosphatase F	-0.91657	3.61888	-16.9512	2.85597e-05	0.00153798	3.14648
17064	ENSMUSG00000027435	Cd93	CD93 antigen	-1.11678	6.70899	-16.949	2.85765e-05	0.00153798	2.62175
15259	ENSMUSG00000027177	Hipk3	homeodomain interacting protein kinase 3	0.5119	7.11543	16.94	2.86445e-05	0.00153859	2.57278
108148	ENSMUSG00000089704	Galnt2	polypeptide N-acetylgalactosaminyltransferase 2	1.02258	6.8587	16.924	2.87652e-05	0.00154203	2.596
19672	ENSMUSG00000005973	Rcn1	reticulocalbin 1	-0.616238	5.62405	-16.8715	2.91679e-05	0.00156054	2.72676
14081	ENSMUSG00000018796	Acsl1	acyl-CoA synthetase long-chain family member 1	0.538282	7.33248	16.8533	2.93089e-05	0.001565	2.52698
12873	ENSMUSG00000001865	Cpa3	carboxypeptidase A3, mast cell	-1.54886	5.7651	-16.8392	2.94188e-05	0.00156779	2.72089
171212	ENSMUSG00000020520	Galnt10	polypeptide N-acetylgalactosaminyltransferase 10	-1.48892	4.76043	-16.8279	2.95069e-05	0.00156941	2.89424
71868	ENSMUSG00000029248	Spmap2l	sperm microtubule associated protein 2 like	-3.87264	-0.89406	-16.7981	2.97416e-05	0.00157668	3.35536
104175	ENSMUSG00000042978	Sbk1	SH3-binding kinase 1	-1.4229	2.80947	-16.7958	2.97597e-05	0.00157668	3.28059
110095	ENSMUSG00000021069	Pygl	liver glycogen phosphorylase	0.277768	7.79508	16.261	3.00265e-05	0.00158772	2.41625
13805	ENSMUSG00000026814	Eng	endoglin	-1.84277	5.20298	-16.7519	3.01095e-05	0.00158902	2.80277
105348	ENSMUSG00000021556	Golm1	golgi membrane protein 1	-0.595876	5.77834	-16.7401	3.0205e-05	0.00159097	2.66168
66222	ENSMUSG00000044734	Serpinb1a	serine (or cysteine) peptidase inhibitor, clade B, member 1a	0.917616	8.99636	16.7316	3.02735e-05	0.00159149	2.36533
12444	ENSMUSG00000000184	Ccnd2	cyclin D2	0.739273	6.90233	16.6847	3.06556e-05	0.00160564	2.51195
338368	ENSMUSG00000049687	Pheta2	PH domain containing endocytic trafficking adaptor 2	-1.83877	3.43547	-16.6841	3.06606e-05	0.00160564	3.14242
239667	ENSMUSG00000023026	Dip2b	disco interacting protein 2 homolog B	0.382017	5.45286	16.2519	3.07493e-05	0.00160719	2.64958
11932	ENSMUSG00000041329	Atp1b2	ATPase, Na+/K+ transporting, beta 2 polypeptide	-1.8105	5.81015	-16.6338	3.10767e-05	0.00161738	2.65892
16886	ENSMUSG00000020451	Limk2	LIM domain kinase 2	0.53585	5.73523	16.6274	3.113e-05	0.00161738	2.63
18436	ENSMUSG00000020787	P2rx1	purinergic receptor P2X, ligand-gated ion channel, 1	-1.11735	4.4261	-16.6241	3.11579e-05	0.00161738	2.88098
50778	ENSMUSG00000026358	Rgs1	regulator of G-protein signaling 1	-2.07814	6.37876	-16.6152	3.12321e-05	0.00161738	2.58155
224105	ENSMUSG00000022781	Pak2	p21 (RAC1) activated kinase 2	0.823544	8.0284	16.608	3.12928e-05	0.00161738	2.39478
12234	ENSMUSG00000025217	Btrc	beta-transducin repeat containing protein	-0.817895	4.6729	-16.6024	3.13397e-05	0.00161738	2.8132
67231	ENSMUSG00000027465	Tbc1d20	TBC1 domain family, member 20	0.831478	5.23214	16.5988	3.13708e-05	0.00161738	2.70639
243428	ENSMUSG00000095737	Igkv11-125	immunoglobulin kappa variable 11-125	2.87035	3.33618	16.5929	3.14205e-05	0.00161738	3.19608
20930	ENSMUSG00000015790	Surf1	surfeit gene 1	0.461049	4.82739	16.2699	3.15021e-05	0.00161747	2.74083
24136	ENSMUSG00000026872	Zeb2	zinc finger E-box binding homeobox 2	-1.33283	6.43118	-16.5725	3.15929e-05	0.00161747	2.5372
241447	ENSMUSG00000027035	Cers6	ceramide synthase 6	1.00926	5.78911	16.5618	3.16848e-05	0.00161747	2.60959
73683	ENSMUSG00000047767	Atg16l2	autophagy related 16 like 2	0.630166	3.99329	16.4038	3.17225e-05	0.00161747	2.9214
211550	ENSMUSG00000046688	Tifa	TRAF-interacting protein with forkhead-associated domain	-1.12398	4.91046	-16.5516	3.17719e-05	0.00161747	2.76077
226090	ENSMUSG00000046324	Ermp1	endoplasmic reticulum metallopeptidase 1	0.721971	7.40798	16.5489	3.17947e-05	0.00161747	2.42357
68874	ENSMUSG00000045259	Klhdc9	kelch domain containing 9	-3.49269	-1.82159	-16.5438	3.18388e-05	0.00161747	3.19905
102294	ENSMUSG00000079057	Cyp4v3	cytochrome P450, family 4, subfamily v, polypeptide 3	-1.73074	3.0912	-16.5214	3.20323e-05	0.00162427	3.15573
26559	ENSMUSG00000053414	Hunk	hormonally upregulated Neu-associated kinase	2.41366	2.47769	16.4693	3.24869e-05	0.00164268	3.28855
67092	ENSMUSG00000027199	Gatm	glycine amidinotransferase (L-arginine:glycine amidinotransferase)	0.604106	7.91601	16.466	3.25163e-05	0.00164268	2.35631
13828	ENSMUSG00000023216	Epb42	erythrocyte membrane protein band 4.2	-2.93346	4.25944	-16.4334	3.28056e-05	0.00165334	2.96846
14013	ENSMUSG00000027684	Mecom	MDS1 and EVI1 complex locus	-2.80975	0.262881	-16.4285	3.2849e-05	0.00165334	3.35456
75593	ENSMUSG00000029815	Malsu1	mitochondrial assembly of ribosomal large subunit 1	0.97055	3.07456	16.4138	3.29806e-05	0.00165689	3.09255
22035	ENSMUSG00000039304	Tnfsf10	tumor necrosis factor (ligand) superfamily, member 10	-0.925706	3.31056	-16.4032	3.3076e-05	0.0016575	3.04085
52150	ENSMUSG00000046410	Kcnk6	potassium inwardly-rectifying channel, subfamily K, member 6	1.07282	4.74915	16.3787	3.32971e-05	0.0016575	2.73224
380792	ENSMUSG00000087642	Ighe	Immunoglobulin heavy constant epsilon	3.07079	4.23534	16.3749	3.33318e-05	0.0016575	2.96027
238427	NA	Ighv6-6	immunoglobulin heavy variable 6-6	1.04845	5.29413	16.3727	3.33523e-05	0.0016575	2.62815
67905	ENSMUSG00000020253	Ppm1m	protein phosphatase 1M	1.0674	5.93207	16.3722	3.33563e-05	0.0016575	2.52883
66694	ENSMUSG00000038462	Uqcrfs1	ubiquinol-cytochrome c reductase, Rieske iron-sulfur polypeptide 1	0.678457	6.67584	16.372	3.33587e-05	0.0016575	2.43203
21898	ENSMUSG00000039005	Tlr4	toll-like receptor 4	1.10948	4.74546	16.3243	3.37959e-05	0.00167447	2.71655
14457	ENSMUSG00000033066	Gas7	growth arrest specific 7	1.24678	5.71292	16.3213	3.38233e-05	0.00167447	2.54912
16409	ENSMUSG00000030786	Itgam	integrin alpha M	0.782721	7.91773	16.3125	3.3905e-05	0.00167546	2.30629
12516	ENSMUSG00000025163	Cd7	CD7 antigen	-1.32125	3.84656	-16.2941	3.40762e-05	0.00168087	2.90639
107029	ENSMUSG00000024556	Me2	malic enzyme 2, NAD(+)-dependent, mitochondrial	0.563754	7.0567	16.2853	3.41586e-05	0.00168188	2.36617
19882	ENSMUSG00000032584	Mst1r	macrophage stimulating 1 receptor (c-met-related tyrosine kinase)	-2.1891	3.09077	-16.2559	3.44353e-05	0.00169243	3.09844
15331	ENSMUSG00000003038	Hmgn2	high mobility group nucleosomal binding domain 2	0.756755	8.18166	16.2444	3.45443e-05	0.00169473	2.26384
546244	ENSMUSG00000076552	Igkv4-61	immunoglobulin kappa chain variable 4-61	1.80439	2.42224	16.2291	3.46896e-05	0.00169879	3.19264
78913	ENSMUSG00000052299	Ltn1	listerin E3 ubiquitin protein ligase 1	0.494723	6.87747	16.1994	3.49746e-05	0.00170401	2.35376
330409	ENSMUSG00000071226	Cecr2	CECR2, histone acetyl-lysine reader	-2.13742	2.78419	-16.1898	3.50672e-05	0.00170401	3.13437
18817	ENSMUSG00000030867	Plk1	polo like kinase 1	0.787811	7.61185	16.186	3.51036e-05	0.00170401	2.2881
72244	ENSMUSG00000054676	1600014C10Rik	RIKEN cDNA 1600014C10 gene	0.972819	6.45077	16.1849	3.51142e-05	0.00170401	2.39882
546213	ENSMUSG00000095753	Igkv4-53	immunoglobulin kappa variable 4-53	1.87808	6.29225	16.1806	3.5156e-05	0.00170401	2.4412
14755	ENSMUSG00000025728	Pigq	phosphatidylinositol glycan anchor biosynthesis, class Q	-0.951648	7.24278	-16.1711	3.52485e-05	0.00170401	2.31539
16414	ENSMUSG00000000290	Itgb2	integrin beta 2	0.868203	8.71702	16.1699	3.52599e-05	0.00170401	2.2006
18195	ENSMUSG00000034187	Nsf	N-ethylmaleimide sensitive fusion protein	0.674469	6.54815	16.166	3.52978e-05	0.00170401	2.37746
22359	ENSMUSG00000024924	Vldlr	very low density lipoprotein receptor	-1.77422	2.51906	-16.1492	3.54625e-05	0.00170682	3.15175
18596	ENSMUSG00000024620	Pdgfrb	platelet derived growth factor receptor, beta polypeptide	-2.59585	2.95672	-16.1472	3.54816e-05	0.00170682	3.1172
780960	NA	Ighv8-12	immunoglobulin heavy variable V8-12	0.657322	7.2005	16.1362	3.55898e-05	0.001709	2.30472
13730	ENSMUSG00000030208	Emp1	epithelial membrane protein 1	-1.65654	4.14029	-16.1234	3.5716e-05	0.00170977	2.80524
21847	ENSMUSG00000037465	Klf10	Kruppel-like transcription factor 10	-0.684288	4.5178	-16.1219	3.57316e-05	0.00170977	2.68472
21897	ENSMUSG00000044827	Tlr1	toll-like receptor 1	1.0657	3.15671	16.1131	3.58184e-05	0.00171091	2.98307
56017	ENSMUSG00000026791	Slc2a8	solute carrier family 2, (facilitated glucose transporter), member 8	-1.37856	2.94552	-16.0819	3.61295e-05	0.00172274	3.03037
21762	ENSMUSG00000006998	Psmd2	proteasome (prosome, macropain) 26S subunit, non-ATPase, 2	0.531273	8.61114	16.0335	3.6619e-05	0.00174303	2.16149
11486	ENSMUSG00000017697	Ada	adenosine deaminase	2.09812	5.59149	16.0272	3.66831e-05	0.00174303	2.50686
433855	NA	AI506816	expressed sequence AI506816	3.50867	3.24739	16.0154	3.68034e-05	0.0017432	3.08249
67775	ENSMUSG00000033355	Rtp4	receptor transporter protein 4	-2.27231	2.5665	-16.0143	3.68151e-05	0.0017432	3.12839
56752	ENSMUSG00000026687	Aldh9a1	aldehyde dehydrogenase 9, subfamily A1	0.707175	7.18003	15.9883	3.70835e-05	0.00175286	2.25728
56200	ENSMUSG00000020075	Ddx21	DExD box helicase 21	0.227433	8.57607	15.3748	3.72309e-05	0.00175659	2.08639
12313	ENSMUSG00000001175	Calm1	calmodulin 1	0.797345	9.07955	15.965	3.73247e-05	0.00175659	2.10624
56452	ENSMUSG00000031697	Orc6	origin recognition complex, subunit 6	-0.394501	5.89719	-15.7708	3.73564e-05	0.00175659	2.36962
18405	ENSMUSG00000039196	Orm1	orosomucoid 1	1.58508	2.92436	15.9495	3.74874e-05	0.00175971	2.99823
328780	ENSMUSG00000056399	Prss34	serine protease 34	-1.32397	8.23771	-15.9339	3.7651e-05	0.00176387	2.15868
77577	ENSMUSG00000020798	Spns3	SPNS lysolipid transporter 3, sphingosine-1-phosphate (putative)	-1.38357	5.31998	-15.9287	3.77059e-05	0.00176387	2.49071
14678	ENSMUSG00000032562	Gnai2	G protein subunit alpha i2	0.41107	9.62391	15.9213	3.77842e-05	0.0017645	2.05412
619886	ENSMUSG00000096577	Ighv1-71	immunoglobulin heavy variable 1-71	2.55431	2.56843	15.8874	3.81451e-05	0.0017783	3.10181
14667	ENSMUSG00000000594	Gm2a	GM2 ganglioside activator protein	-1.0552	6.67931	-15.858	3.84619e-05	0.00178999	2.26639
777780	NA	Ighv5-6	immunoglobulin heavy variable 5-6	1.21816	6.12758	15.843	3.86242e-05	0.00179301	2.32973
12283	ENSMUSG00000036707	Cab39	calcium binding protein 39	0.500476	8.04865	15.8336	3.87265e-05	0.00179301	2.13517
11674	ENSMUSG00000030695	Aldoa	aldolase A, fructose-bisphosphate	0.968754	9.60359	15.828	3.87884e-05	0.00179301	2.0252
215257	ENSMUSG00000044103	Il36g	interleukin 36G	2.88237	4.07265	15.8278	3.87907e-05	0.00179301	2.80183
74763	ENSMUSG00000005982	Naa60	N(alpha)-acetyltransferase 60, NatF catalytic subunit	0.788574	6.96956	15.7659	3.94748e-05	0.00182154	2.20157
17394	ENSMUSG00000005800	Mmp8	matrix metallopeptidase 8	1.99381	5.74451	15.7483	3.96715e-05	0.00182296	2.38225
67842	ENSMUSG00000019297	Nop9	NOP9 nucleolar protein	0.557574	6.39439	15.7383	3.97835e-05	0.00182296	2.24947
20317	ENSMUSG00000000753	Serpinf1	serine (or cysteine) peptidase inhibitor, clade F, member 1	-2.50404	4.0096	-15.7249	3.99349e-05	0.00182296	2.7573
12753	ENSMUSG00000029238	Clock	clock circadian regulator	1.09941	4.50449	15.7209	3.99808e-05	0.00182296	2.56531
59052	ENSMUSG00000030876	Mettl9	methyltransferase like 9	1.11669	6.91783	15.7161	4.00351e-05	0.00182296	2.19343
72536	ENSMUSG00000033450	Tagap	T cell activation Rho GTPase activating protein	-1.08344	4.88105	-15.6944	4.02826e-05	0.00182296	2.48192
21753	ENSMUSG00000029552	Tes	testin LIM domain protein	0.597874	5.83672	15.6883	4.0352e-05	0.00182296	2.30481
381269	ENSMUSG00000039395	Mreg	melanoregulin	1.62663	4.65742	15.6881	4.03542e-05	0.00182296	2.54672
217826	ENSMUSG00000045404	Kcnk13	potassium channel, subfamily K, member 13	2.23108	0.397612	15.6849	4.03918e-05	0.00182296	3.1841
15483	ENSMUSG00000016194	Hsd11b1	hydroxysteroid 11-beta dehydrogenase 1	1.04064	6.32961	15.6843	4.03989e-05	0.00182296	2.24576
245469	ENSMUSG00000002006	Pdzd4	PDZ domain containing 4	-1.7264	1.80441	-15.6836	4.04066e-05	0.00182296	3.12223
54201	ENSMUSG00000046658	Zfp316	zinc finger protein 316	-1.77707	2.26286	-15.6733	4.05249e-05	0.00182296	3.0488
218311	ENSMUSG00000051037	Zfp455	zinc finger protein 455	-1.81917	0.232104	-15.4716	4.05795e-05	0.00182296	3.1707
70757	ENSMUSG00000035376	Hacd2	3-hydroxyacyl-CoA dehydratase 2	0.754513	5.3903	15.6679	4.05874e-05	0.00182296	2.36959
675363	NA	Gm9640	predicted gene 9640	-2.45185	-3.92648	-15.2429	4.06432e-05	0.00182296	2.84672
100042335	ENSMUSG00000067058	Rps15a-ps5	ribosomal protein S15A, pseudogene 5	-2.45185	-3.92648	-15.2429	4.06432e-05	0.00182296	2.84672
209558	ENSMUSG00000019989	Enpp3	ectonucleotide pyrophosphatase/phosphodiesterase 3	-3.06881	-0.174815	-15.6628	4.06457e-05	0.00182296	3.13986
319448	ENSMUSG00000033487	Fndc3a	fibronectin type III domain containing 3A	0.388872	7.36445	15.6568	4.07156e-05	0.00182308	2.12765
15900	ENSMUSG00000041515	Irf8	interferon regulatory factor 8	-1.63483	6.74945	-15.6453	4.08496e-05	0.00182607	2.19849
12097	ENSMUSG00000074486	Bglap2	bone gamma-carboxyglutamate protein 2	-7.11731	-1.06602	-15.6225	4.11157e-05	0.00183495	3.07739
233280	ENSMUSG00000047037	Nipa1	non imprinted in Prader-Willi/Angelman syndrome 1 homolog (human)	-1.84791	2.99415	-15.6003	4.13778e-05	0.00184362	2.88716
14284	ENSMUSG00000029135	Fosl2	fos-like antigen 2	-0.879667	5.30013	-15.5907	4.14912e-05	0.00184564	2.36282
14229	ENSMUSG00000024222	Fkbp5	FK506 binding protein 5	0.922805	7.13954	15.5524	4.19485e-05	0.00186294	2.11401
14766	ENSMUSG00000031785	Adgrg1	adhesion G protein-coupled receptor G1	-2.25635	6.14624	-15.5386	4.21148e-05	0.00186727	2.26334
232560	ENSMUSG00000030309	Caprin2	caprin family member 2	-1.23939	2.2781	-15.5257	4.22708e-05	0.00186818	2.97487
328563	ENSMUSG00000091694	Apol11b	apolipoprotein L 11b	-2.92763	3.78755	-15.5256	4.22727e-05	0.00186818	2.77014
27388	ENSMUSG00000025495	Ptdss2	phosphatidylserine synthase 2	-1.23665	5.04405	-15.4882	4.27299e-05	0.00187967	2.38593
17246	ENSMUSG00000020184	Mdm2	transformed mouse 3T3 cell double minute 2	0.447641	6.58419	15.4879	4.27328e-05	0.00187967	2.14139
78416	ENSMUSG00000021880	Rnase6	ribonuclease, RNase A family, 6	-1.41147	3.27446	-15.4865	4.27497e-05	0.00187967	2.76847
227394	ENSMUSG00000040693	Slco4c1	solute carrier organic anion transporter family, member 4C1	1.5445	3.47859	15.4817	4.28094e-05	0.00187967	2.72606
13058	ENSMUSG00000015340	Cybb	cytochrome b-245, beta polypeptide	0.9591	8.8618	15.4724	4.29245e-05	0.00188161	1.95304
245860	ENSMUSG00000033124	Atg9a	autophagy related 9A	0.871532	6.20901	15.4669	4.29921e-05	0.00188161	2.18279
78892	ENSMUSG00000031825	Crispld2	cysteine-rich secretory protein LCCL domain containing 2	3.137	3.48428	15.4583	4.30995e-05	0.00188328	2.82269
18111	ENSMUSG00000067786	Nnat	neuronatin	5.03809	-0.429229	15.4397	4.33305e-05	0.00189034	3.06334
18822	ENSMUSG00000019055	Plod1	procollagen-lysine, 2-oxoglutarate 5-dioxygenase 1	0.432725	4.86078	15.1608	4.35923e-05	0.00189871	2.34891
78903	ENSMUSG00000021400	Wrnip1	Werner helicase interacting protein 1	0.682627	5.72834	15.4111	4.36904e-05	0.00189994	2.22643
12831	ENSMUSG00000026837	Col5a1	collagen, type V, alpha 1	-0.874417	5.84116	-15.4047	4.37715e-05	0.00190042	2.21258
791090	NA	Ighv2-6-8	immunoglobulin heavy variable 2-6-8	1.17864	3.40618	15.3931	4.39192e-05	0.0019038	2.69613
26358	ENSMUSG00000024747	Aldh1a7	aldehyde dehydrogenase family 1, subfamily A7	-4.97447	2.28917	-15.3831	4.40463e-05	0.00190431	3.09756
225471	ENSMUSG00000056130	Ticam2	TIR domain containing adaptor molecule 2	-0.978929	3.79762	-15.3811	4.40712e-05	0.00190431	2.60049
207958	ENSMUSG00000063362	Alg11	ALG11 alpha-1,2-mannosyltransferase	0.609156	3.56604	15.1428	4.41599e-05	0.00190511	2.61717
18174	ENSMUSG00000023030	Slc11a2	solute carrier family 11 (proton-coupled divalent metal ion transporters), member 2	-1.01607	5.33712	-15.3594	4.43502e-05	0.00190675	2.28047
244891	ENSMUSG00000034007	Scaper	S phase cyclin A-associated protein in the ER	-0.580227	3.51904	-15.0413	4.44626e-05	0.00190675	2.6133
217664	ENSMUSG00000043998	Mgat2	mannoside acetylglucosaminyltransferase 2	0.673454	7.00795	15.35	4.44712e-05	0.00190675	2.05342
192190	ENSMUSG00000038725	Pkhd1l1	polycystic kidney and hepatic disease 1-like 1	-3.14952	4.45691	-15.3494	4.44785e-05	0.00190675	2.5861
109229	ENSMUSG00000050471	Fam118b	family with sequence similarity 118, member B	0.695489	4.65292	15.3391	4.46121e-05	0.00190749	2.39152
631323	NA	Gm12250	predicted gene 12250	-1.32316	3.17111	-15.3319	4.47053e-05	0.00190749	2.7347
780794	NA	Ighv5-17	immunoglobulin heavy variable 5-17	1.43673	7.34544	15.3318	4.47062e-05	0.00190749	2.02429
13418	ENSMUSG00000026740	Dnajc1	DnaJ heat shock protein family (Hsp40) member C1	0.609533	5.36217	15.3091	4.50024e-05	0.00191403	2.24775
19735	ENSMUSG00000026360	Rgs2	regulator of G-protein signaling 2	-1.37072	7.4099	-15.3074	4.50249e-05	0.00191403	2.00991
68875	ENSMUSG00000042066	Tmcc2	transmembrane and coiled-coil domains 2	-2.37552	3.52994	-15.3039	4.50708e-05	0.00191403	2.70866
268706	ENSMUSG00000047789	Slc38a9	solute carrier family 38, member 9	-1.69105	4.72146	-15.2948	4.51912e-05	0.00191454	2.40564
230316	ENSMUSG00000039270	Megf9	multiple EGF-like-domains 9	1.12227	5.4046	15.2813	4.53691e-05	0.00191454	2.24292
94212	ENSMUSG00000027508	Pag1	phosphoprotein associated with glycosphingolipid microdomains 1	1.36722	6.04173	15.2776	4.54177e-05	0.00191454	2.15081
74096	ENSMUSG00000064267	Hvcn1	hydrogen voltage-gated channel 1	1.02036	7.0703	15.2766	4.5431e-05	0.00191454	2.02515
22145	ENSMUSG00000026202	Tuba4a	tubulin, alpha 4A	0.569848	9.87201	15.2763	4.54349e-05	0.00191454	1.81548
78808	ENSMUSG00000019790	Stxbp5	syntaxin binding protein 5 (tomosyn)	0.944528	7.73415	15.2553	4.57145e-05	0.00192331	1.96053
17873	ENSMUSG00000015312	Gadd45b	growth arrest and DNA-damage-inducible 45 beta	1.12067	4.96919	15.25	4.57847e-05	0.00192331	2.31092
11651	ENSMUSG00000001729	Akt1	thymoma viral proto-oncogene 1	0.700398	8.19324	15.2317	4.60307e-05	0.00193066	1.91622
66665	ENSMUSG00000039693	Msantd3	Myb/SANT-like DNA-binding domain containing 3	0.785479	5.41513	15.222	4.61621e-05	0.00193319	2.21176
26415	ENSMUSG00000004864	Mapk13	mitogen-activated protein kinase 13	1.65191	4.43976	15.2165	4.62355e-05	0.00193328	2.4318
20747	ENSMUSG00000057522	Spop	speckle-type BTB/POZ protein	0.219072	7.56623	14.539	4.66451e-05	0.00194652	1.88156
13537	ENSMUSG00000027368	Dusp2	dual specificity phosphatase 2	-0.97244	4.76603	-15.1828	4.66952e-05	0.00194652	2.32431
67255	ENSMUSG00000059878	Zfp422	zinc finger protein 422	-0.692341	6.32784	-15.17	4.68712e-05	0.00194972	2.06235
16819	ENSMUSG00000026822	Lcn2	lipocalin 2	2.24473	8.78307	15.1666	4.69172e-05	0.00194972	1.85979
26357	ENSMUSG00000029802	Abcg2	ATP binding cassette subfamily G member 2 (Junior blood group)	-1.219	5.10897	-15.1615	4.69872e-05	0.00194972	2.25933
14688	ENSMUSG00000029064	Gnb1	guanine nucleotide binding protein (G protein), beta 1	0.451675	8.24184	15.1348	4.73584e-05	0.00196213	1.87765
66073	ENSMUSG00000028567	Txndc12	thioredoxin domain containing 12 (endoplasmic reticulum)	0.569028	5.86155	15.109	4.77189e-05	0.00196749	2.09933
94062	ENSMUSG00000032563	Mrpl3	mitochondrial ribosomal protein L3	0.441155	5.98689	15.1056	4.77673e-05	0.00196749	2.07919
72103	ENSMUSG00000030051	Aplf	aprataxin and PNKP like factor	-0.893124	4.41545	-15.1024	4.78129e-05	0.00196749	2.36603
18648	ENSMUSG00000011752	Pgam1	phosphoglycerate mutase 1	0.976734	8.75589	15.1019	4.78198e-05	0.00196749	1.83013
80907	ENSMUSG00000032370	Lactb	lactamase, beta	0.304641	5.34668	14.5436	4.78499e-05	0.00196749	2.11786
232670	ENSMUSG00000001763	Tspan33	tetraspanin 33	-2.86198	5.089	-15.0913	4.79688e-05	0.00196782	2.33875
239083	ENSMUSG00000071470	Ccnb1ip1	cyclin B1 interacting protein 1	2.12445	2.77096	15.0889	4.80027e-05	0.00196782	2.77466
12894	ENSMUSG00000024900	Cpt1a	carnitine palmitoyltransferase 1a, liver	0.875181	7.40771	15.0838	4.8076e-05	0.00196786	1.92588
101358	ENSMUSG00000030019	Fbxl14	F-box and leucine-rich repeat protein 14	0.418127	6.78308	15.0682	4.82973e-05	0.00197247	1.97346
18770	ENSMUSG00000041237	Pklr	pyruvate kinase liver and red blood cell	-2.17708	5.3328	-15.0657	4.83337e-05	0.00197247	2.23222
17000	ENSMUSG00000030339	Ltbr	lymphotoxin B receptor	0.667615	5.70455	15.0541	4.84997e-05	0.00197627	2.10431
56473	ENSMUSG00000024665	Fads2	fatty acid desaturase 2	-2.08844	5.03439	-15.039	4.87161e-05	0.00198079	2.27601
192970	ENSMUSG00000034449	Dhrs11	dehydrogenase/reductase 11	-1.27451	4.95802	-15.0346	4.87797e-05	0.00198079	2.24582
100163	ENSMUSG00000037366	Pafah2	platelet-activating factor acetylhydrolase 2	0.647621	5.41352	15.0266	4.88966e-05	0.00198079	2.14031
28019	ENSMUSG00000030330	Ing4	inhibitor of growth family, member 4	-0.501698	4.95037	-15.0088	4.89022e-05	0.00198079	2.21915
66970	ENSMUSG00000003992	Ssbp2	single-stranded DNA binding protein 2	-1.07578	4.95966	-14.9996	4.92896e-05	0.00198836	2.22523
12539	ENSMUSG00000019471	Cdc37	cell division cycle 37	0.313786	8.21069	14.9079	4.93019e-05	0.00198836	1.82204
71780	ENSMUSG00000019139	Isyna1	myo-inositol 1-phosphate synthase A1	0.773856	7.29374	14.9983	4.93084e-05	0.00198836	1.90429
64817	ENSMUSG00000028369	Svep1	sushi, von Willebrand factor type A, EGF and pentraxin domain containing 1	2.5044	2.72818	14.9827	4.95371e-05	0.00199462	2.77274
329154	ENSMUSG00000052331	Ankrd44	ankyrin repeat domain 44	0.602187	7.08376	14.9718	4.96976e-05	0.00199812	1.91207
77041	ENSMUSG00000021592	Arsk	arylsulfatase K	-0.651778	3.27938	-14.7586	4.97961e-05	0.00199913	2.54415
26896	ENSMUSG00000064127	Med14	mediator complex subunit 14	0.496101	6.87972	14.9527	4.99808e-05	0.00200162	1.92334
69274	ENSMUSG00000047409	Ctdspl	CTD small phosphatase like	0.762297	6.01209	14.9511	5.00054e-05	0.00200162	2.02489
11840	ENSMUSG00000048076	Arf1	ADP-ribosylation factor 1	0.53038	8.98036	14.9368	5.02187e-05	0.0020072	1.75373
677858	ENSMUSG00000076583	Igkv8-24	immunoglobulin kappa chain variable 8-24	1.23679	5.79771	14.9263	5.03755e-05	0.00200998	2.05788
213603	ENSMUSG00000039865	Slc44a3	solute carrier family 44, member 3	2.51557	-3.92648	14.6272	5.04363e-05	0.00200998	2.6859
219249	ENSMUSG00000022019	Tdrd3	tudor domain containing 3	-0.571292	5.01645	-14.9028	5.07311e-05	0.00201877	2.1658
329506	ENSMUSG00000033411	Ctdspl2	CTD small phosphatase like 2	-0.269879	5.92431	-14.3294	5.09277e-05	0.00202363	1.95257
330836	ENSMUSG00000031904	Slc7a6	solute carrier family 7 (cationic amino acid transporter, y+ system), member 6	0.845744	5.65473	14.8751	5.11528e-05	0.00202738	2.05122
18788	ENSMUSG00000062345	Serpinb2	serine (or cysteine) peptidase inhibitor, clade B, member 2	-3.17861	2.29281	-14.8739	5.11712e-05	0.00202738	2.86489
100038467	NA	A630072L19Rik	RIKEN cDNA A630072L19 gene	3.44939	-3.46056	14.8545	5.14697e-05	0.00203142	2.69314
22038	ENSMUSG00000032369	Plscr1	phospholipid scramblase 1	1.16397	6.37321	14.8538	5.14798e-05	0.00203142	1.95127
434031	ENSMUSG00000094902	Igkv10-95	immunoglobulin kappa variable 10-95	1.53411	4.50357	14.8527	5.14975e-05	0.00203142	2.28394
13496	ENSMUSG00000019564	Arid3a	AT-rich interaction domain 3A	1.36653	6.99537	14.8419	5.16632e-05	0.00203501	1.88228
434040	ENSMUSG00000094356	Igkv8-28	immunoglobulin kappa variable 8-28	1.86071	2.28357	14.8121	5.21289e-05	0.00205038	2.76333
67216	ENSMUSG00000020646	Mboat2	membrane bound O-acyltransferase domain containing 2	-2.28245	2.98038	-14.8003	5.23128e-05	0.00205464	2.6464
14085	ENSMUSG00000030630	Fah	fumarylacetoacetate hydrolase	1.26713	3.67851	14.7787	5.26549e-05	0.00206505	2.42595
52588	ENSMUSG00000037824	Tspan14	tetraspanin 14	0.740264	6.7737	14.774	5.27298e-05	0.00206505	1.87119
432442	ENSMUSG00000039166	Akap7	A kinase anchor protein 7	-1.83883	2.60738	-14.767	5.28413e-05	0.00206553	2.68552
140630	ENSMUSG00000059890	Ube4a	ubiquitination factor E4A	0.433078	7.03425	14.7636	5.2894e-05	0.00206553	1.84041
11732	ENSMUSG00000022265	Ank	progressive ankylosis	-2.12056	4.86021	-14.7385	5.32973e-05	0.00207829	2.20629
20617	ENSMUSG00000025889	Snca	synuclein, alpha	-3.03645	2.81828	-14.7237	5.35355e-05	0.00208284	2.71038
207425	ENSMUSG00000042055	Wdr11	WD repeat domain 11	0.346304	5.52843	14.4228	5.35673e-05	0.00208284	1.97783
22151	ENSMUSG00000058672	Tubb2a	tubulin, beta 2A class IIA	-0.954989	3.70483	-14.695	5.4003e-05	0.00209227	2.38059
53328	ENSMUSG00000006373	Pgrmc1	progesterone receptor membrane component 1	-0.524076	5.81815	-14.6888	5.41042e-05	0.00209227	1.95487
217304	ENSMUSG00000063193	Cd300lb	CD300 molecule like family member B	-1.51013	3.11594	-14.6865	5.41419e-05	0.00209227	2.53229
242960	ENSMUSG00000039753	Fbxl5	F-box and leucine-rich repeat protein 5	1.30845	6.1336	14.6861	5.41481e-05	0.00209227	1.92494
17970	ENSMUSG00000026480	Ncf2	neutrophil cytosolic factor 2	0.382665	7.63535	14.6833	5.41948e-05	0.00209227	1.76092
215474	ENSMUSG00000061536	Sec22c	SEC22 homolog C, vesicle trafficking protein	0.499507	5.49958	14.6746	5.43372e-05	0.0020948	1.99729
329575	ENSMUSG00000095362	Gm14325	predicted gene 14325	-0.667366	2.92875	-14.3862	5.47116e-05	0.00210448	2.50618
23853	ENSMUSG00000002257	Def6	differentially expressed in FDCP 6	0.543108	7.44842	14.6497	5.47494e-05	0.00210448	1.76399
14964	ENSMUSG00000073411	H2-D1	histocompatibility 2, D region locus 1	-0.574072	9.53537	-14.6454	5.48207e-05	0.00210448	1.61026
56760	ENSMUSG00000030159	Clec1b	C-type lectin domain family 1, member b	-1.73501	0.601604	-14.5802	5.53388e-05	0.00212137	2.87977
268885	ENSMUSG00000059657	Stfa2l1	stefin A2 like 1	3.41345	1.54105	14.6011	5.55645e-05	0.00212702	2.85966
15002	ENSMUSG00000041538	H2-Ob	histocompatibility 2, O region beta locus	-2.36057	2.22322	-14.5917	5.57252e-05	0.00213017	2.73231
231583	ENSMUSG00000046959	Slc26a1	solute carrier family 26 (sulfate transporter), member 1	-2.3391	3.44856	-14.5676	5.6136e-05	0.00214013	2.46758
12340	ENSMUSG00000070372	Capza1	capping actin protein of muscle Z-line subunit alpha 1	1.15115	6.92765	14.5672	5.6143e-05	0.00214013	1.78535
71795	ENSMUSG00000040430	Pitpnc1	phosphatidylinositol transfer protein, cytoplasmic 1	-0.873306	5.3278	-14.5537	5.63746e-05	0.00214392	1.99034
18805	ENSMUSG00000027695	Pld1	phospholipase D1	1.12996	4.1246	14.5522	5.64003e-05	0.00214392	2.23916
70827	ENSMUSG00000026028	Trak2	trafficking protein, kinesin binding 2	0.752439	8.01738	14.5328	5.67365e-05	0.00214983	1.67705
13653	ENSMUSG00000038418	Egr1	early growth response 1	-1.0191	7.4592	-14.5309	5.67688e-05	0.00214983	1.72246
71706	ENSMUSG00000029650	Slc46a3	solute carrier family 46, member 3	-2.10978	3.17808	-14.5295	5.6793e-05	0.00214983	2.49727
11842	ENSMUSG00000051853	Arf3	ADP-ribosylation factor 3	0.652392	7.32445	14.5067	5.71917e-05	0.00216191	1.72206
67689	ENSMUSG00000024885	Aldh3b1	aldehyde dehydrogenase 3 family, member B1	1.13641	5.20723	14.4886	5.75105e-05	0.00217094	1.99376
404743	ENSMUSG00000076939	Iglv3	immunoglobulin lambda variable 3	1.37369	5.26048	14.4791	5.76783e-05	0.00217426	1.98925
72685	ENSMUSG00000028528	Dnajc6	DnaJ heat shock protein family (Hsp40) member C6	0.433562	5.84074	14.4396	5.83824e-05	0.00218747	1.85807
54484	ENSMUSG00000029922	Mkrn1	makorin, ring finger protein, 1	-0.473938	6.21737	-14.4377	5.8417e-05	0.00218747	1.80798
16570	ENSMUSG00000020668	Kif3c	kinesin family member 3C	-1.24051	1.44343	-14.3492	5.84793e-05	0.00218747	2.74709
238448	ENSMUSG00000096078	Ighv1-62-2	immunoglobulin heavy variable 1-62-2	2.55002	2.96188	14.4235	5.86732e-05	0.00218747	2.53238
26395	ENSMUSG00000004936	Map2k1	mitogen-activated protein kinase kinase 1	0.480964	6.4301	14.4233	5.8677e-05	0.00218747	1.77661
56384	ENSMUSG00000005299	Letm1	leucine zipper-EF-hand containing transmembrane protein 1	0.486708	6.41769	14.4219	5.87025e-05	0.00218747	1.77755
19824	ENSMUSG00000073400	Trim10	tripartite motif-containing 10	-2.45632	4.15706	-14.4121	5.88802e-05	0.00218747	2.26399
105653	ENSMUSG00000003469	Phyhip	phytanoyl-CoA hydroxylase interacting protein	-3.57787	2.53782	-14.4097	5.89237e-05	0.00218747	2.69624
100039042	ENSMUSG00000072905	Eif1ad3	eukaryotic translation initiation factor 1A domain containing 3	4.80134	-2.78142	14.409	5.89357e-05	0.00218747	2.66454
629842	ENSMUSG00000076671	Ighv13-2	immunoglobulin heavy variable 13-2	3.78165	2.77382	14.4083	5.89495e-05	0.00218747	2.66473
12978	ENSMUSG00000024621	Csf1r	colony stimulating factor 1 receptor	-1.05431	6.10399	-14.4058	5.89956e-05	0.00218747	1.82092
73447	ENSMUSG00000031166	Wdr13	WD repeat domain 13	-0.877694	5.15202	-14.4056	5.89979e-05	0.00218747	1.96719
666704	ENSMUSG00000079003	Samd1	sterile alpha motif domain containing 1	-0.34721	5.56763	-14.1486	5.90752e-05	0.00218747	1.85864
20739	ENSMUSG00000026532	Spta1	spectrin alpha, erythrocytic 1	-2.49478	6.68203	-14.3816	5.94375e-05	0.00219376	1.78322
19039	ENSMUSG00000033880	Lgals3bp	lectin, galactoside-binding, soluble, 3 binding protein	-1.36072	6.88289	-14.3785	5.94952e-05	0.00219376	1.72466
26949	ENSMUSG00000034993	Vat1	vesicle amine transport 1	0.541664	7.70435	14.376	5.95407e-05	0.00219376	1.64229
170460	ENSMUSG00000046027	Stard5	StAR related lipid transfer domain containing 5	1.30428	4.25253	14.3745	5.95679e-05	0.00219376	2.15352
27224	ENSMUSG00000028668	Eloa	elongin A	0.624275	7.24354	14.37	5.96508e-05	0.00219384	1.67793
19252	ENSMUSG00000024190	Dusp1	dual specificity phosphatase 1	-0.49056	8.7833	-14.357	5.98915e-05	0.00219972	1.55472
18044	ENSMUSG00000023994	Nfya	nuclear transcription factor-Y alpha	-0.417705	6.69002	-14.327	6.04509e-05	0.00221653	1.71265
18826	ENSMUSG00000021998	Lcp1	lymphocyte cytosolic protein 1	0.623113	10.0815	14.3237	6.05124e-05	0.00221653	1.45568
26897	ENSMUSG00000072949	Acot1	acyl-CoA thioesterase 1	2.71246	2.55235	14.3022	6.09187e-05	0.00222841	2.58836
67804	ENSMUSG00000034484	Snx2	sorting nexin 2	0.260144	6.80428	13.8947	6.13493e-05	0.00224115	1.64084
212503	ENSMUSG00000025464	Paox	polyamine oxidase (exo-N4-amino)	-0.486285	4.02193	-14.0232	6.17153e-05	0.00225149	2.11392
11861	ENSMUSG00000047446	Arl4a	ADP-ribosylation factor-like 4A	-1.30263	4.36427	-14.2484	6.1948e-05	0.00225695	2.08541
56489	ENSMUSG00000042349	Ikbke	inhibitor of kappaB kinase epsilon	0.877769	6.61503	14.2156	6.25855e-05	0.00227526	1.68286
21929	ENSMUSG00000019850	Tnfaip3	tumor necrosis factor, alpha-induced protein 3	-1.47244	7.49441	-14.2096	6.2703e-05	0.00227526	1.60391
54006	ENSMUSG00000058886	Deaf1	DEAF1, transcription factor	-0.618062	4.60178	-14.2066	6.27625e-05	0.00227526	1.99404
76448	ENSMUSG00000034595	Ppp1r18	protein phosphatase 1, regulatory subunit 18	0.878205	7.08479	14.2054	6.27855e-05	0.00227526	1.63217
18584	ENSMUSG00000025584	Pde8a	phosphodiesterase 8A	1.24957	4.59532	14.1961	6.29695e-05	0.00227889	2.01092
16818	ENSMUSG00000000409	Lck	lymphocyte protein tyrosine kinase	-0.602297	4.16153	-14.1703	6.34804e-05	0.00228717	2.07548
73102	ENSMUSG00000038267	Slc22a23	solute carrier family 22, member 23	-2.2233	3.33662	-14.165	6.35848e-05	0.00228717	2.33856
628056	ENSMUSG00000076505	Igkv1-131	immunoglobulin kappa variable 1-131	1.64297	1.77108	14.1648	6.35901e-05	0.00228717	2.62317
66241	ENSMUSG00000026411	Tmem9	transmembrane protein 9	-1.67656	3.86405	-14.1643	6.35997e-05	0.00228717	2.18534
667914	ENSMUSG00000094117	Igkv3-12	immunoglobulin kappa variable 3-12	0.671352	5.28579	14.1612	6.36621e-05	0.00228717	1.84577
640046	NA	Ighv2-9	immunoglobulin heavy variable 2-9	1.28725	4.7192	14.1564	6.3758e-05	0.00228717	1.97176
50493	ENSMUSG00000020250	Txnrd1	thioredoxin reductase 1	1.37384	7.50537	14.1549	6.37872e-05	0.00228717	1.58046
230249	ENSMUSG00000050812	Ecpas	Ecm29 proteasome adaptor and scaffold	0.359513	7.63659	14.1483	6.39197e-05	0.0022889	1.56149
381694	ENSMUSG00000051950	B3glct	beta-3-glucosyltransferase	-1.21749	4.31632	-14.1219	6.44516e-05	0.00230491	2.0448
15162	ENSMUSG00000003283	Hck	hemopoietic cell kinase	0.63375	6.51305	14.1152	6.45879e-05	0.00230675	1.65305
56409	ENSMUSG00000024213	Nudt3	nudix hydrolase 3	0.533726	7.37389	14.1104	6.46858e-05	0.00230721	1.5687
76267	ENSMUSG00000010663	Fads1	fatty acid desaturase 1	-0.727416	5.61179	-14.0565	6.57962e-05	0.00234253	1.75425
18613	ENSMUSG00000020717	Pecam1	platelet/endothelial cell adhesion molecule 1	-0.854562	5.93181	-14.054	6.58484e-05	0.00234253	1.7079
240034	ENSMUSG00000067928	Zfp760	zinc finger protein 760	-1.12636	1.64958	-13.9729	6.59348e-05	0.00234254	2.57989
22276	ENSMUSG00000030979	Uros	uroporphyrinogen III synthase	-1.60983	4.83676	-14.0321	6.63061e-05	0.00235266	1.91935
14376	ENSMUSG00000071650	Ganab	alpha glucosidase 2 alpha neutral subunit	0.546774	8.65261	14.0272	6.64078e-05	0.00235319	1.4392
22695	ENSMUSG00000044786	Zfp36	zinc finger protein 36	-0.924068	9.2962	-14.0161	6.66421e-05	0.00235703	1.3912
12339	ENSMUSG00000021893	Capn7	calpain 7	-0.265622	6.29547	-13.6185	6.66896e-05	0.00235703	1.59363
67869	ENSMUSG00000037058	Paip2	polyadenylate-binding protein-interacting protein 2	-0.955602	6.44421	-14.0027	6.69264e-05	0.002361	1.62375
68801	ENSMUSG00000032349	Elovl5	ELOVL fatty acid elongase 5	0.618745	7.61043	14.0004	6.69755e-05	0.002361	1.50782
215436	ENSMUSG00000060181	Slc35e3	solute carrier family 35, member E3	-1.06717	3.49221	-13.9905	6.71864e-05	0.00236536	2.17549
12461	ENSMUSG00000034024	Cct2	chaperonin containing TCP1 subunit 2	0.245275	9.03552	13.7651	6.76019e-05	0.00237497	1.36718
22608	ENSMUSG00000028639	Ybx1	Y box protein 1	0.343211	9.68219	13.9696	6.76342e-05	0.00237497	1.34596
99151	ENSMUSG00000039787	Cercam	cerebral endothelial cell adhesion molecule	-2.13855	3.89843	-13.945	6.81643e-05	0.00238844	2.12514
17096	ENSMUSG00000042228	Lyn	LYN proto-oncogene, Src family tyrosine kinase	1.08976	7.03968	13.9437	6.81933e-05	0.00238844	1.53904
668597	NA	Ighv1-85	immunoglobulin heavy variable 1-85	1.24783	5.78958	13.9291	6.85117e-05	0.0023965	1.68972
236733	ENSMUSG00000031066	Usp11	ubiquitin specific peptidase 11	-0.817075	5.41258	-13.9235	6.8633e-05	0.00239766	1.73812
433016	ENSMUSG00000079597	Cstdc4	cystatin domain containing 4	3.64723	0.912201	13.8968	6.92215e-05	0.00241511	2.65941
234069	ENSMUSG00000038542	Pcid2	PCI domain containing 2	0.612741	5.67546	13.8855	6.94721e-05	0.00242075	1.67586
100775173	ENSMUSG00000094124	Ighv1-74	immunoglobulin heavy variable V1-74	1.3271	5.4908	13.8786	6.96251e-05	0.00242297	1.72103
384009	ENSMUSG00000028480	Glipr2	GLI pathogenesis-related 2	1.64669	6.6739	13.8702	6.98128e-05	0.00242371	1.56004
93685	ENSMUSG00000025192	Entpd7	ectonucleoside triphosphate diphosphohydrolase 7	0.972401	4.62592	13.8669	6.98853e-05	0.00242371	1.86897
385658	ENSMUSG00000075033	Nxpe3	neurexophilin and PC-esterase domain family, member 3	-0.534151	4.33588	-13.8533	6.99139e-05	0.00242371	1.9189
20375	ENSMUSG00000002111	Spi1	spleen focus forming virus (SFFV) proviral integration oncogene	1.16929	7.98054	13.8422	7.04428e-05	0.00243362	1.42031
20973	ENSMUSG00000048277	Syngr2	synaptogyrin 2	0.436815	7.81082	13.8412	7.04654e-05	0.00243362	1.43029
192185	ENSMUSG00000029063	Nadk	NAD kinase	0.629942	7.69223	13.841	7.04684e-05	0.00243362	1.44
140482	ENSMUSG00000047264	Zfp358	zinc finger protein 358	-1.32104	3.13625	-13.834	7.06274e-05	0.00243602	2.20863
77974	ENSMUSG00000021123	Rdh12	retinol dehydrogenase 12	1.28208	4.22529	13.8123	7.11212e-05	0.00244994	1.94746
93737	ENSMUSG00000056214	Pard6g	par-6 family cell polarity regulator gamma	-1.36757	1.39262	-13.8062	7.12607e-05	0.00245164	2.54826
102115	ENSMUSG00000078440	Dohh	deoxyhypusine hydroxylase/monooxygenase	0.564024	5.54141	13.8021	7.13555e-05	0.0024518	1.66395
234797	ENSMUSG00000031824	6430548M08Rik	RIKEN cDNA 6430548M08 gene	1.57128	4.41121	13.7896	7.16417e-05	0.00245852	1.91231
27397	ENSMUSG00000030879	Mrpl17	mitochondrial ribosomal protein L17	0.743118	5.75311	13.7842	7.17675e-05	0.00245973	1.6271
100736249	NA	Mira	mistral long non-coding RNA	-1.22643	1.18794	-13.6514	7.19294e-05	0.00246218	2.55224
434223	NA	Gvin3	GTPase, very large interferon inducible, family member 3	0.84816	6.15108	13.7674	7.21561e-05	0.00246683	1.56647
219140	ENSMUSG00000021990	Spata13	spermatogenesis associated 13	1.09286	7.0391	13.759	7.23521e-05	0.00247011	1.4677
22228	ENSMUSG00000033685	Ucp2	uncoupling protein 2 (mitochondrial, proton carrier)	-0.451329	9.03179	-13.7555	7.24337e-05	0.00247011	1.30717
11490	ENSMUSG00000028041	Adam15	ADAM metallopeptidase domain 15	0.830807	6.2049	13.7431	7.27258e-05	0.00247557	1.54959
50770	ENSMUSG00000031441	Atp11a	ATPase, class VI, type 11A	1.58673	7.30589	13.7409	7.27759e-05	0.00247557	1.44201
692182	ENSMUSG00000093906	Igkv9-129	immunoglobulin kappa variable 9-129	1.86173	3.86121	13.7233	7.31916e-05	0.00248659	2.02708
226548	ENSMUSG00000015750	Aph1a	aph1 homolog A, gamma secretase subunit	0.179538	6.37158	13.0438	7.35805e-05	0.00249594	1.43291
231821	ENSMUSG00000056413	Adap1	ArfGAP with dual PH domains 1	0.663931	6.35776	13.703	7.36733e-05	0.00249594	1.51268
14228	ENSMUSG00000030357	Fkbp4	FK506 binding protein 4	0.489087	8.68524	13.7002	7.37421e-05	0.00249594	1.31006
21937	ENSMUSG00000030341	Tnfrsf1a	tumor necrosis factor receptor superfamily, member 1a	0.673278	7.05295	13.6801	7.42223e-05	0.00250723	1.43132
106298	ENSMUSG00000022682	Rrn3	RRN3 RNA polymerase I transcription factor homolog (yeast)	0.335574	6.21	13.5623	7.44153e-05	0.00250723	1.50323
21391	ENSMUSG00000029925	Tbxas1	thromboxane A synthase 1, platelet	-1.68498	4.08142	-13.6712	7.44387e-05	0.00250723	1.95014
106200	ENSMUSG00000022498	Txndc11	thioredoxin domain containing 11	0.609041	6.66249	13.6709	7.44447e-05	0.00250723	1.46536
232408	ENSMUSG00000030154	Klrb1f	killer cell lectin-like receptor subfamily B member 1F	-0.666529	3.89542	-13.652	7.49046e-05	0.00251959	1.94075
11820	ENSMUSG00000022892	App	amyloid beta precursor protein	1.16535	8.52497	13.6426	7.51327e-05	0.00252414	1.30149
71330	ENSMUSG00000035469	Rcbtb1	regulator of chromosome condensation (RCC1) and BTB (POZ) domain containing protein 1	-0.726884	4.30637	-13.6073	7.60021e-05	0.0025502	1.83203
22146	ENSMUSG00000043091	Tuba1c	tubulin, alpha 1C	0.471169	8.07937	13.5855	7.65442e-05	0.00256522	1.30979
69551	ENSMUSG00000031983	2310022B05Rik	RIKEN cDNA 2310022B05 gene	-1.85082	3.95961	-13.5615	7.71466e-05	0.00258223	1.9452
12450	ENSMUSG00000020326	Ccng1	cyclin G1	0.879534	6.9183	13.554	7.7337e-05	0.00258541	1.39643
77827	ENSMUSG00000042810	Krba1	KRAB-A domain containing 1	-1.68235	2.68767	-13.5234	7.81172e-05	0.00260829	2.20955
333883	ENSMUSG00000068686	Cd59b	CD59b antigen	-1.67365	-0.952215	-13.1867	7.83341e-05	0.00261232	2.4941
17533	ENSMUSG00000026712	Mrc1	mannose receptor, C type 1	0.98871	4.93433	13.5086	7.84977e-05	0.00261457	1.66766
13806	ENSMUSG00000063524	Eno1	enolase 1, alpha non-neuron	1.04574	9.74739	13.4994	7.87338e-05	0.00261923	1.1597
193286	ENSMUSG00000045942	Msantd5l	Myb/SANT DNA binding domain containing 5 like	2.06171	0.742297	13.4943	7.88656e-05	0.0026204	2.51634
67389	ENSMUSG00000023571	C1qtnf12	C1q and tumor necrosis factor related 12	-1.80193	5.86537	-13.4903	7.89689e-05	0.00262063	1.52991
54373	ENSMUSG00000006179	Prss16	serine protease 16 (thymus)	1.71092	4.63791	13.4865	7.90681e-05	0.00262072	1.75297
74133	ENSMUSG00000020495	Smg8	SMG8 nonsense mediated mRNA decay factor	0.862385	5.65738	13.4746	7.93785e-05	0.00262763	1.52286
229707	ENSMUSG00000014601	Strip1	striatin interacting protein 1	0.59877	5.81089	13.4711	7.94699e-05	0.00262763	1.49345
71302	ENSMUSG00000036452	Arhgap26	Rho GTPase activating protein 26	0.766871	5.77027	13.4668	7.95821e-05	0.00262814	1.50054
235574	ENSMUSG00000032570	Atp2c1	ATPase, Ca++-sequestering	0.644373	6.66832	13.4585	7.97997e-05	0.00263213	1.38131
11502	ENSMUSG00000031555	Adam9	ADAM metallopeptidase domain 9	1.38787	5.3202	13.4546	7.99029e-05	0.00263234	1.58784
232370	ENSMUSG00000008153	Clstn3	calsyntenin 3	-2.37665	2.80721	-13.4491	8.00478e-05	0.00263392	2.2002
84585	ENSMUSG00000041528	Rnf123	ring finger protein 123	-0.926897	6.72827	-13.4393	8.03088e-05	0.00263898	1.37171
20384	ENSMUSG00000021134	Srsf5	serine and arginine-rich splicing factor 5	-0.84926	8.7118	-13.436	8.03959e-05	0.00263898	1.20493
233489	ENSMUSG00000039361	Picalm	phosphatidylinositol binding clathrin assembly protein	-0.403217	8.23088	-13.3995	8.13706e-05	0.00266776	1.22444
232889	ENSMUSG00000033847	Pla2g4c	phospholipase A2, group IVC (cytosolic, calcium-independent)	-1.64138	3.54492	-13.3906	8.16098e-05	0.00266937	1.96159
109154	ENSMUSG00000048578	Mlec	malectin	0.964498	9.77582	13.3877	8.16906e-05	0.00266937	1.11291
114128	ENSMUSG00000022257	Laptm4b	lysosomal-associated protein transmembrane 4B	0.980718	4.01333	13.3868	8.17143e-05	0.00266937	1.81777
76954	ENSMUSG00000031024	Dennd2b	DENN domain containing 2B	-3.3045	2.61881	-13.3824	8.18332e-05	0.0026694	2.29213
67074	ENSMUSG00000034602	Mon2	MON2 homolog, regulator of endosome to Golgi trafficking	0.617648	6.79469	13.3795	8.19119e-05	0.0026694	1.33665
13051	ENSMUSG00000052336	Cx3cr1	C-X3-C motif chemokine receptor 1	-1.61555	2.91794	-13.3545	8.25944e-05	0.00268842	2.0895
22156	ENSMUSG00000005968	Tuft1	tuftelin 1	-1.90995	1.45112	-13.336	8.31035e-05	0.00270126	2.39124
320806	ENSMUSG00000021666	Gfm2	G elongation factor, mitochondrial 2	0.468243	5.45226	13.3329	8.31877e-05	0.00270126	1.49279
21828	ENSMUSG00000021702	Thbs4	thrombospondin 4	1.3985	0.522632	13.1526	8.38582e-05	0.00271979	2.44919
102103	ENSMUSG00000045636	Mtus1	mitochondrial tumor suppressor 1	1.65303	7.74699	13.3051	8.39629e-05	0.00271994	1.23071
433926	ENSMUSG00000070639	Lrrc8b	leucine rich repeat containing 8 family, member B	0.969252	4.25439	13.2958	8.42214e-05	0.00272506	1.72673
234378	ENSMUSG00000055707	Klhl26	kelch-like 26	-0.432995	3.76282	-12.9564	8.44144e-05	0.00272806	1.78763
545850	ENSMUSG00000094094	Igkv5-45	immunoglobulin kappa chain variable 5-45	1.37062	7.20069	13.285	8.45256e-05	0.00272841	1.26817
76574	ENSMUSG00000028655	Mfsd2a	MFSD2 lysolipid transporter A, lysophospholipid	2.71395	1.42918	13.2648	8.50986e-05	0.00274365	2.39586
327951	ENSMUSG00000044795	Cyb5d1	cytochrome b5 domain containing 1	0.901217	3.01194	13.2408	8.5784e-05	0.00276247	1.99076
53618	ENSMUSG00000021065	Fut8	fucosyltransferase 8	-0.56056	7.17411	-13.2239	8.62715e-05	0.00277488	1.23854
28193	ENSMUSG00000019873	Reep3	receptor accessory protein 3	0.469095	5.45037	13.2095	8.66902e-05	0.00278505	1.44352
236899	ENSMUSG00000035246	Pcyt1b	phosphate cytidylyltransferase 1, choline, beta isoform	-2.29804	3.0394	-13.1948	8.71166e-05	0.00279544	2.0433
269823	ENSMUSG00000029759	Pon3	paraoxonase 3	0.396315	4.84264	13.0299	8.79924e-05	0.00281184	1.51965
60525	ENSMUSG00000027605	Acss2	acyl-CoA synthetase short-chain family member 2	-1.16476	4.28084	-13.1642	8.80193e-05	0.00281184	1.67861
108670	ENSMUSG00000022014	Epsti1	epithelial stromal interaction 1	-1.20191	3.76968	-13.164	8.80236e-05	0.00281184	1.79716
212398	ENSMUSG00000047604	Frat2	frequently rearranged in advanced T cell lymphomas 2	-0.959778	4.74402	-13.1634	8.80413e-05	0.00281184	1.56984
14433	ENSMUSG00000057666	Gapdh	glyceraldehyde-3-phosphate dehydrogenase	0.875735	5.89975	13.1497	8.84508e-05	0.0028216	1.35629
19354	ENSMUSG00000033220	Rac2	Rac family small GTPase 2	0.528989	9.52835	13.1375	8.8815e-05	0.0028299	1.0267
67886	ENSMUSG00000041570	Camsap2	calmodulin regulated spectrin-associated protein family, member 2	-1.39188	5.37023	-13.1332	8.8943e-05	0.00283066	1.45277
270066	ENSMUSG00000019731	Slc35e1	solute carrier family 35, member E1	0.915392	7.12724	13.0972	9.00317e-05	0.00285469	1.19353
225594	ENSMUSG00000068606	Gm4841	predicted gene 4841	-3.53389	0.00753197	-13.0939	9.01307e-05	0.00285469	2.39765
216869	ENSMUSG00000060216	Arrb2	arrestin, beta 2	0.71025	7.51478	13.0928	9.01642e-05	0.00285469	1.15682
19088	ENSMUSG00000002997	Prkar2b	protein kinase, cAMP dependent regulatory, type II beta	-0.733844	6.9028	-13.0898	9.02563e-05	0.00285469	1.21057
69870	ENSMUSG00000028104	Polr3gl	polymerase (RNA) III (DNA directed) polypeptide G like	-0.963313	4.10601	-13.0879	9.03138e-05	0.00285469	1.67918
13401	ENSMUSG00000030410	Dmwd	dystrophia myotonica-containing WD repeat motif	-1.37765	2.94257	-13.087	9.03423e-05	0.00285469	1.96703
83435	ENSMUSG00000002733	Plekha3	pleckstrin homology domain-containing, family A (phosphoinositide binding specific) member 3	0.861435	5.40358	13.084	9.04334e-05	0.00285469	1.4077
11938	ENSMUSG00000029467	Atp2a2	ATPase, Ca++ transporting, cardiac muscle, slow twitch 2	0.878455	9.14884	13.0612	9.11369e-05	0.00287166	1.02222
12767	ENSMUSG00000045382	Cxcr4	C-X-C motif chemokine receptor 4	-0.88077	7.22831	-13.0575	9.12489e-05	0.00287166	1.16837
14696	ENSMUSG00000027669	Gnb4	guanine nucleotide binding protein (G protein), beta 4	-2.71746	2.92153	-13.0563	9.12879e-05	0.00287166	2.04948
69700	ENSMUSG00000079022	Col22a1	collagen, type XXII, alpha 1	-5.31202	-0.503961	-13.0247	9.22731e-05	0.00289695	2.36686
66681	ENSMUSG00000029171	Pgm2	phosphoglucomutase 2	0.640233	5.99474	13.0208	9.23957e-05	0.00289695	1.28621
22223	ENSMUSG00000029223	Uchl1	ubiquitin carboxy-terminal hydrolase L1	-0.638401	-0.269138	-12.4095	9.24115e-05	0.00289695	2.34691
66994	ENSMUSG00000035790	Cep19	centrosomal protein 19	1.17074	4.59479	12.9948	9.32171e-05	0.00291562	1.53864
19387	ENSMUSG00000022391	Rangap1	RAN GTPase activating protein 1	0.485598	8.07555	12.9946	9.32219e-05	0.00291562	1.07187
50527	ENSMUSG00000021831	Ero1a	endoplasmic reticulum oxidoreductase 1 alpha	1.24205	8.23041	12.9907	9.33474e-05	0.00291619	1.06136
14151	ENSMUSG00000024588	Fech	ferrochelatase	-1.11569	6.63459	-12.9764	9.38024e-05	0.00292392	1.19775
320696	ENSMUSG00000050050	Ccdc158	coiled-coil domain containing 158	-2.93037	-1.61079	-12.9762	9.381e-05	0.00292392	2.31158
76770	ENSMUSG00000095620	Csta2	cystatin A family member 2	3.69157	-3.33774	12.9647	9.41791e-05	0.00293207	2.22649
12544	ENSMUSG00000000028	Cdc45	cell division cycle 45	0.237242	6.90032	12.6371	9.45714e-05	0.00294091	1.1125
140859	ENSMUSG00000017405	Nek8	NIMA (never in mitosis gene a)-related expressed kinase 8	-1.17433	3.02025	-12.947	9.47508e-05	0.00294312	1.88418
71963	ENSMUSG00000047832	Cdca4	cell division cycle associated 4	0.171705	6.45268	12.3277	9.52415e-05	0.00295499	1.11391
18027	ENSMUSG00000028565	Nfia	nuclear factor I/A	-2.09484	3.34898	-12.9143	9.5816e-05	0.00296942	1.84602
11745	ENSMUSG00000029484	Anxa3	annexin A3	0.705465	8.27508	12.9055	9.61062e-05	0.00297502	1.0205
54673	ENSMUSG00000037062	Sh3glb1	SH3-domain GRB2-like B1 (endophilin)	-1.00909	6.11221	-12.901	9.62561e-05	0.00297627	1.22897
19075	ENSMUSG00000025395	Prim1	DNA primase, p49 subunit	-0.437261	6.33676	-12.8791	9.69818e-05	0.00299531	1.18193
67963	ENSMUSG00000021242	Npc2	NPC intracellular cholesterol transporter 2	-0.664606	7.62939	-12.8484	9.80123e-05	0.00302074	1.04677
22339	ENSMUSG00000023951	Vegfa	vascular endothelial growth factor A	0.876596	6.29647	12.8479	9.80276e-05	0.00302074	1.17897
20947	ENSMUSG00000031015	Swap70	SWA-70 protein	0.414439	6.58618	12.8192	9.90017e-05	0.00304105	1.12795
218454	ENSMUSG00000045312	Lhfpl2	lipoma HMGIC fusion partner-like 2	0.6404	4.57404	12.8134	9.92008e-05	0.00304105	1.45116
780802	NA	Ighv4-1	immunoglobulin heavy variable 4-1	0.761581	4.97243	12.8111	9.92801e-05	0.00304105	1.37184
27756	ENSMUSG00000007050	Lsm2	LSM2 homolog, U6 small nuclear RNA and mRNA degradation associated	1.1946	4.9849	12.8073	9.94102e-05	0.00304105	1.3817
26462	ENSMUSG00000075704	Txnrd2	thioredoxin reductase 2	-0.605813	4.98753	-12.8073	9.94111e-05	0.00304105	1.36518
19246	ENSMUSG00000027540	Ptpn1	protein tyrosine phosphatase, non-receptor type 1	1.07121	7.02727	12.806	9.94562e-05	0.00304105	1.08447
75763	ENSMUSG00000041966	Dcaf17	DDB1 and CUL4 associated factor 17	-0.219564	4.62482	-12.2099	9.95078e-05	0.00304105	1.35825
70564	ENSMUSG00000021792	Prxl2a	peroxiredoxin like 2A	-1.58669	3.68665	-12.8023	9.95818e-05	0.00304105	1.68978
75423	ENSMUSG00000036093	Arl5a	ADP-ribosylation factor-like 5A	0.33149	5.57224	12.6523	9.99712e-05	0.00304573	1.23398
74760	ENSMUSG00000024663	Rab3il1	RAB3A interacting protein (rabin3)-like 1	-1.87469	4.23774	-12.7845	0.0001002	0.00304573	1.57277
13024	ENSMUSG00000044258	Ctla2a	cytotoxic T lymphocyte-associated protein 2 alpha	-2.84515	5.06002	-12.7842	0.000100208	0.00304573	1.46344
18141	ENSMUSG00000016619	Nup50	nucleoporin 50	0.390114	7.36068	12.7839	0.000100217	0.00304573	1.04063
16142	ENSMUSG00000076934	Iglv1	immunoglobulin lambda variable 1	2.09095	6.8412	12.7797	0.000100366	0.00304573	1.11469
71684	ENSMUSG00000036249	Rbm43	RNA binding motif protein 43	-0.505772	5.72862	-12.7785	0.000100407	0.00304573	1.22363
791089	NA	Ighv2-9-1	immunoglobulin heavy variable 2-9-1	1.36816	5.54748	12.7702	0.000100697	0.0030511	1.26912
225283	ENSMUSG00000040446	Rprd1a	regulation of nuclear pre-mRNA domain containing 1A	0.817446	4.11456	12.7582	0.000101117	0.00306041	1.53539
235606	ENSMUSG00000032590	Apeh	acylpeptide hydrolase	-0.451526	6.67292	-12.7449	0.000101582	0.00306582	1.08847
16391	ENSMUSG00000002325	Irf9	interferon regulatory factor 9	-1.01719	5.47968	-12.7439	0.000101619	0.00306582	1.26021
74048	ENSMUSG00000020101	Vsir	V-set immunoregulatory receptor	0.657805	7.94269	12.7435	0.000101634	0.00306582	0.978051
107732	ENSMUSG00000001445	Mrpl10	mitochondrial ribosomal protein L10	0.307336	5.76138	12.5493	0.000102308	0.00308273	1.17196
101831	ENSMUSG00000030493	Faap24	Fanconi anemia core complex associated protein 24	0.821586	4.93385	12.6909	0.000103509	0.0031149	1.33069
17179	ENSMUSG00000004933	Matk	megakaryocyte-associated tyrosine kinase	-2.20614	3.41865	-12.6881	0.000103612	0.0031149	1.74536
215512	ENSMUSG00000038893	Fam117a	family with sequence similarity 117, member A	-0.982298	6.99077	-12.6851	0.000103719	0.0031149	1.03704
632654	ENSMUSG00000076668	Ighv7-4	immunoglobulin heavy variable 7-4	-1.88271	3.19993	-12.6786	0.000103953	0.00311848	1.77093
101540	ENSMUSG00000041187	Prkd2	protein kinase D2	1.19312	5.75257	12.6593	0.000104656	0.00313331	1.18383
21376	ENSMUSG00000011114	Tbrg1	transforming growth factor beta regulated gene 1	0.608956	6.49658	12.6587	0.000104678	0.00313331	1.07221
192663	ENSMUSG00000032131	Abcg4	ATP binding cassette subfamily G member 4	-2.35989	4.57512	-12.6495	0.000105018	0.00314002	1.4749
245282	ENSMUSG00000050982	Apol10a	apolipoprotein L 10A	-4.07513	-1.53072	-12.6378	0.000105448	0.00314941	2.21737
67974	ENSMUSG00000024286	Ccny	cyclin Y	-0.321396	6.34955	-12.5863	0.000105564	0.00314941	1.07123
23943	ENSMUSG00000025366	Esyt1	extended synaptotagmin-like protein 1	0.538377	8.33327	12.6278	0.000105816	0.00315347	0.899336
69192	ENSMUSG00000024422	Dhx16	DEAH-box helicase 16	0.347596	6.97264	12.6095	0.000106498	0.00316484	1.00096
98193	ENSMUSG00000026554	Dcaf8	DDB1 and CUL4 associated factor 8	-0.621248	6.96074	-12.6061	0.000106626	0.00316484	1.00272
74519	ENSMUSG00000015224	Cyp2j9	cytochrome P450, family 2, subfamily j, polypeptide 9	-3.48364	-0.264884	-12.6039	0.000106708	0.00316484	2.23092
59090	ENSMUSG00000035621	Midn	midnolin	0.579727	6.57064	12.6027	0.000106751	0.00316484	1.04015
60611	ENSMUSG00000003154	Foxj2	forkhead box J2	-0.665197	4.01701	-12.5989	0.000106894	0.00316484	1.48903
17134	ENSMUSG00000051510	Mafg	v-maf musculoaponeurotic fibrosarcoma oncogene family, protein G (avian)	0.574965	5.07643	12.5989	0.000106896	0.00316484	1.25934
434041	ENSMUSG00000076580	Igkv8-27	immunoglobulin kappa chain variable 8-27	-1.74882	3.15641	-12.5855	0.000107401	0.00317306	1.73449
67493	ENSMUSG00000010554	Mettl16	methyltransferase 16, N6-methyladenosine	0.589422	6.21609	12.5842	0.000107447	0.00317306	1.07425
20259	ENSMUSG00000002565	Scin	scinderin	-3.01399	0.947549	-12.5801	0.000107602	0.00317306	2.19733
20555	ENSMUSG00000078763	Slfn1	schlafen 1	1.39977	3.72866	12.5784	0.000107665	0.00317306	1.57392
67900	ENSMUSG00000004748	Mtfp1	mitochondrial fission process 1	-0.551396	3.80089	-12.558	0.000107757	0.00317306	1.52546
240047	ENSMUSG00000023903	Mmp25	matrix metallopeptidase 25	1.42372	4.43935	12.5696	0.000108002	0.00317682	1.40812
73218	ENSMUSG00000035206	Sppl2b	signal peptide peptidase like 2B	-1.07055	5.56774	-12.5546	0.000108571	0.0031901	1.16751
67229	ENSMUSG00000039449	Prpf18	pre-mRNA processing factor 18	0.456373	6.24983	12.5494	0.000108772	0.00319257	1.05377
14086	ENSMUSG00000029581	Fscn1	fascin actin-bundling protein 1	1.59702	2.26613	12.5442	0.000108973	0.00319501	1.91136
20341	ENSMUSG00000068874	Selenbp1	selenium binding protein 1	-1.39187	4.98666	-12.536	0.000109286	0.00320074	1.27876
12521	ENSMUSG00000027215	Cd82	CD82 antigen	-0.787565	6.72486	-12.5163	0.000110049	0.00321961	0.98992
228356	ENSMUSG00000040591	Cstpp1	centriolar satellite-associated tubulin polyglutamylase complex regulator 1	-0.999732	2.03182	-12.5106	0.00011027	0.0032226	1.9245
100039052	ENSMUSG00000113971	Eif1ad4	eukaryotic translation initiation factor 1A domain containing 4	4.99768	-1.62952	12.5028	0.000110576	0.00322808	2.17508
71607	ENSMUSG00000031662	Snx20	sorting nexin 20	0.6646	4.28815	12.4764	0.000111615	0.00325492	1.3734
23790	ENSMUSG00000004530	Coro1c	coronin, actin binding protein 1C	0.555474	7.18781	12.4625	0.000112165	0.00326746	0.919924
27426	ENSMUSG00000023143	Nagpa	N-acetylglucosamine-1-phosphodiester alpha-N-acetylglucosaminidase	1.14947	5.61273	12.4569	0.000112388	0.00327045	1.11891
13421	ENSMUSG00000025279	Dnase1l3	deoxyribonuclease 1-like 3	-1.23399	0.142626	-12.1514	0.000112949	0.0032799	2.15148
15466	ENSMUSG00000034987	Hrh2	histamine receptor H2	1.24308	2.55405	12.438	0.000113146	0.0032799	1.78425
327959	ENSMUSG00000040483	Xaf1	XIAP associated factor 1	-1.89949	4.03353	-12.4373	0.000113171	0.0032799	1.47625
58223	ENSMUSG00000025355	Mmp19	matrix metallopeptidase 19	0.987912	4.12542	12.4367	0.000113196	0.0032799	1.4038
226849	ENSMUSG00000026626	Ppp2r5a	protein phosphatase 2, regulatory subunit B', alpha	0.302799	7.7849	12.4166	0.000114007	0.00329148	0.850668
109785	ENSMUSG00000056131	Pgm3	phosphoglucomutase 3	0.527434	4.67918	12.4165	0.000114014	0.00329148	1.25971
692187	ENSMUSG00000076501	Igkv2-137	immunoglobulin kappa chain variable 2-137	0.505438	4.65751	12.4152	0.000114064	0.00329148	1.2633
73296	ENSMUSG00000021589	Rhobtb3	Rho-related BTB domain containing 3	-2.39078	2.13198	-12.4149	0.00011408	0.00329148	1.94543
20135	ENSMUSG00000020649	Rrm2	ribonucleotide reductase M2	0.747508	8.90408	12.4071	0.000114396	0.00329709	0.763983
16145	ENSMUSG00000078853	Igtp	interferon gamma induced GTPase	-0.994564	5.33742	-12.3987	0.000114737	0.00330119	1.13819
56314	ENSMUSG00000037007	Zfp113	zinc finger protein 113	-0.797847	2.53835	-12.3977	0.000114781	0.00330119	1.7575
20932	ENSMUSG00000014867	Surf4	surfeit gene 4	0.792661	8.94378	12.3834	0.000115367	0.00331455	0.75107
76737	ENSMUSG00000023272	Creld2	cysteine-rich with EGF-like domains 2	1.63279	7.17946	12.3772	0.000115621	0.00331833	0.896021
66528	ENSMUSG00000048442	Smim5	small integral membrane protein 5	-1.74661	3.19386	-12.3586	0.000116391	0.0033369	1.63097
72735	ENSMUSG00000087060	Eldr	Egfr long non-coding downstream RNA	-1.56257	-0.238272	-12.1909	0.000116694	0.00334206	2.13558
22761	ENSMUSG00000049577	Zfpm1	zinc finger protein, multitype 1	-1.72476	6.02685	-12.3354	0.000117364	0.00335772	1.02477
26951	ENSMUSG00000032264	Zw10	zw10 kinetochore protein	0.283932	6.06002	12.1505	0.00011806	0.00337409	0.956759
67398	ENSMUSG00000032042	Srpr	signal recognition particle receptor ('docking protein')	0.61479	7.69117	12.3058	0.000118615	0.00338638	0.810866
66913	ENSMUSG00000079111	Kdelr2	KDEL (Lys-Asp-Glu-Leu) endoplasmic reticulum protein retention receptor 2	0.820596	7.1557	12.3028	0.000118742	0.00338644	0.855736
22346	ENSMUSG00000033933	Vhl	von Hippel-Lindau tumor suppressor	-0.223895	4.67845	-11.7358	0.000119186	0.00339555	1.1317
227210	ENSMUSG00000070871	Ccnyl1	cyclin Y-like 1	0.877862	4.0725	12.2784	0.000119788	0.0034063	1.34463
20848	ENSMUSG00000004040	Stat3	signal transducer and activator of transcription 3	0.969527	7.64743	12.2778	0.000119814	0.0034063	0.803804
23992	ENSMUSG00000002731	Prkra	protein kinase, interferon inducible double stranded RNA dependent activator	-0.632784	3.91419	-12.2676	0.000120256	0.00341296	1.3719
66887	ENSMUSG00000047866	Lonp2	lon peptidase 2, peroxisomal	0.456583	6.21006	12.2666	0.000120299	0.00341296	0.937216
19353	ENSMUSG00000001847	Rac1	Rac family small GTPase 1	0.398521	8.18069	12.2545	0.000120823	0.00342424	0.750191
19181	ENSMUSG00000028932	Psmc2	proteasome (prosome, macropain) 26S subunit, ATPase 2	0.36852	7.18785	12.2446	0.000121258	0.00343049	0.825022
27407	ENSMUSG00000028953	Abcf2	ATP-binding cassette, sub-family F member 2	0.504982	7.57599	12.2437	0.000121296	0.00343049	0.792723
215243	ENSMUSG00000037318	Traf3ip3	TRAF3 interacting protein 3	0.60146	5.72602	12.2406	0.000121432	0.00343077	0.995446
225608	ENSMUSG00000045629	Sh3tc2	SH3 domain and tetratricopeptide repeats 2	-3.69007	2.86186	-12.2328	0.000121772	0.00343226	1.82069
226781	ENSMUSG00000026614	Slc30a10	solute carrier family 30, member 10	-2.88751	2.03117	-12.2327	0.000121776	0.00343226	1.92609
408064	NA	BC064078	cDNA sequence BC064078	-1.99353	2.39346	-12.2307	0.000121864	0.00343226	1.78232
12768	ENSMUSG00000025804	Ccr1	C-C motif chemokine receptor 1	1.45016	5.08107	12.2218	0.000122256	0.00343975	1.12494
26874	ENSMUSG00000055782	Abcd2	ATP-binding cassette, sub-family D member 2	0.489251	5.80545	12.2163	0.000122502	0.00344311	0.971482
75552	ENSMUSG00000064225	Paqr9	progestin and adipoQ receptor family member IX	-1.62288	3.39799	-12.2058	0.000122965	0.00344934	1.51039
77532	ENSMUSG00000079083	Jrkl	Jrk-like	-0.664434	2.51337	-12.0561	0.000123102	0.00344934	1.66117
20963	ENSMUSG00000021457	Syk	spleen tyrosine kinase	0.85661	8.05538	12.2007	0.000123196	0.00344934	0.737468
71968	ENSMUSG00000025722	Wdr73	WD repeat domain 73	-0.209486	4.62516	-11.6501	0.000123232	0.00344934	1.10291
68636	ENSMUSG00000045316	Fahd1	fumarylacetoacetate hydrolase domain containing 1	-1.80753	2.85362	-12.1922	0.000123573	0.00345325	1.64453
14583	ENSMUSG00000029992	Gfpt1	glutamine fructose-6-phosphate transaminase 1	0.560035	6.42316	12.191	0.000123625	0.00345325	0.879458
80861	ENSMUSG00000017830	Dhx58	DExH-box helicase 58	-0.905758	4.47616	-12.1679	0.000124669	0.00347573	1.20841
243451	ENSMUSG00000076536	Igkv4-86	immunoglobulin kappa variable 4-86	3.34037	3.69353	12.1667	0.00012472	0.00347573	1.55292
56233	ENSMUSG00000022475	Hdac7	histone deacetylase 7	-0.966854	5.83889	-12.1647	0.000124814	0.00347573	0.953923
546643	ENSMUSG00000121499	Ly6a2	lymphocyte antigen 6 family member A2	-1.71805	4.41993	-12.1504	0.00012546	0.00349016	1.25321
435337	ENSMUSG00000079029	Eif1ad7	eukaryotic translation initiation factor 1A domain containing 7	3.60332	-3.38222	12.1335	0.000126233	0.00350806	1.97937
11804	ENSMUSG00000031996	Aplp2	amyloid beta precursor-like protein 2	-0.802834	7.24686	-12.1242	0.000126664	0.0035126	0.769974
13110	ENSMUSG00000052914	Cyp2j6	cytochrome P450, family 2, subfamily j, polypeptide 6	-2.47948	1.17956	-12.1224	0.000126745	0.0035126	1.98618
76566	ENSMUSG00000020846	Rflnb	refilin B	0.61747	6.83934	12.1216	0.000126784	0.0035126	0.804792
237107	ENSMUSG00000025266	Gnl3l	guanine nucleotide binding protein nucleolar 3 like	0.382918	6.20298	12.1103	0.000127308	0.00352352	0.869194
16011	ENSMUSG00000026185	Igfbp5	insulin-like growth factor binding protein 5	-1.71519	3.72995	-12.1051	0.000127549	0.00352661	1.39339
14544	ENSMUSG00000058624	Gda	guanine deaminase	1.06971	8.72952	12.0973	0.000127909	0.00353296	0.642706
19211	ENSMUSG00000013663	Pten	phosphatase and tensin homolog	0.569872	7.35518	12.0844	0.000128512	0.00354603	0.741282
19060	ENSMUSG00000003099	Ppp5c	protein phosphatase 5, catalytic subunit	0.404784	7.14682	12.0752	0.000128947	0.00355441	0.754433
68292	ENSMUSG00000032437	Stt3b	STT3, subunit of the oligosaccharyltransferase complex, homolog B (S. cerevisiae)	0.65867	8.55717	12.0595	0.00012969	0.00357126	0.637046
192169	ENSMUSG00000031634	Ufsp2	UFM1-specific peptidase 2	0.582686	5.97307	12.0564	0.000129838	0.00357174	0.87833
57815	ENSMUSG00000027722	Afg2a	AFG2 AAA ATPase homolog A	-0.687762	4.77743	-12.0529	0.000130002	0.00357247	1.08695
18777	ENSMUSG00000025903	Lypla1	lysophospholipase 1	0.559461	6.73715	12.0487	0.000130202	0.00357247	0.782599
12489	ENSMUSG00000004609	Cd33	CD33 molecule	1.04028	4.02941	12.0432	0.000130467	0.00357247	1.2585
109711	ENSMUSG00000015143	Actn1	actinin, alpha 1	1.14404	7.35371	12.0425	0.000130501	0.00357247	0.726857
12454	ENSMUSG00000021258	Ccnk	cyclin K	0.318278	6.32229	12.0269	0.000130522	0.00357247	0.821966
18041	ENSMUSG00000027618	Nfs1	nitrogen fixation gene 1 (S. cerevisiae)	-0.307739	5.6123	-11.8976	0.000131136	0.00358567	0.900721
70415	ENSMUSG00000031112	Stk26	serine/threonine kinase 26	0.602432	7.31411	12.0255	0.000131317	0.00358701	0.718869
56470	ENSMUSG00000002458	Rgs19	regulator of G-protein signaling 19	0.821668	6.52456	12.0224	0.000131466	0.00358745	0.796824
171486	ENSMUSG00000035776	Cd99l2	CD99 antigen-like 2	-1.52592	3.52326	-12.0171	0.000131723	0.00358872	1.3933
73137	ENSMUSG00000024594	Prrc1	proline-rich coiled-coil 1	0.599458	6.29322	12.0097	0.000132077	0.00358872	0.815606
107503	ENSMUSG00000038539	Atf5	activating transcription factor 5	0.711196	4.76928	12.0067	0.000132224	0.00358872	1.06727
80719	ENSMUSG00000035004	Igsf6	immunoglobulin superfamily, member 6	0.804995	8.17959	12.0067	0.000132227	0.00358872	0.642273
209760	ENSMUSG00000042246	Tmc7	transmembrane channel-like gene family 7	0.92803	2.74406	12.003	0.000132407	0.00358872	1.54457
545851	ENSMUSG00000096422	Igkv12-44	immunoglobulin kappa variable 12-44	0.99792	7.4184	12.0027	0.000132421	0.00358872	0.702236
20911	ENSMUSG00000004626	Stxbp2	syntaxin binding protein 2	0.495575	7.66348	12.0021	0.000132449	0.00358872	0.6794
239554	ENSMUSG00000016552	Foxred2	FAD-dependent oxidoreductase domain containing 2	-0.977876	4.7234	-11.9996	0.000132568	0.00358872	1.08394
27054	ENSMUSG00000027429	Sec23b	SEC23 homolog B, COPII coat complex component	0.322438	7.13728	11.9713	0.000133958	0.00362273	0.708967
70223	ENSMUSG00000024587	Nars1	asparaginyl-tRNA synthetase 1	0.157781	8.52429	11.4968	0.000134642	0.00363471	0.530745
15163	ENSMUSG00000022831	Hcls1	hematopoietic cell specific Lyn substrate 1	0.713012	7.83463	11.9564	0.000134698	0.00363471	0.646167
71198	ENSMUSG00000043415	Otud1	OTU domain containing 1	-1.71269	1.71034	-11.9543	0.000134802	0.00363471	1.79938
66663	ENSMUSG00000032557	Uba5	ubiquitin-like modifier activating enzyme 5	0.486684	6.08062	11.9475	0.000135139	0.00363885	0.814144
15516	ENSMUSG00000023944	Hsp90ab1	heat shock protein 90 alpha (cytosolic), class B member 1	0.726467	11.8376	11.9458	0.000135223	0.00363885	0.381852
319277	ENSMUSG00000034560	Washc4	WASH complex subunit 4	0.640985	5.54422	11.9389	0.000135569	0.00364454	0.892298
230761	ENSMUSG00000028799	Zfp362	zinc finger protein 362	-1.14489	5.18284	-11.9355	0.000135742	0.00364559	0.969389
18222	ENSMUSG00000021224	Numb	NUMB endocytic adaptor protein	1.20104	4.96379	11.9327	0.000135879	0.00364565	1.01081
17909	ENSMUSG00000022272	Myo10	myosin X	0.643042	3.97263	11.9172	0.00013666	0.00365902	1.20419
217737	ENSMUSG00000021037	Ahsa1	AHA1, activator of heat shock protein ATPase 1	0.707818	7.81379	11.9111	0.000136971	0.00365902	0.62756
234258	ENSMUSG00000039396	Neil3	nei like 3 (E. coli)	-0.53626	5.46535	-11.9081	0.000137121	0.00365902	0.891138
57438	ENSMUSG00000026977	Marchf7	membrane associated ring-CH-type finger 7	-0.430067	5.85085	-11.9075	0.000137154	0.00365902	0.828674
17256	ENSMUSG00000002768	Mea1	male enhanced antigen 1	0.289918	4.86339	11.6093	0.000137185	0.00365902	0.957373
14756	ENSMUSG00000021340	Gpld1	glycosylphosphatidylinositol specific phospholipase D1	2.44673	1.54223	11.9066	0.000137199	0.00365902	1.84581
16155	ENSMUSG00000022969	Il10rb	interleukin 10 receptor, beta	0.264562	5.27975	11.5989	0.000137319	0.00365902	0.876794
12722	ENSMUSG00000056025	Clca3a1	chloride channel accessory 3A1	-1.12491	4.18856	-11.8856	0.000138269	0.00367753	1.15823
17135	ENSMUSG00000018143	Mafk	v-maf musculoaponeurotic fibrosarcoma oncogene family, protein K (avian)	-0.751011	5.70303	-11.8853	0.000138285	0.00367753	0.846285
14733	ENSMUSG00000034220	Gpc1	glypican 1	-0.757941	6.46281	-11.8497	0.00014013	0.00372297	0.726923
84652	ENSMUSG00000028995	Hycc1	hyccin PI4KA lipid kinase complex subunit 1	-0.804254	5.34575	-11.8424	0.000140511	0.00372344	0.887623
22042	ENSMUSG00000022797	Tfrc	transferrin receptor	-0.932229	9.0547	-11.8397	0.00014065	0.00372344	0.504303
69780	ENSMUSG00000032870	Smap2	small ArfGAP 2	-0.478641	6.60611	-11.8372	0.000140782	0.00372344	0.701936
100303647	NA	AF357359	snoRNA AF357359	5.2206	-2.04727	11.8361	0.000140841	0.00372344	1.94169
54381	ENSMUSG00000039007	Cpq	carboxypeptidase Q	-2.02017	3.81829	-11.8348	0.000140906	0.00372344	1.27411
19219	ENSMUSG00000039942	Ptger4	prostaglandin E receptor 4 (subtype EP4)	-1.49863	3.90433	-11.8315	0.000141082	0.00372344	1.21944
104183	ENSMUSG00000063779	Chil4	chitinase-like 4	2.79943	-3.78515	11.8289	0.000141215	0.00372344	1.86838
15251	ENSMUSG00000021109	Hif1a	hypoxia inducible factor 1, alpha subunit	0.873164	7.1616	11.8284	0.000141244	0.00372344	0.646036
66812	ENSMUSG00000063849	Ppcdc	phosphopantothenoylcysteine decarboxylase	-0.601509	4.01425	-11.8089	0.000142275	0.003747	1.14667
75991	ENSMUSG00000036087	Slain2	SLAIN motif family, member 2	0.460118	6.71563	11.8057	0.000142442	0.00374776	0.675554
71884	ENSMUSG00000026450	Chit1	chitinase 1	0.406359	4.53733	11.7374	0.000143001	0.00375883	1.00839
210035	ENSMUSG00000040195	Nemp1	nuclear envelope integral membrane protein 1	-0.513849	5.3944	-11.7897	0.000143296	0.00376205	0.849681
320782	ENSMUSG00000056498	Tmem154	transmembrane protein 154	0.654774	5.01265	11.7831	0.00014365	0.00376205	0.917632
408022	ENSMUSG00000038225	Primpol	primase and polymerase (DNA-directed)	-1.01162	3.94021	-11.7818	0.000143724	0.00376205	1.16527
54387	ENSMUSG00000001150	Mcm3ap	minichromosome maintenance complex component 3 associated protein	1.13316	7.59469	11.7813	0.000143749	0.00376205	0.58917
171508	ENSMUSG00000030284	Creld1	cysteine-rich with EGF-like domains 1	1.0396	4.17967	11.7709	0.00014431	0.00376205	1.103
12350	ENSMUSG00000027559	Car3	carbonic anhydrase 3	-3.2499	1.50945	-11.7699	0.000144365	0.00376205	1.83671
66646	ENSMUSG00000026005	Rpe	ribulose-5-phosphate-3-epimerase	0.771014	6.72673	11.7689	0.00014442	0.00376205	0.660574
52398	ENSMUSG00000058013	Septin11	septin 11	0.981799	7.30106	11.7677	0.000144484	0.00376205	0.607115
140742	ENSMUSG00000038332	Sesn1	sestrin 1	-1.19063	4.52388	-11.7662	0.000144564	0.00376205	1.03228
68149	ENSMUSG00000021203	Otub2	OTU domain, ubiquitin aldehyde binding 2	-1.3744	2.44886	-11.7625	0.000144763	0.00376205	1.53124
15529	ENSMUSG00000022261	Sdc2	syndecan 2	-2.32779	1.81505	-11.7624	0.000144768	0.00376205	1.73448
20454	ENSMUSG00000056091	St3gal5	ST3 beta-galactoside alpha-2,3-sialyltransferase 5	-1.74077	4.66672	-11.7597	0.000144919	0.00376205	1.02701
51792	ENSMUSG00000007564	Ppp2r1a	protein phosphatase 2, regulatory subunit A, alpha	0.30329	7.90972	11.7574	0.000145043	0.00376205	0.549937
94280	ENSMUSG00000025212	Sfxn3	sideroflexin 3	-1.3492	3.85964	-11.7548	0.000145186	0.00376205	1.18773
19766	ENSMUSG00000021408	Ripk1	receptor (TNFRSF)-interacting serine-threonine kinase 1	0.506763	6.699	11.7545	0.0001452	0.00376205	0.654473
12874	ENSMUSG00000020841	Cpd	carboxypeptidase D	0.426072	7.37666	11.7425	0.000145854	0.00377541	0.586032
22201	ENSMUSG00000001924	Uba1	ubiquitin-like modifier activating enzyme 1	0.605564	9.30215	11.737	0.000146154	0.00377956	0.439404
636462	NA	Ighv8-11	immunoglobulin heavy variable V8-11	2.79923	-3.78515	11.7158	0.000147324	0.00380531	1.83218
17220	ENSMUSG00000029730	Mcm7	minichromosome maintenance complex component 7	-0.358487	9.16874	-11.7139	0.00014743	0.00380531	0.4377
780825	ENSMUSG00000096459	Ighv9-3	immunoglobulin heavy variable V9-3	0.927006	7.77582	11.7076	0.000147778	0.00380932	0.539688
224454	ENSMUSG00000034265	Zdhhc14	zinc finger, DHHC domain containing 14	-1.50409	3.09222	-11.7047	0.000147943	0.00380932	1.35845
56451	ENSMUSG00000052738	Suclg1	succinate-CoA ligase, GDP-forming, alpha subunit	0.311875	7.03209	11.7036	0.000148005	0.00380932	0.597879
29876	ENSMUSG00000037242	Clic4	chloride intracellular channel 4	-0.490169	7.24022	-11.69	0.000148765	0.00382458	0.574233
67118	ENSMUSG00000022684	Bfar	bifunctional apoptosis regulator	0.310771	5.95193	11.6381	0.00014888	0.00382458	0.706745
67951	ENSMUSG00000001473	Tubb6	tubulin, beta 6 class V	1.97795	3.93912	11.6742	0.000149654	0.00384082	1.16665
26429	ENSMUSG00000029012	Orc5	origin recognition complex, subunit 5	-1.01887	5.10683	-11.6654	0.000150148	0.00384988	0.858075
66146	ENSMUSG00000028826	Maco1	macoilin 1	-0.446764	5.89528	-11.6576	0.000150593	0.00385765	0.709671
211586	ENSMUSG00000032411	Tfdp2	transcription factor Dp 2	-1.6953	5.47668	-11.6422	0.000151471	0.00386343	0.806958
20741	ENSMUSG00000021061	Sptb	spectrin beta, erythrocytic	-2.00413	7.10923	-11.637	0.000151768	0.00386343	0.584117
74185	ENSMUSG00000022707	Gbe1	1,4-alpha-glucan branching enzyme 1	0.748482	5.75623	11.6369	0.000151778	0.00386343	0.724599
17423	ENSMUSG00000039308	Ndst2	N-deacetylase/N-sulfotransferase (heparan glucosaminyl) 2	-1.07966	5.65147	-11.6364	0.000151808	0.00386343	0.750295
18514	ENSMUSG00000052534	Pbx1	pre B cell leukemia homeobox 1	-1.18032	3.86198	-11.634	0.000151944	0.00386343	1.12474
23845	ENSMUSG00000029915	Clec5a	C-type lectin domain family 5, member a	1.57586	7.3992	11.6332	0.000151988	0.00386343	0.543672
80910	ENSMUSG00000063234	Gpr84	G protein-coupled receptor 84	2.94392	3.53339	11.633	0.000151999	0.00386343	1.32116
74570	ENSMUSG00000029729	Zkscan1	zinc finger with KRAB and SCAN domains 1	-0.776292	4.44046	-11.6321	0.000152051	0.00386343	0.97404
227619	ENSMUSG00000036646	Man1b1	mannosidase, alpha, class 1B, member 1	0.415856	6.97404	11.6313	0.000152099	0.00386343	0.570681
20469	ENSMUSG00000056917	Sipa1	signal-induced proliferation associated gene 1	0.997983	7.62075	11.6258	0.000152415	0.00386343	0.515285
19271	ENSMUSG00000025314	Ptprj	protein tyrosine phosphatase receptor type J	0.527854	5.40721	11.6257	0.000152421	0.00386343	0.772456
214895	ENSMUSG00000001143	Lman2l	lectin, mannose-binding 2-like	0.86916	5.05755	11.6239	0.000152524	0.00386343	0.842243
230103	ENSMUSG00000028469	Npr2	natriuretic peptide receptor 2	-1.56605	1.49399	-11.6094	0.000153365	0.00388051	1.68856
241627	ENSMUSG00000027242	Wdr76	WD repeat domain 76	-0.479774	5.73063	-11.598	0.000154029	0.00388051	0.70741
64340	ENSMUSG00000037993	Dhx38	DEAH-box helicase 38	0.843382	7.54011	11.5956	0.000154172	0.00388051	0.507199
12452	ENSMUSG00000029385	Ccng2	cyclin G2	-0.592022	4.50831	-11.5956	0.000154172	0.00388051	0.937156
16337	ENSMUSG00000005534	Insr	insulin receptor	0.431626	6.00394	11.5933	0.000154307	0.00388051	0.664007
15378	ENSMUSG00000017950	Hnf4a	hepatic nuclear factor 4, alpha	-2.71397	1.91813	-11.5904	0.000154476	0.00388051	1.66697
667683	ENSMUSG00000094006	Igkv4-59	immunoglobulin kappa variable 4-59	-0.856288	5.18876	-11.5902	0.00015449	0.00388051	0.803278
620017	ENSMUSG00000076569	Igkv5-39	immunoglobulin kappa variable 5-39	1.25058	5.96775	11.5888	0.000154568	0.00388051	0.683016
106877	ENSMUSG00000033032	Afap1l1	actin filament associated protein 1-like 1	-0.858131	4.08565	-11.5873	0.000154661	0.00388051	1.03762
71355	ENSMUSG00000028197	Col24a1	collagen, type XXIV, alpha 1	-4.91829	-2.16426	-11.5834	0.00015489	0.00388051	1.84904
207728	ENSMUSG00000030653	Pde2a	phosphodiesterase 2A, cGMP-stimulated	0.733205	7.29546	11.5818	0.000154984	0.00388051	0.520942
104718	ENSMUSG00000033530	Ttc7b	tetratricopeptide repeat domain 7B	0.493305	5.44936	11.5817	0.000154989	0.00388051	0.744664
217410	ENSMUSG00000020601	Trib2	tribbles pseudokinase 2	-2.24664	2.80282	-11.5806	0.000155055	0.00388051	1.42314
12484	ENSMUSG00000047139	Cd24a	CD24a antigen	-0.957589	9.84782	-11.5724	0.000155539	0.00388905	0.329092
11655	ENSMUSG00000032786	Alas1	aminolevulinic acid synthase 1	0.315544	8.96662	11.5692	0.000155724	0.0038901	0.385508
74365	ENSMUSG00000016239	Lonrf3	LON peptidase N-terminal domain and ring finger 3	0.95557	5.15933	11.5615	0.000156187	0.00389808	0.796659
60363	ENSMUSG00000001739	Cldn15	claudin 15	0.777725	6.16349	11.5576	0.000156416	0.00389963	0.630719
100861993	NA	NA	NA	3.86903	-3.2508	11.5556	0.000156536	0.00389963	1.7969
100034684	ENSMUSG00000071561	Cstdc5	cystatin domain containing 5	4.64222	2.13957	11.5431	0.000157285	0.00391448	1.73106
80509	ENSMUSG00000006392	Med8	mediator complex subunit 8	0.501346	5.65466	11.5408	0.00015742	0.00391448	0.692485
17158	ENSMUSG00000024085	Man2a1	mannosidase 2, alpha 1	0.708395	7.28151	11.5377	0.000157607	0.00391554	0.501729
66988	ENSMUSG00000039682	Lap3	leucine aminopeptidase 3	0.46601	6.16358	11.5337	0.000157847	0.00391792	0.615671
15018	ENSMUSG00000060550	H2-Q7	histocompatibility 2, Q region locus 7	-2.04967	6.00305	-11.5294	0.000158108	0.00392083	0.683458
21940	ENSMUSG00000030336	Cd27	CD27 antigen	-2.79795	3.1457	-11.5267	0.000158273	0.00392133	1.36084
18554	ENSMUSG00000035382	Pcsk7	proprotein convertase subtilisin/kexin type 7	0.855929	5.60501	11.5225	0.000158522	0.00392394	0.698258
19143	ENSMUSG00000031995	St14	suppression of tumorigenicity 14 (colon carcinoma)	0.884465	4.50423	11.5189	0.000158744	0.00392585	0.909665
20872	ENSMUSG00000026201	Stk16	serine/threonine kinase 16	0.68862	7.1553	11.5029	0.000159715	0.00394349	0.496764
64143	ENSMUSG00000004451	Ralb	v-ral simian leukemia viral oncogene B	0.718593	5.90089	11.5018	0.000159784	0.00394349	0.640506
238024	ENSMUSG00000039253	Fn3krp	fructosamine 3 kinase related protein	-2.09308	3.60022	-11.5	0.000159893	0.00394349	1.18124
18030	ENSMUSG00000056749	Nfil3	nuclear factor, interleukin 3, regulated	0.764103	4.80305	11.4958	0.000160149	0.00394623	0.831608
12193	ENSMUSG00000045817	Zfp36l2	zinc finger protein 36, C3H type-like 2	-1.07603	8.57251	-11.4891	0.000160565	0.00395055	0.379489
18600	ENSMUSG00000028927	Padi2	peptidyl arginine deiminase, type II	-1.41192	4.9159	-11.4883	0.000160615	0.00395055	0.831872
13385	ENSMUSG00000020886	Dlg4	discs large MAGUK scaffold protein 4	-0.607091	3.55316	-11.4819	0.000161007	0.00395661	1.1105
380809	ENSMUSG00000095700	Ighv10-3	immunoglobulin heavy variable V10-3	1.58347	5.44497	11.4702	0.000161731	0.0039708	0.725596
72674	ENSMUSG00000026457	Adipor1	adiponectin receptor 1	0.293334	7.14061	11.4659	0.000161999	0.00397365	0.479007
78252	ENSMUSG00000032028	Nxpe2	neurexophilin and PC-esterase domain family, member 2	-2.55945	5.0982	-11.4636	0.000162139	0.00397365	0.855598
78177	ENSMUSG00000068115	Ninl	ninein-like	-1.77245	2.31946	-11.4491	0.000163047	0.0039923	1.44778
71690	ENSMUSG00000042379	Esm1	endothelial cell-specific molecule 1	-2.18447	0.00611574	-11.4459	0.000163246	0.00399357	1.8024
11658	ENSMUSG00000022636	Alcam	activated leukocyte cell adhesion molecule	-0.844567	4.51244	-11.4398	0.00016363	0.00399938	0.872369
208292	ENSMUSG00000024298	Zfp871	zinc finger protein 871	-0.512989	6.03162	-11.4286	0.000164336	0.00401303	0.586004
226255	ENSMUSG00000054843	Atrnl1	attractin like 1	1.13033	5.48624	11.4203	0.000164864	0.00401976	0.678063
212943	ENSMUSG00000032265	Tent5a	terminal nucleotidyltransferase 5A	-0.782916	6.22291	-11.4196	0.000164908	0.00401976	0.560373
18700	ENSMUSG00000031381	Piga	phosphatidylinositol glycan anchor biosynthesis, class A	1.41294	6.61204	11.4137	0.000165281	0.00402525	0.521701
268379	ENSMUSG00000004668	Abca13	ATP-binding cassette, sub-family A member 13	1.83506	6.48032	11.4018	0.000166046	0.00404026	0.544484
320827	ENSMUSG00000036377	Cracd	capping protein inhibiting regulator of actin	-2.21433	3.92561	-11.3932	0.000166599	0.00405009	1.06357
74106	ENSMUSG00000026571	Dcaf6	DDB1 and CUL4 associated factor 6	-0.924732	4.61869	-11.386	0.000167058	0.00405434	0.826925
101197	ENSMUSG00000045466	Zfp956	zinc finger protein 956	-0.897009	3.59165	-11.3846	0.00016715	0.00405434	1.06519
228140	ENSMUSG00000033955	Tnks1bp1	tankyrase 1 binding protein 1	0.771401	4.17945	11.38	0.000167445	0.00405434	0.915913
14201	ENSMUSG00000032643	Fhl3	four and a half LIM domains 3	0.884625	4.47344	11.3798	0.000167462	0.00405434	0.852357
68077	ENSMUSG00000041560	Nop53	NOP53 ribosome biogenesis factor	-0.448752	7.40638	-11.3789	0.00016752	0.00405434	0.416491
629845	NA	Ighv6-3	immunoglobulin heavy variable 6-3	0.701181	6.22884	11.3597	0.000168766	0.00408086	0.5294
103149	ENSMUSG00000033427	Upb1	ureidopropionase, beta	-3.10438	0.606113	-11.3507	0.000169355	0.00409146	1.74555
21428	ENSMUSG00000017801	Mlx	MAX-like protein X	0.555689	6.54957	11.3467	0.000169621	0.00409425	0.483306
107227	ENSMUSG00000036278	Macrod1	mono-ADP ribosylhydrolase 1	-2.63566	2.84667	-11.3404	0.000170033	0.00410055	1.33622
71712	ENSMUSG00000020057	Dram1	DNA-damage regulated autophagy modulator 1	0.656574	5.65785	11.3376	0.000170218	0.00410139	0.600101
18557	ENSMUSG00000026437	Cdk18	cyclin dependent kinase 18	1.10954	3.58751	11.3338	0.000170473	0.00410389	1.04819
76220	ENSMUSG00000079499	6530402F18Rik	RIKEN cDNA 6530402F18 gene	1.44096	5.07079	11.3234	0.000171159	0.00411011	0.722122
76007	ENSMUSG00000021945	Zmym2	zinc finger, MYM-type 2	-0.469621	5.93338	-11.3229	0.000171195	0.00411011	0.549793
67475	ENSMUSG00000057069	Ero1b	endoplasmic reticulum oxidoreductase 1 beta	0.618576	5.89177	11.3224	0.000171228	0.00411011	0.55678
243853	ENSMUSG00000048920	Fkrp	fukutin related protein	0.53579	4.99685	11.3208	0.000171337	0.00411011	0.706536
14191	ENSMUSG00000028874	Fgr	FGR proto-oncogene, Src family tyrosine kinase	1.55088	5.54847	11.3181	0.000171516	0.00411079	0.635156
54609	ENSMUSG00000050148	Ubqln2	ubiquilin 2	0.377506	5.23068	11.3123	0.000171898	0.00411381	0.656768
54199	ENSMUSG00000043953	Ccrl2	C-C motif chemokine receptor-like 2	-0.955107	4.89348	-11.3116	0.000171945	0.00411381	0.735428
67608	ENSMUSG00000000056	Narf	nuclear prelamin A recognition factor	-1.06633	5.52345	-11.3021	0.000172587	0.00412554	0.616666
209837	ENSMUSG00000031170	Slc38a5	solute carrier family 38, member 5	-2.79339	4.30209	-11.2966	0.000172956	0.0041274	0.977809
66848	ENSMUSG00000019810	Fuca2	fucosidase, alpha-L- 2, plasma	0.6024	6.94125	11.2964	0.000172968	0.0041274	0.419715
233575	ENSMUSG00000030990	Pgap2	post-GPI attachment to proteins 2	0.786361	5.16811	11.2919	0.000173271	0.00413099	0.665741
228787	ENSMUSG00000042631	Xkr7	X-linked Kx blood group related 7	5.12805	-2.62265	11.2837	0.000173822	0.00413797	1.73389
13200	ENSMUSG00000028757	Ddost	dolichyl-di-phosphooligosaccharide-protein glycotransferase	0.570182	8.85626	11.2831	0.000173868	0.00413797	0.260519
110351	ENSMUSG00000041351	Rap1gap	Rap1 GTPase-activating protein	-1.58747	3.79421	-11.2687	0.000174848	0.00415764	0.995011
12974	ENSMUSG00000005683	Cs	citrate synthase	0.240836	8.53534	11.2417	0.000175162	0.00416136	0.271198
78267	ENSMUSG00000032609	Klhdc8b	kelch domain containing 8B	-1.99613	1.86476	-11.2551	0.000175779	0.00416136	1.48299
12419	ENSMUSG00000009575	Cbx5	chromobox 5	0.243719	8.35462	11.2312	0.000175844	0.00416136	0.27989
12502	ENSMUSG00000002033	Cd3g	CD3 antigen, gamma polypeptide	-0.442915	2.4115	-10.8319	0.000175942	0.00416136	1.22445
53624	ENSMUSG00000018569	Cldn7	claudin 7	4.9426	-1.65581	11.2524	0.000175961	0.00416136	1.73487
627049	ENSMUSG00000039841	Zfp800	zinc finger protein 800	-0.613629	5.84718	-11.2497	0.000176146	0.00416136	0.530095
232232	ENSMUSG00000034245	Hdac11	histone deacetylase 11	-1.99669	0.688319	-11.2491	0.000176185	0.00416136	1.66937
18451	ENSMUSG00000019916	P4ha1	procollagen-proline, 2-oxoglutarate 4-dioxygenase (proline 4-hydroxylase), alpha 1 polypeptide	0.594415	5.88333	11.2485	0.000176229	0.00416136	0.522953
18729	ENSMUSG00000074419	Pira6	paired-Ig-like receptor A6	0.829604	2.13794	11.2354	0.000177133	0.00417703	1.3441
237898	ENSMUSG00000000804	Usp32	ubiquitin specific peptidase 32	-0.865773	6.02469	-11.2319	0.000177378	0.00417703	0.500855
622728	NA	Ighv1-75	immunoglobulin heavy variable 1-75	0.5585	6.07318	11.231	0.000177442	0.00417703	0.487429
73998	ENSMUSG00000029804	Herc3	hect domain and RLD 3	-1.04441	3.69309	-11.23	0.000177507	0.00417703	0.974178
67181	ENSMUSG00000018559	Ctdnep1	CTD nuclear envelope phosphatase 1	0.418833	6.47407	11.2271	0.00017771	0.00417804	0.434443
100503584	ENSMUSG00000062518	Zfp534	zinc finger protein 534	3.43507	-3.46698	11.225	0.000177858	0.00417804	1.67824
381605	ENSMUSG00000039813	Tbc1d2	TBC1 domain family, member 2	0.853166	5.18424	11.2085	0.000179012	0.00420116	0.625127
18214	ENSMUSG00000026674	Ddr2	discoidin domain receptor family, member 2	-1.44796	0.780483	-11.2065	0.000179151	0.00420116	1.62681
11750	ENSMUSG00000021814	Anxa7	annexin A7	0.66014	6.4707	11.2007	0.000179556	0.00420455	0.424567
55932	ENSMUSG00000028268	Gbp3	guanylate binding protein 3	-0.815971	5.35942	-11.2	0.000179605	0.00420455	0.58997
76438	ENSMUSG00000039316	Rftn1	raftlin lipid raft linker 1	-0.52811	5.36428	-11.1808	0.000180968	0.0042289	0.574032
193813	ENSMUSG00000024150	Mcfd2	multiple coagulation factor deficiency 2	0.617164	6.86696	11.1803	0.000181005	0.0042289	0.372105
71409	ENSMUSG00000036053	Fmnl2	formin-like 2	-1.53478	3.64283	-11.1783	0.000181144	0.0042289	0.986427
63828	ENSMUSG00000025175	Fn3k	fructosamine 3 kinase	-3.88252	1.07907	-11.1766	0.000181268	0.0042289	1.6586
17119	ENSMUSG00000001156	Mxd1	MAX dimerization protein 1	0.642824	7.18641	11.1736	0.000181484	0.00423031	0.339322
320150	ENSMUSG00000035798	Zdhhc17	zinc finger, DHHC domain containing 17	-0.561303	5.0744	-11.152	0.000183027	0.00426263	0.613974
54357	ENSMUSG00000028434	Epb41l4b	erythrocyte membrane protein band 4.1 like 4b	-2.30742	2.5663	-11.1494	0.000183222	0.00426351	1.29117
244416	ENSMUSG00000046794	Ppp1r3b	protein phosphatase 1, regulatory subunit 3B	0.512812	3.11419	11.025	0.000183592	0.00426847	1.04287
328133	ENSMUSG00000048833	Slc39a9	solute carrier family 39 (zinc transporter), member 9	0.54286	6.24023	11.1377	0.000184062	0.00427575	0.421213
240754	ENSMUSG00000051998	Lax1	lymphocyte transmembrane adaptor 1	0.482507	4.67462	11.132	0.000184483	0.00428187	0.682118
76843	ENSMUSG00000037474	Dtl	denticleless E3 ubiquitin protein ligase	-0.674065	6.89179	-11.1231	0.00018513	0.00429321	0.343614
381201	ENSMUSG00000049562	Ap5b1	adaptor-related protein complex 5, beta 1 subunit	1.74611	4.70064	11.1204	0.000185324	0.00429406	0.721129
70025	ENSMUSG00000028937	Acot7	acyl-CoA thioesterase 7	0.782165	6.60316	11.1174	0.000185545	0.00429551	0.371499
54401	ENSMUSG00000018326	Ywhab	tyrosine 3-monooxygenase/tryptophan 5-monooxygenase activation protein, beta polypeptide	0.281608	7.97631	11.1142	0.000185783	0.00429736	0.245523
70335	ENSMUSG00000035504	Reep6	receptor accessory protein 6	-1.42786	3.53829	-11.1118	0.000185954	0.00429765	0.974817
11772	ENSMUSG00000002957	Ap2a2	adaptor-related protein complex 2, alpha 2 subunit	0.283245	7.07974	11.1063	0.000186363	0.00430345	0.315112
50498	ENSMUSG00000003206	Ebi3	Epstein-Barr virus induced gene 3	0.802728	4.74746	11.0922	0.000187409	0.00432392	0.655228
66612	ENSMUSG00000038150	Ormdl3	ORM1-like 3 (S. cerevisiae)	-1.04763	4.57183	-11.0857	0.000187886	0.00433127	0.700924
11607	ENSMUSG00000049115	Agtr1a	angiotensin II receptor, type 1a	-2.56318	2.24359	-11.0729	0.000188842	0.00434961	1.35705
66890	ENSMUSG00000021484	Lman2	lectin, mannose-binding 2	0.679726	8.71218	11.0663	0.000189339	0.00435138	0.16814
641178	NA	Ighv5-9-1	immunoglobulin heavy variable 5-9-1	1.08464	5.9627	11.0652	0.000189426	0.00435138	0.433972
14128	ENSMUSG00000005540	Fcer2a	Fc receptor, IgE, low affinity II, alpha polypeptide	-3.44425	-3.43047	-11.0634	0.000189559	0.00435138	1.62241
19248	ENSMUSG00000028771	Ptpn12	protein tyrosine phosphatase, non-receptor type 12	0.561722	6.67417	11.0634	0.000189559	0.00435138	0.335603
14567	ENSMUSG00000015291	Gdi1	GDP dissociation inhibitor 1	-0.419366	6.42802	-11.0553	0.000190166	0.00435821	0.358447
18704	ENSMUSG00000030660	Pik3c2a	phosphatidylinositol-4-phosphate 3-kinase catalytic subunit type 2 alpha	0.86804	4.97163	11.0552	0.000190178	0.00435821	0.593552
219103	ENSMUSG00000064128	Cenpj	centromere protein J	0.65867	4.83968	11.0522	0.000190405	0.00435974	0.61327
270198	ENSMUSG00000025648	Pfkfb4	6-phosphofructo-2-kinase/fructose-2,6-biphosphatase 4	0.865692	5.58777	11.0459	0.000190878	0.0043656	0.477522
213053	ENSMUSG00000022094	Slc39a14	solute carrier family 39 (zinc transporter), member 14	1.47318	3.32908	11.0446	0.000190982	0.0043656	0.993585
26914	ENSMUSG00000015937	Macroh2a1	macroH2A.1 histone	-0.219328	9.42389	-11.0098	0.000191473	0.00437315	0.0996538
217593	ENSMUSG00000035472	Slc25a21	solute carrier family 25 (mitochondrial oxodicarboxylate carrier), member 21	-3.1886	3.32056	-11.0343	0.000191765	0.00437613	1.12893
50909	ENSMUSG00000055172	C1ra	complement component 1, r subcomponent A	-1.36702	1.67753	-11.0266	0.000192351	0.00438584	1.38325
57752	ENSMUSG00000030852	Tacc2	transforming, acidic coiled-coil containing protein 2	1.04395	4.36432	10.9945	0.00019483	0.00443863	0.701317
100855	ENSMUSG00000029192	Tbc1d14	TBC1 domain family, member 14	0.546425	5.73739	10.9749	0.000196361	0.00446977	0.413728
16998	ENSMUSG00000024940	Ltbp3	latent transforming growth factor beta binding protein 3	-1.8135	2.93951	-10.9619	0.000197387	0.00448288	1.07419
110749	ENSMUSG00000022945	Chaf1b	chromatin assembly factor 1, subunit B	-0.411568	6.37834	-10.9617	0.000197398	0.00448288	0.319177
19018	ENSMUSG00000046229	Scand1	SCAN domain-containing 1	4.3624	2.19322	10.9613	0.000197432	0.00448288	1.45285
18719	ENSMUSG00000024867	Pip5k1b	phosphatidylinositol-4-phosphate 5-kinase, type 1 beta	-0.82485	5.17997	-10.956	0.00019785	0.00448861	0.506399
72281	ENSMUSG00000053886	Sh2d4a	SH2 domain containing 4A	-4.00354	2.28161	-10.9403	0.000199105	0.00451332	1.4077
98267	ENSMUSG00000026094	Stk17b	serine/threonine kinase 17b (apoptosis-inducing)	-0.885756	6.92513	-10.9364	0.000199417	0.00451663	0.25291
14245	ENSMUSG00000020593	Lpin1	lipin 1	-1.50475	3.89068	-10.9325	0.000199723	0.0045198	0.808429
214084	ENSMUSG00000025094	Slc18a2	solute carrier family 18 (vesicular monoamine), member 2	-2.12833	3.19442	-10.9132	0.000201283	0.00455131	1.00983
71862	ENSMUSG00000037661	Gpr160	G protein-coupled receptor 160	0.592249	5.23405	10.9102	0.000201525	0.004553	0.467741
116701	ENSMUSG00000008090	Fgfrl1	fibroblast growth factor receptor-like 1	-2.30299	2.22693	-10.908	0.000201706	0.00455329	1.26302
98878	ENSMUSG00000027293	Ehd4	EH-domain containing 4	0.32963	6.75452	10.9024	0.000202153	0.00455826	0.248097
83813	ENSMUSG00000001583	Tnk1	tyrosine kinase, non-receptor, 1	-2.0733	-0.297005	-10.9011	0.000202262	0.00455826	1.59118
12747	ENSMUSG00000026034	Clk1	CDC-like kinase 1	-1.25486	7.13386	-10.8969	0.000202607	0.00456227	0.218109
108098	ENSMUSG00000030291	Med21	mediator complex subunit 21	0.833859	6.34236	10.8947	0.000202787	0.00456254	0.295563
22234	ENSMUSG00000028381	Ugcg	UDP-glucose ceramide glucosyltransferase	-0.90928	6.70505	-10.8892	0.000203231	0.00456632	0.253154
71776	ENSMUSG00000017713	Tha1	threonine aldolase 1	-1.3258	1.20156	-10.8885	0.000203291	0.00456632	1.41594
78317	ENSMUSG00000047810	Ccdc88b	coiled-coil domain containing 88B	0.793834	7.4392	10.8862	0.000203478	0.00456674	0.180127
68632	ENSMUSG00000046916	Myct1	myc target 1	-3.12627	1.41199	-10.852	0.000206305	0.00462637	1.4495
626583	ENSMUSG00000095351	Igkv3-2	immunoglobulin kappa variable 3-2	0.81459	3.94057	10.8449	0.000206904	0.00463598	0.720749
385211	NA	Zfp986	zinc finger protein 986	2.79785	-3.78515	10.8409	0.000207235	0.00463957	1.53352
83924	ENSMUSG00000021306	Gpr137b	G protein-coupled receptor 137B	-1.7026	0.565992	-10.8353	0.000207705	0.00464298	1.49804
67778	ENSMUSG00000027667	Zfp639	zinc finger protein 639	-0.668874	4.85508	-10.835	0.000207729	0.00464298	0.50737
105148	ENSMUSG00000037851	Iars1	isoleucyl-tRNA synthetase 1	0.489567	7.69762	10.8271	0.000208398	0.00465169	0.128889
68059	ENSMUSG00000025544	Tm9sf2	transmembrane 9 superfamily member 2	0.577009	7.27322	10.8255	0.00020853	0.00465169	0.163537
238673	ENSMUSG00000044934	Zfp367	zinc finger protein 367	-1.27126	5.66387	-10.8243	0.000208632	0.00465169	0.371455
100504166	ENSMUSG00000085037	4933421O10Rik	RIKEN cDNA 4933421O10 gene	-0.665819	1.72789	-10.6105	0.000208975	0.0046525	1.2195
67182	ENSMUSG00000028716	Pdzk1ip1	PDZK1 interacting protein 1	-3.58296	1.78227	-10.8179	0.000209174	0.0046525	1.40606
12183	ENSMUSG00000038871	Bpgm	2,3-bisphosphoglycerate mutase	-0.608752	4.23035	-10.8178	0.000209182	0.0046525	0.634706
11928	ENSMUSG00000033161	Atp1a1	ATPase, Na+/K+ transporting, alpha 1 polypeptide	0.418818	8.95889	10.8034	0.000210411	0.00467253	0.0221691
235604	ENSMUSG00000032936	Camkv	CaM kinase-like vesicle-associated	-4.1371	-3.08393	-10.8032	0.000210426	0.00467253	1.53751
653030	ENSMUSG00000085887	Arhgap27os3	Rho GTPase activating protein 27, opposite strand 3	0.390637	2.39961	10.3291	0.000212649	0.00471382	0.9958
227612	ENSMUSG00000059555	Tor4a	torsin family 4, member A	0.700244	5.45383	10.7748	0.000212871	0.00471382	0.365021
19933	ENSMUSG00000041453	Rpl21	ribosomal protein L21	-1.87607	5.12425	-10.7745	0.000212896	0.00471382	0.475716
103841	ENSMUSG00000018378	Cuedc1	CUE domain containing 1	-1.49126	2.76429	-10.7735	0.00021298	0.00471382	1.00811
56700	ENSMUSG00000001418	Glmp	glycosylated lysosomal membrane protein	0.574508	6.13058	10.7678	0.000213481	0.00471976	0.256898
73251	ENSMUSG00000037111	Setd7	SET domain containing (lysine methyltransferase) 7	0.609288	6.64777	10.766	0.000213635	0.00471976	0.194491
110197	ENSMUSG00000022861	Dgkg	diacylglycerol kinase, gamma	0.761039	5.2069	10.7644	0.000213769	0.00471976	0.405098
67141	ENSMUSG00000019773	Fbxo5	F-box protein 5	-0.536573	5.58882	-10.7624	0.000213945	0.00471982	0.334683
66667	ENSMUSG00000022849	Hspbap1	Hspb associated protein 1	0.707183	3.34953	10.7594	0.000214213	0.00472159	0.821855
21990	ENSMUSG00000040046	Tph1	tryptophan hydroxylase 1	3.42441	-3.47274	10.7567	0.000214449	0.00472159	1.51034
381776	ENSMUSG00000076518	Igkv2-112	immunoglobulin kappa variable 2-112	0.650956	3.25757	10.7527	0.000214794	0.00472159	0.840107
52076	ENSMUSG00000028420	Tmem38b	transmembrane protein 38B	1.0453	5.69115	10.751	0.000214945	0.00472159	0.322156
12530	ENSMUSG00000032477	Cdc25a	cell division cycle 25A	0.701859	7.25415	10.7486	0.000215152	0.00472159	0.12809
223255	ENSMUSG00000063410	Stk24	serine/threonine kinase 24	0.259968	7.72294	10.7472	0.000215276	0.00472159	0.0872489
330914	ENSMUSG00000041444	Arhgap32	Rho GTPase activating protein 32	-1.60166	3.2987	-10.745	0.000215467	0.00472159	0.868487
17156	ENSMUSG00000008763	Man1a2	mannosidase, alpha, class 1A, member 2	0.543589	6.37469	10.7437	0.000215586	0.00472159	0.213946
234463	ENSMUSG00000031617	Tmem184c	transmembrane protein 184C	0.62758	4.4975	10.7437	0.000215589	0.00472159	0.536495
11966	ENSMUSG00000006273	Atp6v1b2	ATPase, H+ transporting, lysosomal V1 subunit B2	0.34128	7.95121	10.7342	0.000216421	0.004736	0.0630574
100038514	ENSMUSG00000086587	Gm11837	predicted gene 11837	-3.67507	0.00758474	-10.7268	0.00021708	0.00474442	1.50979
66435	ENSMUSG00000042104	Uggt2	UDP-glucose glycoprotein glucosyltransferase 2	-1.28397	0.085901	-10.6246	0.000217155	0.00474442	1.48383
218699	ENSMUSG00000033885	Pxk	PX domain containing serine/threonine kinase	0.82055	5.94764	10.721	0.000217595	0.00474445	0.263206
229474	ENSMUSG00000041842	Fhdc1	FH2 domain containing 1	-2.54254	3.02405	-10.7187	0.000217798	0.00474445	0.993062
19346	ENSMUSG00000030704	Rab6a	RAB6A, member RAS oncogene family	0.674262	6.9656	10.7181	0.000217855	0.00474445	0.139302
56401	ENSMUSG00000028641	P3h1	prolyl 3-hydroxylase 1	0.700914	5.10476	10.7147	0.000218157	0.00474445	0.398451
66997	ENSMUSG00000020720	Psmd12	proteasome (prosome, macropain) 26S subunit, non-ATPase, 12	0.533054	6.95707	10.7134	0.000218267	0.00474445	0.136763
232023	ENSMUSG00000037788	Vopp1	vesicular, overexpressed in cancer, prosurvival protein 1	-1.94569	4.53754	-10.7122	0.000218378	0.00474445	0.577473
12227	ENSMUSG00000020423	Btg2	BTG anti-proliferation factor 2	-0.774072	6.80253	-10.7122	0.000218378	0.00474445	0.154249
108005	ENSMUSG00000076598	Igkv3-7	immunoglobulin kappa variable 3-7	1.11206	5.48402	10.7092	0.000218647	0.00474649	0.337824
234076	ENSMUSG00000038497	Tmco3	transmembrane and coiled-coil domains 3	0.706171	4.87785	10.7069	0.000218849	0.00474708	0.439188
71667	ENSMUSG00000053094	Tmem248	transmembrane protein 248	0.312275	7.30667	10.6981	0.000219645	0.00475851	0.0969582
56690	ENSMUSG00000074064	Mlycd	malonyl-CoA decarboxylase	-0.51678	3.85981	-10.6972	0.000219726	0.00475851	0.662299
20351	ENSMUSG00000028064	Sema4a	sema domain, immunoglobulin domain (Ig), transmembrane domain (TM) and short cytoplasmic domain, (semaphorin) 4A	0.653285	7.64826	10.6925	0.000220144	0.00476229	0.067088
20558	ENSMUSG00000000204	Slfn4	schlafen 4	1.10687	6.72775	10.6913	0.000220251	0.00476229	0.155683
15944	ENSMUSG00000046879	Irgm1	immunity-related GTPase family M member 1	-1.06889	5.37179	-10.688	0.000220556	0.0047651	0.347812
11733	ENSMUSG00000031543	Ank1	ankyrin 1, erythroid	-2.24954	6.75079	-10.6828	0.000221022	0.00477137	0.180631
106369	ENSMUSG00000022773	Ypel1	yippee like 1	-3.23997	-0.885986	-10.6759	0.000221653	0.0047812	1.50668
21819	ENSMUSG00000053469	Tg	thyroglobulin	1.3273	1.69626	10.6628	0.000222847	0.00480315	1.20496
68920	ENSMUSG00000078570	1110065P20Rik	RIKEN cDNA 1110065P20 gene	0.959033	1.70902	10.65	0.000224023	0.00482465	1.17876
211331	NA	Ighv1-54	immunoglobulin heavy variable V1-54	1.47914	4.01071	10.6474	0.000224266	0.00482606	0.635992
24001	ENSMUSG00000023800	Tiam2	T cell lymphoma invasion and metastasis 2	-1.6062	2.38357	-10.6427	0.000224694	0.00483146	1.0477
14159	ENSMUSG00000053158	Fes	feline sarcoma oncogene	0.517363	8.11376	10.6405	0.000224898	0.00483202	0.00438992
338349	ENSMUSG00000038070	Cntln	centlein, centrosomal protein	-1.43603	4.92956	-10.6359	0.000225322	0.0048373	0.423452
70510	ENSMUSG00000040746	Rnf167	ring finger protein 167	-0.684533	5.84157	-10.6248	0.000226363	0.00485425	0.229684
210376	ENSMUSG00000035078	Mtmr9	myotubularin related protein 9	0.608934	5.28816	10.6236	0.000226469	0.00485425	0.317806
20688	ENSMUSG00000025323	Sp4	trans-acting transcription factor 4	-0.768774	4.35064	-10.6206	0.00022675	0.00485479	0.514956
18761	ENSMUSG00000026778	Prkcq	protein kinase C, theta	-0.691789	3.23709	-10.618	0.000226992	0.00485479	0.782252
67078	ENSMUSG00000043445	Pgp	phosphoglycolate phosphatase	1.07894	5.31834	10.6141	0.000227358	0.00485479	0.31918
619846	ENSMUSG00000076563	Igkv5-48	immunoglobulin kappa variable 5-48	1.7822	3.11709	10.611	0.000227651	0.00485479	0.855563
112407	ENSMUSG00000035105	Egln3	egl-9 family hypoxia-inducible factor 3	0.487772	5.71907	10.6092	0.000227817	0.00485479	0.236727
19725	ENSMUSG00000024206	Rfx2	regulatory factor X, 2 (influences HLA class II expression)	-1.50452	3.82079	-10.6087	0.000227871	0.00485479	0.667893
52858	ENSMUSG00000030682	Cdipt	CDP-diacylglycerol--inositol 3-phosphatidyltransferase	0.409131	6.73198	10.6075	0.000227979	0.00485479	0.105616
104681	ENSMUSG00000041920	Slc16a6	solute carrier family 16 (monocarboxylic acid transporters), member 6	0.54126	6.73786	10.6068	0.000228048	0.00485479	0.105647
65960	ENSMUSG00000024098	Twsg1	twisted gastrulation BMP signaling modulator 1	-0.404696	5.38521	-10.6056	0.000228155	0.00485479	0.289597
74603	ENSMUSG00000036172	Cd200r3	CD200 receptor 3	-1.53415	1.73407	-10.6043	0.00022828	0.00485479	1.18346
11512	ENSMUSG00000022994	Adcy6	adenylate cyclase 6	-2.02548	4.88043	-10.5759	0.000230976	0.00490829	0.439182
14728	ENSMUSG00000062593	Lilrb4a	leukocyte immunoglobulin-like receptor, subfamily B, member 4A	0.808175	7.28586	10.57	0.000231543	0.00491522	0.0373441
434218	ENSMUSG00000090215	Trim34b	tripartite motif-containing 34B	-2.46426	-0.229975	-10.5674	0.000231796	0.00491522	1.44809
15936	ENSMUSG00000053560	Ier2	immediate early response 2	-0.732574	7.65461	-10.5665	0.000231878	0.00491522	0.00440781
628072	ENSMUSG00000096461	Igkv14-130	immunoglobulin kappa variable 14-130	1.13189	3.8604	10.5625	0.000232261	0.00491522	0.613592
235339	ENSMUSG00000000168	Dlat	dihydrolipoamide S-acetyltransferase	0.505655	6.80112	10.561	0.000232409	0.00491522	0.0759683
12363	ENSMUSG00000033538	Casp4	caspase 4, apoptosis-related cysteine peptidase	1.1424	4.84972	10.5579	0.00023271	0.00491522	0.385316
11783	ENSMUSG00000019979	Apaf1	apoptotic peptidase activating factor 1	0.605217	7.40538	10.5578	0.000232719	0.00491522	0.019751
319944	ENSMUSG00000037343	Taf2	TATA-box binding protein associated factor 2	0.504757	6.45489	10.5575	0.000232749	0.00491522	0.111582
234825	ENSMUSG00000040263	Klhdc4	kelch domain containing 4	0.766662	6.07737	10.553	0.000233182	0.00491982	0.160522
100952	ENSMUSG00000029163	Emilin1	elastin microfibril interfacer 1	0.976346	7.47163	10.5495	0.00023352	0.00491982	0.012173
77727	ENSMUSG00000025573	6030468B19Rik	RIKEN cDNA 6030468B19 gene	-2.99105	1.05385	-10.5479	0.000233675	0.00491982	1.35284
52502	ENSMUSG00000008393	Carhsp1	calcium regulated heat stable protein 1	-0.643546	5.92129	-10.5477	0.000233693	0.00491982	0.178893
20867	ENSMUSG00000024966	Stip1	stress-induced phosphoprotein 1	0.611313	8.48465	10.5451	0.00023395	0.00491982	-0.0710976
15467	ENSMUSG00000029613	Eif2ak1	eukaryotic translation initiation factor 2 alpha kinase 1	-0.277143	6.75868	-10.5434	0.000234116	0.00491982	0.0704514
225348	ENSMUSG00000038299	Wdr36	WD repeat domain 36	0.234282	6.75455	10.4448	0.000234234	0.00491982	0.0548721
18413	ENSMUSG00000058755	Osm	oncostatin M	-0.932594	6.42383	-10.5388	0.000234564	0.00492198	0.112754
26888	ENSMUSG00000030148	Clec4a2	C-type lectin domain family 4, member a2	-0.716185	6.01476	-10.5374	0.000234699	0.00492198	0.161501
16994	ENSMUSG00000024399	Ltb	lymphotoxin B	1.14298	3.80759	10.5329	0.000235132	0.00492451	0.612039
71865	ENSMUSG00000047648	Fbxo30	F-box protein 30	-0.559303	4.6179	-10.5317	0.000235257	0.00492451	0.40499
14025	ENSMUSG00000000861	Bcl11a	BCL11 transcription factor A	-1.18815	5.96894	-10.5306	0.000235364	0.00492451	0.175841
15354	ENSMUSG00000015217	Hmgb3	high mobility group box 3	-1.23733	6.94384	-10.5283	0.000235584	0.00492533	0.0548694
11972	ENSMUSG00000013160	Atp6v0d1	ATPase, H+ transporting, lysosomal V0 subunit D1	0.736942	6.91369	10.5168	0.000236715	0.00494519	0.0445472
16186	ENSMUSG00000031304	Il2rg	interleukin 2 receptor, gamma chain	0.452502	5.98425	10.5132	0.000237067	0.00494841	0.149125
547427	ENSMUSG00000076861	Trav18	T cell receptor alpha variable 18	-5.43504	-2.43628	-10.5107	0.000237319	0.00494841	1.44132
77579	ENSMUSG00000020900	Myh10	myosin, heavy polypeptide 10, non-muscle	-2.04295	5.84234	-10.5097	0.000237416	0.00494841	0.219372
26362	ENSMUSG00000002602	Axl	AXL receptor tyrosine kinase	-0.600611	4.45959	-10.5035	0.000238034	0.0049575	0.426974
22628	ENSMUSG00000051391	Ywhag	tyrosine 3-monooxygenase/tryptophan 5-monooxygenase activation protein, gamma polypeptide	0.499332	7.95719	10.5006	0.000238324	0.00495972	-0.0536229
230779	ENSMUSG00000023232	Serinc2	serine incorporator 2	4.77284	-2.27183	10.4967	0.000238704	0.00496383	1.43499
15931	ENSMUSG00000035847	Ids	iduronate 2-sulfatase	-0.905292	4.09027	-10.4935	0.000239024	0.00496419	0.517259
328660	ENSMUSG00000075269	Bex6	brain expressed family member 6	-1.83784	2.75187	-10.4925	0.000239123	0.00496419	0.896529
243439	ENSMUSG00000096515	Igkv14-100	immunoglobulin kappa chain variable 14-100	1.41507	4.42381	10.4911	0.000239269	0.00496419	0.458428
13404	ENSMUSG00000022429	Dmc1	DNA meiotic recombinase 1	-1.48066	0.466249	-10.4884	0.000239534	0.0049659	1.35097
67201	ENSMUSG00000017286	Glod4	glyoxalase domain containing 4	-0.464862	5.63642	-10.4825	0.000240126	0.00497438	0.186886
64294	ENSMUSG00000026223	Itm2c	integral membrane protein 2C	-0.701464	6.3842	-10.4762	0.00024076	0.00497693	0.0821515
111175	ENSMUSG00000026189	Pecr	peroxisomal trans-2-enoyl-CoA reductase	0.699772	5.13885	10.4762	0.000240762	0.00497693	0.273335
28018	ENSMUSG00000030870	Ubfd1	ubiquitin family domain containing 1	0.755847	6.00794	10.4758	0.000240799	0.00497693	0.131078
22371	ENSMUSG00000001930	Vwf	Von Willebrand factor	-1.17847	4.41031	-10.456	0.000242805	0.00501459	0.435353
20667	ENSMUSG00000051817	Sox12	SRY (sex determining region Y)-box 12	-1.68395	3.81519	-10.4519	0.000243215	0.00501925	0.602361
270086	ENSMUSG00000033009	Ogfod1	2-oxoglutarate and iron-dependent oxygenase domain containing 1	0.896657	5.63792	10.4495	0.000243461	0.00502051	0.176823
17711	ENSMUSG00000064370	CYTB	cytochrome b	-0.352045	11.5756	-10.4429	0.00024414	0.0050307	-0.319937
52856	ENSMUSG00000039069	Mtg2	mitochondrial ribosome associated GTPase 2	0.416549	4.05185	10.4103	0.000244474	0.00503377	0.48064
228026	ENSMUSG00000006494	Pdk1	pyruvate dehydrogenase kinase, isoenzyme 1	-0.539962	6.08483	-10.4343	0.000245014	0.00503839	0.0972052
239853	ENSMUSG00000022755	Adgrg7	adhesion G protein-coupled receptor G7	-1.13829	3.68675	-10.4338	0.000245074	0.00503839	0.594971
68192	ENSMUSG00000031513	Leprotl1	leptin receptor overlapping transcript-like 1	0.465294	5.40469	10.432	0.000245255	0.00503839	0.199145
234734	ENSMUSG00000031960	Aars1	alanyl-tRNA synthetase 1	0.467938	7.82311	10.4217	0.000246314	0.00505631	-0.0830668
56463	ENSMUSG00000001424	Snd1	staphylococcal nuclease and tudor domain containing 1	0.379938	8.4937	10.4163	0.000246872	0.00506394	-0.137231
52040	ENSMUSG00000039220	Ppp1r10	protein phosphatase 1, regulatory subunit 10	0.683396	5.93478	10.4144	0.000247071	0.00506422	0.109348
66869	ENSMUSG00000054648	Zfp869	zinc finger protein 869	-0.70807	4.5371	-10.4076	0.000247775	0.00507482	0.364332
69581	ENSMUSG00000039960	Rhou	ras homolog family member U	0.900949	4.6584	10.3884	0.000249793	0.00510855	0.332258
227094	ENSMUSG00000043015	Nemp2	nuclear envelope integral membrane protein 2	-0.789724	3.56764	-10.3883	0.000249799	0.00510855	0.588498
72640	ENSMUSG00000074480	Mex3a	mex3 RNA binding family member A	-2.04422	1.98888	-10.3865	0.000249986	0.00510855	1.05322
216739	ENSMUSG00000020333	Acsl6	acyl-CoA synthetase long-chain family member 6	-2.63293	1.03274	-10.384	0.000250249	0.00511009	1.26528
50755	ENSMUSG00000058594	Fbh1	F-box DNA helicase 1	0.684105	6.62153	10.379	0.000250777	0.00511379	0.00467333
230810	ENSMUSG00000028836	Slc30a2	solute carrier family 30 (zinc transporter), member 2	-3.42153	0.211227	-10.3788	0.000250807	0.00511379	1.35168
29809	ENSMUSG00000026721	Rabgap1l	RAB GTPase activating protein 1-like	-1.19538	6.54407	-10.3741	0.000251296	0.00511991	0.0205202
21423	ENSMUSG00000020167	Tcf3	transcription factor 3	-0.615505	7.02558	-10.3661	0.000252149	0.00513345	-0.0429209
13858	ENSMUSG00000028552	Eps15	epidermal growth factor receptor pathway substrate 15	-0.523505	7.48705	-10.3639	0.000252383	0.00513438	-0.0850734
54427	ENSMUSG00000000730	Dnmt3l	DNA methyltransferase 3-like	1.6405	1.73072	10.361	0.00025269	0.00513677	1.06992
20425	ENSMUSG00000020534	Shmt1	serine hydroxymethyltransferase 1 (soluble)	0.593722	5.85569	10.3584	0.000252965	0.00513749	0.0911851
66664	ENSMUSG00000022856	Tmem41a	transmembrane protein 41a	-0.996741	3.2821	-10.3571	0.000253104	0.00513749	0.651761
102247	ENSMUSG00000031545	Gpat4	glycerol-3-phosphate acyltransferase 4	0.481828	6.56803	10.351	0.000253761	0.005147	-0.00571642
331026	ENSMUSG00000070284	Gmppb	GDP-mannose pyrophosphorylase B	0.957103	5.06587	10.345	0.000254403	0.00515616	0.227742
11982	ENSMUSG00000025324	Atp10a	ATPase, class V, type 10A	0.462887	5.57786	10.3364	0.000255336	0.00517121	0.121492
231871	ENSMUSG00000039206	Daglb	diacylglycerol lipase, beta	0.379015	5.88361	10.331	0.000255911	0.00517751	0.0706166
12934	ENSMUSG00000022048	Dpysl2	dihydropyrimidinase-like 2	-1.18805	2.50766	-10.33	0.000256028	0.00517751	0.839876
53414	ENSMUSG00000023988	Bysl	bystin-like	0.48702	6.06148	10.3251	0.00025656	0.00518443	0.0434274
106582	ENSMUSG00000059791	Nrm	nurim (nuclear envelope membrane protein)	-0.866344	5.10752	-10.2992	0.000259394	0.00523779	0.195468
20321	ENSMUSG00000033386	Frrs1	ferric-chelate reductase 1	0.650321	5.18025	10.2958	0.00025976	0.00524129	0.173
207565	ENSMUSG00000029471	Camkk2	calcium/calmodulin-dependent protein kinase kinase 2, beta	0.299664	5.8514	10.2849	0.000260973	0.00526166	0.0511166
108022	ENSMUSG00000094797	Igkv6-15	immunoglobulin kappa variable 6-15	0.839606	5.63309	10.2832	0.000261157	0.00526166	0.0917161
13733	ENSMUSG00000004730	Adgre1	adhesion G protein-coupled receptor E1	-1.42375	4.25731	-10.2699	0.000262644	0.00528771	0.388696
70885	ENSMUSG00000031864	Ints10	integrator complex subunit 10	-0.512141	6.09478	-10.2667	0.000262994	0.00529083	0.0100682
320938	ENSMUSG00000012535	Tnpo3	transportin 3	0.496454	7.38346	10.2625	0.000263472	0.00529419	-0.128744
16573	ENSMUSG00000006740	Kif5b	kinesin family member 5B	0.54157	7.7788	10.2618	0.000263551	0.00529419	-0.161131
50917	ENSMUSG00000015027	Galns	galactosamine (N-acetyl)-6-sulfatase	0.502983	6.58126	10.2515	0.000264708	0.00531352	-0.0579648
243780	ENSMUSG00000037172	Dennd11	DENN domain containing 11	2.16775	2.62571	10.2413	0.000265862	0.00533032	0.823777
228852	ENSMUSG00000037754	Ppp1r16b	protein phosphatase 1, regulatory subunit 16B	0.985855	3.42956	10.2406	0.000265938	0.00533032	0.553096
105171	ENSMUSG00000074794	Arrdc3	arrestin domain containing 3	-1.07237	5.25268	-10.2386	0.000266162	0.0053309	0.143351
26388	ENSMUSG00000026535	Ifi202b	interferon activated gene 202B	-0.879264	6.03253	-10.2351	0.00026657	0.00533376	0.00873882
193385	ENSMUSG00000036006	Ripor2	RHO family interacting cell polarization regulator 2	0.703071	6.34698	10.2337	0.00026672	0.00533376	-0.0377602
381417	ENSMUSG00000079071	Slc28a2b	solute carrier family 28 member 2b	0.663613	4.30319	10.2322	0.000266894	0.00533376	0.325351
18074	ENSMUSG00000021806	Nid2	nidogen 2	2.86602	2.29924	10.2287	0.000267293	0.00533781	0.962973
606736	NA	C920009B18Rik	RIKEN cDNA C920009B18 gene	0.956973	2.43109	10.2259	0.000267618	0.00534038	0.794496
217379	ENSMUSG00000020634	Ubxn2a	UBX domain protein 2A	0.417438	5.67999	10.2231	0.000267939	0.00534286	0.0464735
20308	ENSMUSG00000019122	Ccl9	C-C motif chemokine ligand 9	-0.873381	6.51235	-10.2196	0.000268339	0.00534692	-0.061208
14960	ENSMUSG00000036594	H2-Aa	histocompatibility 2, class II antigen A, alpha	-1.79963	4.73065	-10.217	0.000268631	0.00534881	0.275783
75687	ENSMUSG00000038604	Ripor1	RHO family interacting cell polarization regulator 1	-1.11216	6.27667	-10.2151	0.000268853	0.00534931	-0.0294336
12986	ENSMUSG00000028859	Csf3r	colony stimulating factor 3 receptor	1.00902	8.22492	10.2117	0.000269247	0.00535323	-0.219987
14705	ENSMUSG00000071657	Bscl2	BSCL2 lipid droplet biogenesis associated, seipin	-0.425688	5.8943	-10.2034	0.000270204	0.00536703	0.00463815
224090	ENSMUSG00000022537	Tmem44	transmembrane protein 44	-2.16603	-0.026802	-10.2022	0.000270336	0.00536703	1.27955
14057	ENSMUSG00000021474	Sfxn1	sideroflexin 1	0.348517	7.52432	10.1872	0.000272079	0.00539769	-0.179615
16825	ENSMUSG00000025223	Ldb1	LIM domain binding 1	-0.738412	7.2118	-10.1836	0.000272502	0.00540215	-0.152798
233870	ENSMUSG00000073838	Tufm	Tu translation elongation factor, mitochondrial	0.652059	6.81258	10.1709	0.000273994	0.00542775	-0.122671
259302	ENSMUSG00000030257	Srgap3	SLIT-ROBO Rho GTPase activating protein 3	-1.39333	3.09886	-10.1684	0.000274289	0.00542964	0.620502
230815	ENSMUSG00000037306	Man1c1	mannosidase, alpha, class 1C, member 1	0.503101	5.43979	10.1567	0.000275673	0.00545306	0.0527282
73341	ENSMUSG00000031133	Arhgef6	Rac/Cdc42 guanine nucleotide exchange factor 6	0.614238	7.90264	10.1537	0.000276028	0.00545612	-0.226551
30938	ENSMUSG00000037946	Fgd3	FYVE, RhoGEF and PH domain containing 3	0.99489	5.35296	10.1397	0.000277693	0.00548253	0.0694178
21334	ENSMUSG00000025400	Tac2	tachykinin 2	-5.35659	0.349673	-10.1391	0.000277768	0.00548253	1.25118
16841	ENSMUSG00000021539	Lect2	leukocyte cell-derived chemotaxin 2	2.79651	-3.78515	10.1374	0.000277969	0.00548253	1.26701
207777	ENSMUSG00000034156	Tspoap1	TSPO associated protein 1	0.689587	7.11188	10.1327	0.000278528	0.00548295	-0.171028
11429	ENSMUSG00000022477	Aco2	aconitase 2, mitochondrial	0.343535	8.18234	10.1325	0.000278562	0.00548295	-0.259798
77593	ENSMUSG00000040455	Usp45	ubiquitin specific petidase 45	-0.65197	5.58715	-10.1319	0.000278634	0.00548295	0.0186323
19164	ENSMUSG00000019969	Psen1	presenilin 1	0.604966	7.1682	10.1294	0.000278933	0.00548295	-0.178417
244216	ENSMUSG00000054716	Zfp771	zinc finger protein 771	2.5469	2.60875	10.1287	0.00027901	0.00548295	0.804916
245126	ENSMUSG00000053338	Tarm1	T cell-interacting, activating receptor on myeloid cells 1	1.9087	1.28332	10.1271	0.000279201	0.00548295	1.06625
15122	ENSMUSG00000069919	Hba-a1	hemoglobin alpha, adult chain 1	-2.33445	7.72234	-10.1239	0.000279591	0.00548664	-0.209632
230673	ENSMUSG00000033365	Ipo13	importin 13	0.595797	5.69445	10.1207	0.000279974	0.00548856	-0.00647567
268420	ENSMUSG00000042650	Alkbh5	alkB homolog 5, RNA demethylase	0.458067	7.20619	10.1198	0.000280092	0.00548856	-0.187529
66375	ENSMUSG00000021094	Dhrs7	dehydrogenase/reductase 7	1.04903	4.86227	10.1147	0.000280703	0.00549373	0.1536
100503198	NA	Gm19590	predicted gene, 19590	-5.75156	-1.50286	-10.1142	0.00028076	0.00549373	1.27211
107373	ENSMUSG00000024691	Fam111a	family with sequence similarity 111, member A	0.496042	7.92126	10.1121	0.000281016	0.00549477	-0.249956
19055	ENSMUSG00000028161	Ppp3ca	protein phosphatase 3, catalytic subunit, alpha isoform	0.382958	6.50455	10.1015	0.000282303	0.00551598	-0.127938
58222	ENSMUSG00000020732	Rab37	RAB37, member RAS oncogene family	-2.00406	3.3704	-10.0905	0.000283653	0.00553836	0.550433
230967	ENSMUSG00000039523	Cep104	centrosomal protein 104	0.588497	4.7583	10.0816	0.000284754	0.00555588	0.144825
16416	ENSMUSG00000020689	Itgb3	integrin beta 3	-0.930575	5.0794	-10.0769	0.00028533	0.00555958	0.0882362
216799	ENSMUSG00000032691	Nlrp3	NLR family, pyrin domain containing 3	-1.33829	4.51495	-10.0767	0.000285353	0.00555958	0.22542
75964	ENSMUSG00000033382	Trappc8	trafficking protein particle complex 8	0.511215	6.75821	10.0623	0.000287145	0.00559049	-0.1749
16596	ENSMUSG00000054191	Klf1	Kruppel-like transcription factor 1 (erythroid)	-2.14553	5.67056	-10.0506	0.000288602	0.00561484	0.0195997
69786	ENSMUSG00000054226	Tprkb	Tp53rk binding protein	0.448536	5.02019	10.0484	0.000288877	0.00561616	0.0722452
22427	ENSMUSG00000031583	Wrn	Werner syndrome RecQ like helicase	-0.669671	6.53327	-10.0421	0.000289668	0.0056275	-0.15892
216792	ENSMUSG00000049287	Iba57	IBA57 homolog, iron-sulfur cluster assembly	-0.841208	4.07833	-10.0394	0.000290008	0.00563009	0.286179
67458	ENSMUSG00000001576	Ergic1	endoplasmic reticulum-golgi intermediate compartment 1	0.629042	6.79587	10.0368	0.000290343	0.00563256	-0.191134
12258	ENSMUSG00000023224	Serping1	serine (or cysteine) peptidase inhibitor, clade G, member 1	-1.63104	2.31118	-10.0318	0.000290968	0.00564067	0.764941
319710	ENSMUSG00000048285	Frmd6	FERM domain containing 6	1.44114	5.35134	10.0294	0.000291274	0.00564214	0.028161
77433	ENSMUSG00000096982	Redrum	Redrum, erythroid developmental long intergenic non-protein coding transcript	-1.75911	2.96673	-10.0279	0.000291459	0.00564214	0.603608
17918	ENSMUSG00000034593	Myo5a	myosin VA	0.988316	7.35819	10.024	0.000291963	0.00564787	-0.247676
12175	ENSMUSG00000011958	Bnip2	BCL2/adenovirus E1B interacting protein 2	0.373505	6.91284	10.0173	0.000292811	0.00565731	-0.214733
16164	ENSMUSG00000017057	Il13ra1	interleukin 13 receptor, alpha 1	1.2411	3.40454	10.0161	0.000292965	0.00565731	0.45455
56371	ENSMUSG00000020235	Fzr1	fizzy and cell division cycle 20 related 1	0.431401	6.48722	10.0152	0.000293075	0.00565731	-0.170804
56336	ENSMUSG00000017929	B4galt5	UDP-Gal:betaGlcNAc beta 1,4-galactosyltransferase, polypeptide 5	1.1076	4.64295	10.0112	0.000293591	0.00566147	0.149188
66168	ENSMUSG00000022564	Grina	glutamate receptor, ionotropic, N-methyl D-aspartate-associated protein 1 (glutamate binding)	-0.635803	7.0632	-10.0103	0.000293707	0.00566147	-0.230494
14231	ENSMUSG00000002732	Fkbp7	FK506 binding protein 7	-1.38931	1.1318	-10.0065	0.000294189	0.00566449	1.01501
11520	ENSMUSG00000028494	Plin2	perilipin 2	1.21836	6.92425	10.0043	0.000294472	0.00566449	-0.213883
238418	ENSMUSG00000095642	Ighv14-3	immunoglobulin heavy variable V14-3	1.34721	6.68611	10.0042	0.00029449	0.00566449	-0.185667
74762	ENSMUSG00000043557	Mdga1	MAM domain containing glycosylphosphatidylinositol anchor 1	-2.73891	2.75547	-9.98948	0.000296386	0.00569694	0.718934
74302	ENSMUSG00000034354	Mtmr3	myotubularin related protein 3	0.695133	7.69721	9.98379	0.000297124	0.00570709	-0.29898
18104	ENSMUSG00000003849	Nqo1	NAD(P)H dehydrogenase, quinone 1	-1.29284	1.91777	-9.97286	0.000298546	0.00572725	0.81472
234311	ENSMUSG00000037921	Ddx60	DExD/H box helicase 60	-2.02856	3.35965	-9.97249	0.000298595	0.00572725	0.493697
14296	ENSMUSG00000067199	Frat1	frequently rearranged in advanced T cell lymphomas	-0.968457	2.89346	-9.96848	0.000299119	0.00573325	0.550029
68817	ENSMUSG00000078515	Ddi2	DNA-damage inducible protein 2	1.6319	5.01898	9.96426	0.000299672	0.00573969	0.0686853
11990	ENSMUSG00000027312	Atrn	attractin	0.702694	7.18112	9.9627	0.000299877	0.00573969	-0.266364
23996	ENSMUSG00000030603	Psmc4	proteasome (prosome, macropain) 26S subunit, ATPase, 4	0.315626	7.21486	9.95572	0.000300795	0.0057532	-0.274913
216161	ENSMUSG00000035673	Sbno2	strawberry notch 2	1.01806	7.29718	9.94861	0.000301733	0.00576709	-0.281737
99010	ENSMUSG00000027134	Lpcat4	lysophosphatidylcholine acyltransferase 4	0.974009	5.71956	9.9447	0.000302251	0.00577273	-0.0952009
16193	ENSMUSG00000025746	Il6	interleukin 6	-2.15734	2.37904	-9.94169	0.000302649	0.00577273	0.74112
19125	ENSMUSG00000003526	Prodh	proline dehydrogenase	-0.7446	5.09524	-9.94103	0.000302738	0.00577273	0.00847474
66950	ENSMUSG00000026627	Pacc1	proton activated chloride channel 1	-0.768196	4.19084	-9.93998	0.000302878	0.00577273	0.20498
50905	ENSMUSG00000015966	Il17rb	interleukin 17 receptor B	-1.99068	3.44935	-9.93532	0.000303497	0.00578048	0.449531
57895	ENSMUSG00000050786	Ccdc126	coiled-coil domain containing 126	0.639374	3.81958	9.9319	0.000303953	0.0057851	0.28544
19122	ENSMUSG00000079037	Prnp	prion protein	-0.95278	4.24001	-9.92935	0.000304293	0.00578754	0.194337
12482	ENSMUSG00000024673	Ms4a1	membrane-spanning 4-domains, subfamily A, member 1	0.959637	0.944146	9.86647	0.000304701	0.00579124	0.988213
26410	ENSMUSG00000024235	Map3k8	mitogen-activated protein kinase kinase kinase 8	1.20303	2.6432	9.9238	0.000305037	0.00579357	0.597184
619916	NA	Ighv1-72	immunoglobulin heavy variable 1-72	1.60228	5.21492	9.91437	0.000306303	0.00581355	0.00122427
74116	ENSMUSG00000024011	Pi16	peptidase inhibitor 16	-1.10816	3.12081	-9.91258	0.000306545	0.00581388	0.469165
226594	ENSMUSG00000040723	Rcsd1	RCSD domain containing 1	0.570722	7.61032	9.91107	0.000306748	0.00581388	-0.3309
229694	ENSMUSG00000056145	AI504432	expressed sequence AI504432	-1.03436	3.81097	-9.90541	0.000307513	0.00582432	0.288517
70451	ENSMUSG00000020834	Dhrs13	dehydrogenase/reductase 13	0.864397	3.74311	9.90277	0.000307871	0.00582703	0.295439
22324	ENSMUSG00000034116	Vav1	vav 1 oncogene	0.713314	7.87183	9.89619	0.000308764	0.00583619	-0.359229
12182	ENSMUSG00000029082	Bst1	bone marrow stromal cell antigen 1	1.72025	2.47996	9.89604	0.000308784	0.00583619	0.65345
16600	ENSMUSG00000003032	Klf4	Kruppel-like transcription factor 4 (gut)	-1.01878	5.92461	-9.8914	0.000309416	0.00584406	-0.152071
75785	ENSMUSG00000062901	Klhl24	kelch-like 24	-0.622964	5.20548	-9.88711	0.000310001	0.00585105	-0.0437666
16548	ENSMUSG00000029162	Khk	ketohexokinase	-1.36512	4.18901	-9.87994	0.000310984	0.00586286	0.199286
16004	ENSMUSG00000023830	Igf2r	insulin-like growth factor 2 receptor	0.98808	6.18809	9.87903	0.000311108	0.00586286	-0.198036
108660	ENSMUSG00000020496	Rnf187	ring finger protein 187	-0.315046	6.90097	-9.87764	0.0003113	0.00586286	-0.287433
66077	ENSMUSG00000065990	Aurkaip1	aurora kinase A interacting protein 1	0.426585	5.98815	9.87626	0.000311489	0.00586286	-0.180988
100637	ENSMUSG00000041132	N4bp2l1	NEDD4 binding protein 2-like 1	-0.605867	3.52306	-9.86682	0.00031279	0.00588326	0.326147
21955	ENSMUSG00000064179	Tnnt1	troponin T1, skeletal, slow	0.753732	2.54458	9.85603	0.000314284	0.00590728	0.570235
75007	ENSMUSG00000038712	Mindy1	MINDY lysine 48 deubiquitinase 1	0.417281	5.90844	9.84235	0.000316193	0.00593906	-0.187676
20111	ENSMUSG00000003644	Rps6ka1	ribosomal protein S6 kinase polypeptide 1	0.620919	8.7085	9.83682	0.000316968	0.00594949	-0.454672
69754	ENSMUSG00000001786	Fbxo7	F-box protein 7	-0.69852	5.36261	-9.83364	0.000317415	0.00595377	-0.0990357
330662	ENSMUSG00000058325	Dock1	dedicator of cytokinesis 1	0.779652	5.33906	9.83131	0.000317743	0.00595581	-0.0957641
67784	ENSMUSG00000030123	Plxnd1	plexin D1	0.809798	6.50318	9.82947	0.000318001	0.00595655	-0.267002
22284	ENSMUSG00000031010	Usp9x	ubiquitin specific peptidase 9, X chromosome	0.72844	7.37211	9.82723	0.000318317	0.00595836	-0.355047
399510	ENSMUSG00000034761	Map4k5	mitogen-activated protein kinase kinase kinase kinase 5	-0.423693	5.13804	-9.8244	0.000318718	0.00596175	-0.0680928
320292	ENSMUSG00000089809	Rasgef1b	RasGEF domain family, member 1B	-1.12358	2.22628	-9.81968	0.000319385	0.00597013	0.648217
17387	ENSMUSG00000000957	Mmp14	matrix metallopeptidase 14 (membrane-inserted)	-1.90603	3.81972	-9.8168	0.000319794	0.00597367	0.288812
229658	ENSMUSG00000027860	Vangl1	VANGL planar cell polarity 1	-2.21728	1.11009	-9.81176	0.000320509	0.00597946	0.959539
56208	ENSMUSG00000035086	Becn1	beclin 1, autophagy related	0.193165	7.14723	9.6726	0.000320544	0.00597946	-0.369563
235567	ENSMUSG00000032560	Dnajc13	DnaJ heat shock protein family (Hsp40) member C13	1.04233	7.9267	9.80672	0.000321228	0.00598811	-0.409968
56018	ENSMUSG00000030688	Stard10	StAR related lipid transfer domain containing 10	-1.73855	5.59852	-9.79461	0.000322962	0.0060163	-0.124453
67298	ENSMUSG00000043384	Gprasp1	G protein-coupled receptor associated sorting protein 1	-0.413497	4.36464	-9.79111	0.000323464	0.00602153	0.0762584
66500	ENSMUSG00000054414	Slc30a7	solute carrier family 30 (zinc transporter), member 7	0.301943	5.77092	9.78952	0.000323694	0.00602169	-0.196548
19079	ENSMUSG00000029513	Prkab1	protein kinase, AMP-activated, beta 1 non-catalytic subunit	-0.437052	6.30514	-9.78196	0.000324785	0.00603785	-0.27256
72590	ENSMUSG00000030718	Ppme1	protein phosphatase methylesterase 1	0.522592	5.66918	9.77146	0.000326308	0.00605912	-0.188089
75146	ENSMUSG00000025227	Mfsd13a	major facilitator superfamily domain containing 13a	1.27653	6.51834	9.77099	0.000326375	0.00605912	-0.291475
68365	ENSMUSG00000026878	Rab14	RAB14, member RAS oncogene family	0.380754	7.37439	9.76666	0.000327006	0.00606669	-0.389225
12506	ENSMUSG00000015355	Cd48	CD48 antigen	-1.02929	6.06216	-9.75668	0.000328465	0.00608959	-0.243826
320011	ENSMUSG00000037470	Uggt1	UDP-glucose glycoprotein glucosyltransferase 1	0.627757	8.43524	9.75356	0.000328923	0.00609393	-0.479141
319269	NA	A130040M12Rik	RIKEN cDNA A130040M12 gene	-1.02735	7.2553	-9.75105	0.000329291	0.0060966	-0.38275
13185	ENSMUSG00000022898	Vps26c	VPS26 endosomal protein sorting factor C	0.787247	5.32883	9.74919	0.000329565	0.00609752	-0.137777
207921	ENSMUSG00000050545	Fam228b	family with sequence similarity 228, member B	-1.57611	-0.180893	-9.74603	0.000330031	0.00610198	1.07501
24128	ENSMUSG00000027433	Xrn2	5'-3' exoribonuclease 2	-0.414587	7.47065	-9.74285	0.0003305	0.0061065	-0.40981
73389	ENSMUSG00000002996	Hbp1	high mobility group box transcription factor 1	-0.566277	4.94252	-9.73797	0.000331222	0.00611305	-0.0738906
21422	ENSMUSG00000009733	Tfcp2	transcription factor CP2	-1.09505	3.16056	-9.73727	0.000331325	0.00611305	0.366281
12393	ENSMUSG00000039153	Runx2	runt related transcription factor 2	-1.09731	5.78423	-9.73419	0.000331782	0.00611305	-0.212668
233987	ENSMUSG00000058748	Zfp958	zinc finger protein 958	-0.909468	3.02719	-9.73314	0.000331938	0.00611305	0.390424
231004	ENSMUSG00000096351	Samd11	sterile alpha motif domain containing 11	-1.74167	2.20112	-9.73166	0.000332158	0.00611305	0.646884
241452	ENSMUSG00000027068	Dhrs9	dehydrogenase/reductase 9	2.63203	2.43633	9.73135	0.000332204	0.00611305	0.653415
77090	ENSMUSG00000002396	Ocel1	occludin/ELL domain containing 1	0.837692	3.70586	9.72682	0.000332877	0.0061203	0.210481
20438	ENSMUSG00000040749	Siah1b	siah E3 ubiquitin protein ligase 1B	-0.450351	3.71963	-9.72568	0.000333048	0.0061203	0.198262
237831	ENSMUSG00000020805	Slc13a5	solute carrier family 13 (sodium-dependent citrate transporter), member 5	-5.79321	-1.72837	-9.72093	0.000333757	0.00612918	1.09881
382695	ENSMUSG00000094862	Ighv1-56	immunoglobulin heavy variable 1-56	1.18601	1.8544	9.71921	0.000334014	0.00612976	0.691175
74104	ENSMUSG00000026198	Abcb6	ATP-binding cassette, sub-family B member 6	-0.864797	5.18232	-9.71039	0.000335337	0.00614989	-0.128076
17101	ENSMUSG00000019726	Lyst	lysosomal trafficking regulator	1.49507	7.39878	9.70274	0.00033649	0.00616285	-0.417377
18655	ENSMUSG00000062070	Pgk1	phosphoglycerate kinase 1	0.716539	8.99911	9.70268	0.000336498	0.00616285	-0.547614
16971	ENSMUSG00000040249	Lrp1	low density lipoprotein receptor-related protein 1	1.28642	6.42718	9.69525	0.000337622	0.00617503	-0.320928
331524	ENSMUSG00000031258	Xkrx	X-linked Kx blood group related, X-linked	-2.64352	-0.359422	-9.6941	0.000337796	0.00617503	1.0585
70297	ENSMUSG00000038039	Gcc2	GRIP and coiled-coil domain containing 2	0.910807	6.03456	9.69333	0.000337913	0.00617503	-0.278229
18038	ENSMUSG00000042419	Nfkbil1	nuclear factor of kappa light polypeptide gene enhancer in B cells inhibitor like 1	0.384401	4.36686	9.68912	0.000338552	0.00617503	0.0193871
780829	NA	Ighv3-6	immunoglobulin heavy variable 3-6	0.876728	8.89611	9.68872	0.000338613	0.00617503	-0.547276
217893	ENSMUSG00000021143	Pacs2	phosphofurin acidic cluster sorting protein 2	-0.598887	5.74012	-9.6885	0.000338647	0.00617503	-0.241894
20249	ENSMUSG00000037071	Scd1	stearoyl-Coenzyme A desaturase 1	-2.46088	3.41646	-9.68762	0.000338781	0.00617503	0.363592
225207	ENSMUSG00000024420	Zfp521	zinc finger protein 521	-1.66847	1.63409	-9.68631	0.00033898	0.00617503	0.759789
76051	ENSMUSG00000062646	Ganc	glucosidase, alpha; neutral C	-0.738224	4.26157	-9.67516	0.000340683	0.0062019	0.0463201
18952	ENSMUSG00000020486	Septin4	septin 4	-2.99981	0.698401	-9.66849	0.000341708	0.00621638	0.978732
100628593	ENSMUSG00000092981	Mir5125	microRNA 5125	-1.14908	3.55913	-9.66433	0.000342347	0.00622385	0.228359
27984	ENSMUSG00000040659	Efhd2	EF hand domain containing 2	0.75039	7.28098	9.66191	0.000342721	0.00622648	-0.436237
20409	ENSMUSG00000024725	Ostf1	osteoclast stimulating factor 1	0.47763	7.02302	9.65773	0.000343367	0.00623404	-0.416839
17719	ENSMUSG00000064363	ND4	NADH dehydrogenase subunit 4	-0.477196	10.2081	-9.64873	0.000344763	0.00625521	-0.658047
56878	ENSMUSG00000026970	Rbms1	RNA binding motif, single stranded interacting protein 1	1.11438	6.15777	9.63887	0.000346299	0.00627747	-0.320419
19277	ENSMUSG00000030223	Ptpro	protein tyrosine phosphatase receptor type O	-1.55455	2.79144	-9.63574	0.000346788	0.00627747	0.429685
74374	ENSMUSG00000068663	Clec16a	C-type lectin domain family 16, member A	0.440765	5.4895	9.63511	0.000346887	0.00627747	-0.23346
12499	ENSMUSG00000021236	Entpd5	ectonucleoside triphosphate diphosphohydrolase 5	0.963789	6.33186	9.63494	0.000346914	0.00627747	-0.348711
234729	ENSMUSG00000010936	Vac14	Vac14 homolog (S. cerevisiae)	0.375416	6.48209	9.62978	0.000347723	0.00628784	-0.376914
216350	ENSMUSG00000034127	Tspan8	tetraspanin 8	-3.0016	2.36756	-9.6283	0.000347956	0.00628784	0.658571
74201	ENSMUSG00000022604	Cep97	centrosomal protein 97	-0.914302	3.62902	-9.62687	0.000348181	0.00628784	0.180962
54325	ENSMUSG00000006390	Elovl1	ELOVL fatty acid elongase 1	0.407805	6.7716	9.62229	0.000348903	0.00629377	-0.412146
330171	ENSMUSG00000001098	Kctd10	potassium channel tetramerisation domain containing 10	0.42252	6.80306	9.62185	0.000348972	0.00629377	-0.415429
269642	ENSMUSG00000048142	Nat8l	N-acetyltransferase 8-like	-1.7905	2.13965	-9.61575	0.000349936	0.00630697	0.605303
22185	ENSMUSG00000030435	U2af2	U2 small nuclear ribonucleoprotein auxiliary factor (U2AF) 2	0.26751	8.45136	9.61307	0.00035036	0.00631042	-0.557298
68971	ENSMUSG00000030316	Tamm41	TAM41 mitochondrial translocator assembly and maintenance homolog	-0.49886	4.627	-9.60655	0.000351396	0.00632382	-0.0805085
213827	ENSMUSG00000032096	Arcn1	archain 1	0.469552	8.3386	9.60546	0.000351569	0.00632382	-0.552677
74131	ENSMUSG00000031101	Sash3	SAM and SH3 domain containing 3	0.494131	6.86028	9.6039	0.000351817	0.00632409	-0.430472
77034	ENSMUSG00000044496	2510039O18Rik	RIKEN cDNA 2510039O18 gene	0.436501	6.45059	9.59976	0.000352478	0.00632833	-0.38926
21961	ENSMUSG00000055322	Tns1	tensin 1	-1.70151	5.28398	-9.59951	0.000352518	0.00632833	-0.17321
241633	ENSMUSG00000060131	Atp8b4	ATPase, class I, type 8B, member 4	0.410393	9.01632	9.5968	0.000352951	0.00632951	-0.607235
80879	ENSMUSG00000025161	Slc16a3	solute carrier family 16 (monocarboxylic acid transporters), member 3	1.35586	5.95531	9.59613	0.000353058	0.00632951	-0.307973
21685	ENSMUSG00000022389	Tef	thyrotroph embryonic factor	-1.1219	3.46824	-9.59473	0.000353282	0.00632951	0.212597
67393	ENSMUSG00000046668	Cxxc5	CXXC finger 5	-1.39911	3.20538	-9.59124	0.000353841	0.0063336	0.291338
269593	ENSMUSG00000001089	Luzp1	leucine zipper protein 1	-0.355235	3.44671	-9.42143	0.000353977	0.0063336	0.164192
69623	NA	Zfp33b	zinc finger protein 33B	-4.08029	-0.876238	-9.58671	0.00035457	0.00633657	1.02394
74747	ENSMUSG00000020108	Ddit4	DNA-damage-inducible transcript 4	-1.16666	4.82732	-9.58646	0.000354609	0.00633657	-0.112764
27384	ENSMUSG00000021213	Akr1c13	aldo-keto reductase family 1, member C13	-1.26211	2.35531	-9.58291	0.00035518	0.00634179	0.497147
68038	ENSMUSG00000025512	Chid1	chitinase domain containing 1	0.851837	5.2761	9.58175	0.000355368	0.00634179	-0.217497
12568	ENSMUSG00000028969	Cdk5	cyclin dependent kinase 5	-0.383339	4.20028	-9.57753	0.000355656	0.00634277	9.66959e-05
14629	ENSMUSG00000032350	Gclc	glutamate-cysteine ligase, catalytic subunit	-0.933546	6.35339	-9.57535	0.000356402	0.0063519	-0.383274
329260	ENSMUSG00000056268	Dennd1b	DENN domain containing 1B	0.516049	5.38142	9.57251	0.000356863	0.00635441	-0.247917
17127	ENSMUSG00000032402	Smad3	SMAD family member 3	-0.606145	4.82212	-9.57159	0.00035701	0.00635441	-0.138615
237988	ENSMUSG00000050910	Cdr2l	cerebellar degeneration-related protein 2-like	-1.61848	-0.899388	-9.56576	0.000357958	0.00636712	1.02244
100503605	ENSMUSG00000052305	Hbb-bs	hemoglobin, beta adult s chain	-2.46682	7.19779	-9.56146	0.000358659	0.0063754	-0.45166
11564	ENSMUSG00000022407	Adsl	adenylosuccinate lyase	0.459248	6.53725	9.55251	0.000360122	0.00639722	-0.424891
108899	ENSMUSG00000053080	Zfta	zinc finger translocation associated	-1.16656	2.40367	-9.54885	0.000360721	0.00640087	0.461652
68312	ENSMUSG00000004035	Gstm7	glutathione S-transferase, mu 7	-1.79522	-0.0239651	-9.54839	0.000360798	0.00640087	0.96807
286940	ENSMUSG00000025278	Flnb	filamin, beta	0.895653	6.96977	9.54393	0.00036153	0.00640903	-0.470533
52892	ENSMUSG00000069844	Sco1	SCO1 cytochrome c oxidase assembly protein	0.441129	4.51055	9.5424	0.000361783	0.00640903	-0.0919597
93697	ENSMUSG00000032235	Ice2	interactor of little elongation complex ELL subunit 2	-0.485824	4.90364	-9.54129	0.000361965	0.00640903	-0.174355
94220	ENSMUSG00000037408	Cnnm4	cyclin M4	0.699271	4.6191	9.53785	0.000362533	0.00641437	-0.112829
22169	ENSMUSG00000020638	Cmpk2	cytidine/uridine monophosphate kinase 2	-1.32953	4.97548	-9.53661	0.000362739	0.00641437	-0.164073
14958	ENSMUSG00000096210	H1f0	H1.0 linker histone	-0.420993	6.05333	-9.52227	0.000365119	0.00645226	-0.380976
77053	ENSMUSG00000036817	Sun1	Sad1 and UNC84 domain containing 1	-0.603804	6.03485	-9.50875	0.000367381	0.00648801	-0.383493
378460	ENSMUSG00000032739	Pram1	PML-RAR alpha-regulated adaptor molecule 1	1.46248	7.12106	9.50106	0.000368674	0.00650662	-0.501304
21665	ENSMUSG00000034674	Tdg	thymine DNA glycosylase	0.88213	4.12053	9.49873	0.000369067	0.00650933	-0.0135311
329738	ENSMUSG00000049565	Aknad1	AKNA domain containing 1	-2.13431	-1.44025	-9.49285	0.000370062	0.00652079	0.999578
76884	ENSMUSG00000020340	Cyfip2	cytoplasmic FMR1 interacting protein 2	0.957894	8.88258	9.49205	0.000370197	0.00652079	-0.653748
11857	ENSMUSG00000030220	Arhgdib	Rho, GDP dissociation inhibitor beta	0.796403	10.427	9.48519	0.000371362	0.00653473	-0.760773
75221	ENSMUSG00000063904	Dpp3	dipeptidylpeptidase 3	0.550617	6.78873	9.48434	0.000371507	0.00653473	-0.488623
237459	ENSMUSG00000020015	Cdk17	cyclin dependent kinase 17	-0.594573	5.513	-9.48136	0.000372014	0.00653473	-0.318412
102334	ENSMUSG00000031508	Ankrd10	ankyrin repeat domain 10	-0.528706	6.34437	-9.48045	0.000372169	0.00653473	-0.440679
228368	ENSMUSG00000049922	Slc35c1	solute carrier family 35, member C1	0.757394	6.24482	9.48033	0.00037219	0.00653473	-0.425997
26926	ENSMUSG00000036932	Aifm1	apoptosis-inducing factor, mitochondrion-associated 1	0.472577	6.43394	9.46919	0.000374096	0.00656007	-0.458897
17939	ENSMUSG00000022453	Naga	N-acetyl galactosaminidase, alpha	-0.816721	5.22466	-9.46907	0.000374116	0.00656007	-0.269105
20660	ENSMUSG00000049313	Sorl1	sortilin-related receptor, LDLR class A repeats-containing	1.65682	7.26107	9.45957	0.000375751	0.00658032	-0.534978
238393	ENSMUSG00000066363	Serpina3f	serine (or cysteine) peptidase inhibitor, clade A, member 3F	2.31999	2.89064	9.45888	0.00037587	0.00658032	0.35867
239273	ENSMUSG00000032849	Abcc4	ATP-binding cassette, sub-family C member 4	0.561208	7.13766	9.45814	0.000375998	0.00658032	-0.536439
11979	ENSMUSG00000006567	Atp7b	ATPase, Cu++ transporting, beta polypeptide	-1.52949	3.92482	-9.44962	0.000377472	0.00660147	0.0404498
11639	ENSMUSG00000028527	Ak4	adenylate kinase 4	-0.853857	4.09977	-9.44796	0.00037776	0.00660147	-0.0354411
235533	ENSMUSG00000041440	Gk5	glycerol kinase 5	1.32118	2.50233	9.44693	0.00037794	0.00660147	0.385772
76740	ENSMUSG00000015002	Efr3a	EFR3 homolog A	0.323287	6.47095	9.44548	0.000378192	0.00660147	-0.477318
71770	ENSMUSG00000035152	Ap2b1	adaptor-related protein complex 2, beta 1 subunit	0.410714	7.61771	9.44416	0.00037842	0.00660147	-0.585486
100689	ENSMUSG00000037379	Spon2	spondin 2, extracellular matrix protein	-4.21062	0.749979	-9.44186	0.000378823	0.00660425	0.894491
56739	ENSMUSG00000002324	Rec8	REC8 meiotic recombination protein	-2.46263	1.92869	-9.4375	0.000379582	0.00661124	0.617438
382045	ENSMUSG00000061577	Adgrg5	adhesion G protein-coupled receptor G5	-1.87674	3.92585	-9.43641	0.000379772	0.00661124	0.0553216
26943	ENSMUSG00000017707	Serinc3	serine incorporator 3	-0.606279	9.78247	-9.43538	0.000379954	0.00661124	-0.748058
381318	ENSMUSG00000062510	Nsl1	NSL1, MIS12 kinetochore complex component	-0.70135	4.85037	-9.42718	0.00038139	0.00663199	-0.221545
70807	ENSMUSG00000002910	Arrdc2	arrestin domain containing 2	-1.1043	3.21477	-9.42468	0.00038183	0.0066351	0.183764
71474	ENSMUSG00000036561	Ppp6r2	protein phosphatase 6, regulatory subunit 2	-1.73455	4.23698	-9.42186	0.000382327	0.0066351	-0.037729
100048926	NA	Gm12945	predicted gene 12945	2.89745	-3.7369	9.42085	0.000382504	0.0066351	0.968503
17847	ENSMUSG00000056342	Usp34	ubiquitin specific peptidase 34	0.475783	7.5791	9.42062	0.000382546	0.0066351	-0.595289
66335	ENSMUSG00000022295	Atp6v1c1	ATPase, H+ transporting, lysosomal V1 subunit C1	0.477677	6.29813	9.41875	0.000382875	0.00663613	-0.470357
56193	ENSMUSG00000020120	Plek	pleckstrin	-1.15053	6.36424	-9.4175	0.000383096	0.00663613	-0.467125
16647	ENSMUSG00000018362	Kpna2	karyopherin subunit alpha 2	0.483461	8.41382	9.41613	0.000383337	0.00663613	-0.662814
13478	ENSMUSG00000032123	Dpagt1	dolichyl-phosphate N-acetylglucosaminephosphotransferase 1	0.523959	6.26017	9.4137	0.000383767	0.00663685	-0.468036
14190	ENSMUSG00000039899	Fgl2	fibrinogen-like protein 2	0.636145	7.01103	9.41312	0.000383869	0.00663685	-0.549293
65113	ENSMUSG00000024425	Ndfip1	Nedd4 family interacting protein 1	0.669948	5.54859	9.41176	0.000384111	0.00663685	-0.362703
382985	ENSMUSG00000022292	Rrm2b	ribonucleotide reductase M2 B (TP53 inducible)	0.342603	3.82666	9.29494	0.000385209	0.00665158	-0.0244263
69077	ENSMUSG00000017428	Psmd11	proteasome (prosome, macropain) 26S subunit, non-ATPase, 11	0.355754	6.65352	9.40166	0.000385905	0.00665195	-0.521692
213068	ENSMUSG00000036944	Tmem71	transmembrane protein 71	-1.28969	3.78258	-9.40145	0.000385943	0.00665195	0.0359215
230234	ENSMUSG00000038827	Abitram	actin binding transcription modulator	0.467153	5.64652	9.40133	0.000385964	0.00665195	-0.387565
14729	ENSMUSG00000047953	Gp5	glycoprotein 5 platelet	-1.40007	2.09558	-9.39784	0.000386588	0.00665847	0.473807
73590	ENSMUSG00000101574	1700112H15Rik	RIKEN cDNA 1700112H15 gene	2.10948	-4.13022	9.3935	0.000387364	0.00665918	0.953167
625785	NA	Gm6623	akirin 1 pseudogene	2.10948	-4.13022	9.3935	0.000387364	0.00665918	0.953167
100504173	NA	NA	NA	2.10948	-4.13022	9.3935	0.000387364	0.00665918	0.953167
74617	ENSMUSG00000000278	Scpep1	serine carboxypeptidase 1	-0.621863	5.16376	-9.38845	0.000388269	0.00666864	-0.307032
14131	ENSMUSG00000059498	Fcgr3	Fc receptor, IgG, low affinity III	0.591153	6.20561	9.38769	0.000388405	0.00666864	-0.474615
210789	ENSMUSG00000033083	Tbc1d4	TBC1 domain family, member 4	-0.934659	3.96538	-9.38052	0.000389696	0.00668291	-0.0368816
20449	ENSMUSG00000030283	St8sia1	ST8 alpha-N-acetyl-neuraminide alpha-2,8-sialyltransferase 1	-1.66486	0.257267	-9.38034	0.000389728	0.00668291	0.849626
114713	ENSMUSG00000032413	Rasa2	RAS p21 protein activator 2	1.26427	6.05592	9.37702	0.000390326	0.00668895	-0.446453
52118	ENSMUSG00000040511	Pvr	poliovirus receptor	0.912042	3.48836	9.37365	0.000390937	0.00669386	0.0756878
16498	ENSMUSG00000028931	Kcnab2	potassium voltage-gated channel, shaker-related subfamily, beta member 2	0.614102	7.8496	9.37272	0.000391105	0.00669386	-0.643286
382014	ENSMUSG00000034863	Ano8	anoctamin 8	-0.819667	3.03583	-9.36759	0.000392035	0.00670556	0.187396
20393	ENSMUSG00000019970	Sgk1	serum/glucocorticoid regulated kinase 1	1.03882	5.46052	9.3658	0.000392362	0.00670691	-0.36463
70359	ENSMUSG00000007610	Gtpbp3	GTP binding protein 3	0.403903	4.5376	9.36189	0.000393072	0.00671483	-0.198361
80285	ENSMUSG00000022906	Parp9	poly (ADP-ribose) polymerase family, member 9	-0.611858	5.2628	-9.35618	0.000394114	0.00672841	-0.343597
30838	ENSMUSG00000040913	Fbxw4	F-box and WD-40 domain protein 4	-1.03568	4.13653	-9.35146	0.000394978	0.00673379	-0.0905611
11867	ENSMUSG00000029622	Arpc1b	actin related protein 2/3 complex, subunit 1B	0.624506	8.95447	9.35127	0.000395014	0.00673379	-0.738401
21849	ENSMUSG00000005566	Trim28	tripartite motif-containing 28	-0.0926462	8.83099	-8.99785	0.000395173	0.00673379	-0.79529
17872	ENSMUSG00000040435	Ppp1r15a	protein phosphatase 1, regulatory subunit 15A	-0.793034	6.98081	-9.34804	0.000395607	0.00673696	-0.580712
11746	ENSMUSG00000029994	Anxa4	annexin A4	-0.736307	3.61962	-9.34586	0.000396007	0.00673942	0.0233585
104086	ENSMUSG00000026170	Cyp27a1	cytochrome P450, family 27, subfamily a, polypeptide 1	-1.14041	3.1724	-9.34456	0.000396247	0.00673942	0.152211
19012	ENSMUSG00000021759	Plpp1	phospholipid phosphatase 1	-2.11617	2.61078	-9.33957	0.000397165	0.00674507	0.357084
19201	ENSMUSG00000025429	Pstpip2	proline-serine-threonine phosphatase-interacting protein 2	0.897064	5.19173	9.33932	0.000397212	0.00674507	-0.334513
11844	ENSMUSG00000020440	Arf5	ADP-ribosylation factor 5	-0.322328	6.3385	-9.33871	0.000397324	0.00674507	-0.520782
619960	ENSMUSG00000095007	Igkv12-41	immunoglobulin kappa chain variable 12-41	2.05889	4.41332	9.33329	0.000398327	0.00675486	-0.11116
547253	ENSMUSG00000034422	Parp14	poly (ADP-ribose) polymerase family, member 14	-0.510961	5.3665	-9.33291	0.000398397	0.00675486	-0.377122
239217	ENSMUSG00000098557	Kctd12	potassium channel tetramerisation domain containing 12	-0.650085	7.19534	-9.32675	0.000399539	0.00676999	-0.613972
170749	ENSMUSG00000018401	Mtmr4	myotubularin related protein 4	0.51765	6.19347	9.31504	0.000401722	0.00680275	-0.514575
17427	ENSMUSG00000032221	Mns1	meiosis-specific nuclear structural protein 1	-1.71131	5.38156	-9.29806	0.000404914	0.00685253	-0.358393
12387	ENSMUSG00000006932	Ctnnb1	catenin beta 1	0.253253	8.44235	9.2926	0.000405949	0.006864	-0.734518
18793	ENSMUSG00000046223	Plaur	plasminogen activator, urokinase receptor	-0.642809	5.73025	-9.29181	0.000406097	0.006864	-0.458461
11677	ENSMUSG00000001642	Akr1b1	aldo-keto reductase family 1 member B	0.207632	6.23144	9.17449	0.000407526	0.00688387	-0.558837
235461	ENSMUSG00000042444	Mindy2	MINDY lysine 48 deubiquitinase 2	-0.371152	5.3687	-9.28261	0.000407847	0.00688501	-0.407557
70361	ENSMUSG00000041891	Lman1	lectin, mannose-binding, 1	0.49524	7.85704	9.27981	0.000408381	0.00688673	-0.69638
72692	ENSMUSG00000024095	Hnrnpll	heterogeneous nuclear ribonucleoprotein L-like	0.469091	6.97486	9.27942	0.000408455	0.00688673	-0.621922
72154	ENSMUSG00000036898	Zfp157	zinc finger protein 157	-1.0565	3.07533	-9.27199	0.000409875	0.0069055	0.133143
19720	ENSMUSG00000021326	Trim27	tripartite motif-containing 27	0.507709	7.20039	9.26968	0.00041032	0.0069055	-0.647794
67161	ENSMUSG00000059834	Sclt1	sodium channel and clathrin linker 1	-0.797143	4.26517	-9.26962	0.000410331	0.0069055	-0.17589
19053	ENSMUSG00000009630	Ppp2cb	protein phosphatase 2 (formerly 2A), catalytic subunit, beta isoform	0.834607	7.0939	9.26397	0.000411416	0.00691868	-0.639052
244853	ENSMUSG00000044229	Nxpe4	neurexophilin and PC-esterase domain family, member 4	-2.15391	3.05536	-9.26188	0.000411819	0.00691868	0.198798
20807	ENSMUSG00000015605	Srf	serum response factor	0.761116	7.04073	9.25968	0.000412243	0.00691868	-0.637095
19210	ENSMUSG00000021518	Ptdss1	phosphatidylserine synthase 1	0.309214	6.01797	9.25753	0.000412659	0.00691868	-0.525212
14415	ENSMUSG00000070880	Gad1	glutamate decarboxylase 1	-2.57298	-3.86606	-9.256	0.000412955	0.00691868	0.894512
67891	ENSMUSG00000032399	Rpl4	ribosomal protein L4	-0.265935	11.2135	-9.25598	0.000412959	0.00691868	-0.935801
13848	ENSMUSG00000029869	Ephb6	Eph receptor B6	-1.91091	2.88305	-9.25535	0.000413081	0.00691868	0.222834
217944	ENSMUSG00000041992	Rapgef5	Rap guanine nucleotide exchange factor (GEF) 5	1.78544	3.50459	9.25417	0.00041331	0.00691868	0.0489888
212933	ENSMUSG00000042251	Pm20d1	peptidase M20 domain containing 1	-1.58318	0.253548	-9.25368	0.000413405	0.00691868	0.783868
76497	ENSMUSG00000036398	Ppp1r11	protein phosphatase 1, regulatory inhibitor subunit 11	0.567084	5.20832	9.2427	0.000415538	0.00695009	-0.399333
50849	ENSMUSG00000041740	Rnf10	ring finger protein 10	0.505131	7.9039	9.23551	0.000416941	0.00696927	-0.725092
105727	ENSMUSG00000023169	Slc38a1	solute carrier family 38, member 1	0.65995	7.79557	9.22849	0.000418319	0.006988	-0.720103
16362	ENSMUSG00000018899	Irf1	interferon regulatory factor 1	-0.786356	6.08747	-9.22233	0.000419531	0.00700395	-0.547703
22693	ENSMUSG00000047473	Zfp30	zinc finger protein 30	-1.65691	-1.67836	-9.19037	0.000421663	0.00703523	0.871349
382696	NA	Ighv1-52	immunoglobulin heavy variable 1-52	0.829506	6.66219	9.20548	0.000422869	0.00705102	-0.628522
67468	ENSMUSG00000003948	Mmd	monocyte to macrophage differentiation-associated	0.727485	4.69544	9.18558	0.000426855	0.00711311	-0.325177
19186	ENSMUSG00000022216	Psme1	proteasome (prosome, macropain) activator subunit 1 (PA28 alpha)	-0.537587	7.04033	-9.18275	0.000427424	0.00711824	-0.682011
434130	ENSMUSG00000041117	Ccdc8	coiled-coil domain containing 8	-1.52536	2.46966	-9.17299	0.000429399	0.00714674	0.259182
195531	ENSMUSG00000078496	Zfp982	zinc finger protein 982	1.56036	2.02714	9.1687	0.00043027	0.00715396	0.372647
692154	ENSMUSG00000076535	Igkv1-88	immunoglobulin kappa chain variable 1-88	0.752651	4.75694	9.16826	0.000430359	0.00715396	-0.347381
18675	ENSMUSG00000057457	Phex	phosphate regulating endopeptidase homolog, X-linked	-3.27435	-1.43944	-9.1609	0.000431859	0.00717142	0.837744
11764	ENSMUSG00000009090	Ap1b1	adaptor protein complex AP-1, beta 1 subunit	-0.600718	7.34032	-9.16052	0.000431937	0.00717142	-0.721155
232406	ENSMUSG00000090164	BC035044	cDNA sequence BC035044	-0.427723	5.75557	-9.15808	0.000432436	0.00717532	-0.541412
268567	ENSMUSG00000046157	Tmem229b	transmembrane protein 229B	-0.624495	6.10532	-9.14388	0.000435352	0.0072193	-0.597571
77853	ENSMUSG00000066415	Msl2	MSL complex subunit 2	-0.507744	7.00581	-9.13929	0.000436298	0.00723058	-0.703745
71208	ENSMUSG00000045928	4933440M02Rik	RIKEN cDNA 4933440M02 gene	-2.34494	-0.753109	-9.12185	0.000439923	0.00728621	0.798417
67168	ENSMUSG00000033446	Lpar6	lysophosphatidic acid receptor 6	-1.11007	3.35281	-9.11891	0.000440539	0.00729196	-0.021669
69104	ENSMUSG00000023307	Marchf5	membrane associated ring-CH-type finger 5	-0.428343	6.19641	-9.1154	0.000441273	0.00729966	-0.628478
71832	ENSMUSG00000046934	Csl	citrate synthase like	2.63629	-3.86606	9.112	0.000441987	0.00730703	0.829431
235380	ENSMUSG00000041268	Dmxl2	Dmx-like 2	1.10595	6.24346	9.10973	0.000442464	0.00731048	-0.627589
74482	ENSMUSG00000065968	Ifitm7	interferon induced transmembrane protein 7	-2.51014	-0.548902	-9.10512	0.000443433	0.00732204	0.779655
67338	ENSMUSG00000020696	Rffl	ring finger and FYVE like domain containing protein	0.30898	5.77109	9.09675	0.000445203	0.00733864	-0.580688
21848	ENSMUSG00000029833	Trim24	tripartite motif-containing 24	-0.942543	4.81545	-9.09562	0.000445442	0.00733864	-0.39321
72308	ENSMUSG00000011158	Brf1	BRF1, RNA polymerase III transcription initiation factor 90 kDa subunit	-0.521127	5.90098	-9.09539	0.000445492	0.00733864	-0.597986
14679	ENSMUSG00000000001	Gnai3	G protein subunit alpha i3	0.480567	8.21796	9.09526	0.000445519	0.00733864	-0.829507
108679	ENSMUSG00000034432	Cops8	COP9 signalosome subunit 8	0.363141	6.1924	9.08301	0.000448126	0.00737711	-0.647742
13872	ENSMUSG00000024382	Ercc3	excision repair cross-complementing rodent repair deficiency, complementation group 3	0.432623	5.84414	9.07397	0.000450061	0.00740448	-0.603774
319622	ENSMUSG00000095115	Itpripl2	inositol 1,4,5-triphosphate receptor interacting protein-like 2	0.918676	5.82918	9.07164	0.000450563	0.00740598	-0.594618
22403	ENSMUSG00000027656	Ccn5	cellular communication network factor 5	-2.36189	-0.728718	-9.07102	0.000450697	0.00740598	0.771728
12236	ENSMUSG00000040084	Bub1b	BUB1B, mitotic checkpoint serine/threonine kinase	0.392806	7.75955	9.06906	0.000451118	0.00740841	-0.809013
68395	NA	Gm53175	predicted gene, 53175	-1.80409	4.15579	-9.06057	0.00045295	0.00743369	-0.216907
227541	ENSMUSG00000039145	Camk1d	calcium/calmodulin-dependent protein kinase ID	-1.3034	3.82518	-9.0594	0.000453204	0.00743369	-0.166447
67134	ENSMUSG00000027405	Nop56	NOP56 ribonucleoprotein	-0.188981	8.2716	-9.01167	0.00045514	0.00745552	-0.866944
434028	ENSMUSG00000076525	Igkv1-99	immunoglobulin kappa variable 1-99	1.3912	3.62216	9.04841	0.00045559	0.00745552	-0.12028
414125	ENSMUSG00000075184	F930017D23Rik	RIKEN cDNA F930017D23 gene	-2.84531	-0.464287	-9.04773	0.000455738	0.00745552	0.745084
69727	ENSMUSG00000054814	Usp46	ubiquitin specific peptidase 46	0.459056	5.94231	9.04756	0.000455776	0.00745552	-0.632968
67278	ENSMUSG00000107068	Pagr1a	PAXIP1 associated glutamate rich protein 1A	0.506078	5.4178	9.04696	0.000455906	0.00745552	-0.549408
434039	ENSMUSG00000076576	Igkv6-32	immunoglobulin kappa variable 6-32	1.93086	7.17029	9.04553	0.000456218	0.00745614	-0.754588
18442	ENSMUSG00000032860	P2ry2	purinergic receptor P2Y, G-protein coupled 2	1.14556	4.17412	9.04139	0.000457123	0.00746643	-0.272823
74596	ENSMUSG00000029330	Cds1	CDP-diacylglycerol synthase 1	-2.04561	3.04705	-9.03096	0.000459411	0.0074993	0.0633079
243277	ENSMUSG00000044017	Adgrd1	adhesion G protein-coupled receptor D1	-2.37874	0.431748	-9.0259	0.000460527	0.00751301	0.661004
228012	ENSMUSG00000041997	Tlk1	tousled-like kinase 1	-0.437732	7.10007	-9.01378	0.000463212	0.00755185	-0.785107
195046	ENSMUSG00000069830	Nlrp1a	NLR family, pyrin domain containing 1A	-0.960399	3.44092	-9.01176	0.000463661	0.00755185	-0.111567
17772	ENSMUSG00000031337	Mtm1	X-linked myotubular myopathy gene 1	0.307217	5.01823	9.01023	0.000464001	0.00755185	-0.499389
15547	ENSMUSG00000022721	Trmt2a	TRM2 tRNA methyltransferase 2A	0.420935	6.85773	9.01015	0.00046402	0.00755185	-0.764664
329513	ENSMUSG00000056738	A730036I17Rik	RIKEN cDNA A730036I17 gene	-3.71427	-1.30334	-9.00503	0.000465161	0.0075625	0.755018
75320	ENSMUSG00000030275	Etnk1	ethanolamine kinase 1	-0.219554	7.45986	-9.00423	0.00046534	0.0075625	-0.822438
67723	NA	Cep83os	centrosomal protein 83, opposite strand	-1.4266	3.30748	-9.00348	0.000465508	0.0075625	-0.06004
17761	ENSMUSG00000019996	Map7	microtubule-associated protein 7	-1.21361	4.53643	-9.00064	0.000466143	0.00756804	-0.374796
50720	ENSMUSG00000048279	Sacs	sacsin	1.199	1.49219	8.99947	0.000466407	0.00756804	0.395103
228769	ENSMUSG00000032869	Psmf1	proteasome (prosome, macropain) inhibitor subunit 1	-0.521405	5.68121	-8.99677	0.000467012	0.00757334	-0.621142
78795	ENSMUSG00000062590	Armc9	armadillo repeat containing 9	-1.69618	2.71393	-8.99007	0.00046852	0.00759326	0.102584
108707	ENSMUSG00000032977	Slx9	SLX9 ribosome biogenesis factor	0.589428	5.26518	8.98769	0.000469055	0.00759741	-0.555123
20740	ENSMUSG00000057738	Sptan1	spectrin alpha, non-erythrocytic 1	0.681437	7.9155	8.97961	0.000470883	0.00761868	-0.872371
210741	ENSMUSG00000050138	Kcnk12	potassium channel, subfamily K, member 12	1.19326	3.51524	8.97869	0.000471092	0.00761868	-0.142522
17921	ENSMUSG00000030761	Myo7a	myosin VIIA	1.19473	6.24298	8.97817	0.00047121	0.00761868	-0.701339
70601	ENSMUSG00000021810	Ecd	ecdysoneless cell cycle regulator	0.272532	6.48962	8.97622	0.000471654	0.00762133	-0.746156
71904	ENSMUSG00000037348	Paqr7	progestin and adipoQ receptor family member VII	0.61437	4.94021	8.9725	0.000472499	0.00763046	-0.501076
76308	ENSMUSG00000024870	Rab1b	RAB1B, member RAS oncogene family	0.379627	7.37531	8.96993	0.000473086	0.00763539	-0.835086
20677	ENSMUSG00000076431	Sox4	SRY (sex determining region Y)-box 4	-2.72237	3.22319	-8.96677	0.000473806	0.00764248	0.0389112
434025	ENSMUSG00000094872	Igkv9-120	immunoglobulin kappa chain variable 9-120	2.40486	3.66381	8.96425	0.000474383	0.00764725	-0.109887
13353	ENSMUSG00000003531	Dgcr6	DiGeorge syndrome critical region gene 6	-0.930725	3.13211	-8.96079	0.000475175	0.0076527	-0.0624356
20750	ENSMUSG00000029304	Spp1	secreted phosphoprotein 1	0.897322	4.58163	8.96031	0.000475285	0.0076527	-0.424011
109108	ENSMUSG00000029221	Slc30a9	solute carrier family 30 (zinc transporter), member 9	-0.49526	6.07827	-8.95462	0.000476593	0.00766922	-0.704784
211064	ENSMUSG00000079036	Alkbh1	alkB homolog 1, histone H2A dioxygenase	-0.515248	4.70922	-8.95304	0.000476957	0.00767054	-0.46498
59003	ENSMUSG00000079562	Maea	macrophage erythroblast attacher	0.448808	7.14366	8.94991	0.000477677	0.00767758	-0.826458
74153	ENSMUSG00000032596	Uba7	ubiquitin-like modifier activating enzyme 7	-0.788532	6.11799	-8.94411	0.000479017	0.00769389	-0.711733
545030	ENSMUSG00000051506	Wdfy4	WD repeat and FYVE domain containing 4	0.727164	7.72024	8.94307	0.000479258	0.00769389	-0.877964
116873	ENSMUSG00000039156	Stim2	stromal interaction molecule 2	0.521795	5.58084	8.93925	0.000480144	0.00770356	-0.639192
619292	ENSMUSG00000074203	G430095P16Rik	RIKEN cDNA G430095P16 gene	-2.25994	1.12917	-8.93656	0.00048077	0.00770905	0.49997
66591	ENSMUSG00000034509	Mad2l1bp	MAD2L1 binding protein	-0.504202	3.59392	-8.93338	0.000481511	0.00771638	-0.209681
71147	ENSMUSG00000021786	Oxsm	3-oxoacyl-ACP synthase, mitochondrial	0.481652	3.81061	8.93203	0.000481826	0.00771688	-0.267189
667728	NA	H2af-ps2	H2A histone family, pseudogene 2	-1.51511	1.1539	-8.92178	0.000484221	0.00775067	0.449059
70430	ENSMUSG00000039233	Tbce	tubulin-specific chaperone E	-0.572641	5.11191	-8.91634	0.0004855	0.00776326	-0.56707
226122	ENSMUSG00000025171	Ubtd1	ubiquitin domain containing 1	1.25956	4.53318	8.916	0.000485579	0.00776326	-0.423891
75273	ENSMUSG00000018921	Pelp1	proline, glutamic acid and leucine rich protein 1	0.254507	6.50634	8.89835	0.000489757	0.00782291	-0.793541
67418	ENSMUSG00000015757	Ppil4	peptidylprolyl isomerase (cyclophilin)-like 4	-0.312255	6.25413	-8.89781	0.000489885	0.00782291	-0.76288
108903	ENSMUSG00000039230	Tbcd	tubulin-specific chaperone d	-0.321236	6.27525	-8.8953	0.000490482	0.00782783	-0.766911
72085	ENSMUSG00000026096	Osgepl1	O-sialoglycoprotein endopeptidase-like 1	-0.614679	3.7474	-8.89332	0.000490955	0.00783079	-0.269388
19729	ENSMUSG00000027953	Slc50a1	solute carrier family 50 (sugar transporter), member 1	-0.557625	4.56531	-8.89027	0.000491681	0.0078323	-0.469101
78751	ENSMUSG00000042851	Zc3h6	zinc finger CCCH type containing 6	-2.12011	2.39634	-8.88938	0.000491896	0.0078323	0.163423
629906	ENSMUSG00000094652	Ighv1-42	immunoglobulin heavy variable V1-42	1.27598	6.00038	8.8893	0.000491914	0.0078323	-0.716756
69612	ENSMUSG00000022992	Kansl2	KAT8 regulatory NSL complex subunit 2	-0.386965	5.69634	-8.88579	0.000492753	0.00784106	-0.68992
23997	ENSMUSG00000025487	Psmd13	proteasome (prosome, macropain) 26S subunit, non-ATPase, 13	0.209966	7.3394	8.87173	0.0004931	0.00784199	-0.884809
269529	ENSMUSG00000048232	Fbxo10	F-box protein 10	-2.54013	3.27187	-8.88238	0.000493572	0.00784491	-0.0392004
19366	ENSMUSG00000028702	Rad54l	RAD54 like (S. cerevisiae)	0.400994	5.93499	8.8782	0.000494576	0.00784921	-0.730942
100043489	ENSMUSG00000097290	1300002E11Rik	RIKEN cDNA 1300002E11 gene	-1.38888	2.27266	-8.87815	0.000494589	0.00784921	0.136398
17967	ENSMUSG00000039542	Ncam1	neural cell adhesion molecule 1	-0.508505	4.84247	-8.87765	0.000494709	0.00784921	-0.537331
216443	ENSMUSG00000040354	Mars1	methionine-tRNA synthetase 1	0.404939	7.05478	8.87506	0.000495332	0.00785054	-0.862295
78894	ENSMUSG00000029482	Aacs	acetoacetyl-CoA synthetase	0.548863	5.51994	8.8749	0.000495371	0.00785054	-0.666368
22259	ENSMUSG00000002108	Nr1h3	nuclear receptor subfamily 1, group H, member 3	0.912171	1.81434	8.87204	0.000496063	0.00785519	0.226902
18824	ENSMUSG00000031146	Plp2	proteolipid protein 2	0.414081	6.69001	8.86989	0.000496581	0.00785519	-0.82939
268977	ENSMUSG00000001870	Ltbp1	latent transforming growth factor beta binding protein 1	-1.27196	3.26194	-8.86975	0.000496615	0.00785519	-0.133547
209462	ENSMUSG00000038822	Hace1	HECT domain and ankyrin repeat containing, E3 ubiquitin protein ligase 1	-0.928921	4.45022	-8.8689	0.00049682	0.00785519	-0.443965
53885	ENSMUSG00000027378	Nphp1	nephronophthisis 1 (juvenile) homolog (human)	-1.62789	2.64289	-8.86484	0.000497805	0.00785802	0.0453537
231225	ENSMUSG00000046985	Tapt1	transmembrane anterior posterior transformation 1	-0.686241	6.96527	-8.8646	0.000497862	0.00785802	-0.857667
24017	ENSMUSG00000036503	Rnf13	ring finger protein 13	-0.441912	5.48698	-8.86458	0.000497866	0.00785802	-0.667342
380959	ENSMUSG00000075470	Alg10b	ALG10 alpha-1,2-glucosyltransferase	0.489915	6.01961	8.86116	0.000498698	0.00786658	-0.752132
171170	ENSMUSG00000036109	Mbnl3	muscleblind like splicing factor 3	0.306844	7.08723	8.85752	0.000499583	0.00787597	-0.875983
16764	ENSMUSG00000037138	Aff3	AF4/FMR2 family, member 3	-2.30685	3.27549	-8.8538	0.000500489	0.00788568	-0.0768933
14051	ENSMUSG00000010461	Eya4	EYA transcriptional coactivator and phosphatase 4	-2.81768	-1.04226	-8.84937	0.000501572	0.00789817	0.670634
56307	ENSMUSG00000036112	Metap2	methionine aminopeptidase 2	-0.351814	8.80922	-8.84613	0.000502368	0.00790612	-1.01872
18626	ENSMUSG00000020893	Per1	period circadian clock 1	-0.776368	6.70503	-8.8414	0.000503529	0.00791979	-0.843624
26365	ENSMUSG00000074272	Ceacam1	CEA cell adhesion molecule 1	1.55821	7.22953	8.83484	0.000505144	0.00794061	-0.890533
18552	ENSMUSG00000024713	Pcsk5	proprotein convertase subtilisin/kexin type 5	-2.95191	-1.84424	-8.82739	0.00050699	0.00796106	0.684277
56324	ENSMUSG00000055371	Stam2	signal transducing adaptor molecule (SH3 domain and ITAM motif) 2	0.584249	5.16336	8.82654	0.0005072	0.00796106	-0.630626
67568	ENSMUSG00000055302	Mrfap1	Morf4 family associated protein 1	0.717676	7.72067	8.82604	0.000507324	0.00796106	-0.946707
77422	ENSMUSG00000024592	C330018D20Rik	RIKEN cDNA C330018D20 gene	-0.499454	3.07418	-8.82046	0.000508712	0.00797824	-0.1414
101148	ENSMUSG00000042742	Bmt2	base methyltransferase of 25S rRNA 2	-0.255285	3.49586	-8.53927	0.000509138	0.00798031	-0.308459
22225	ENSMUSG00000038429	Usp5	ubiquitin specific peptidase 5 (isopeptidase T)	0.205303	7.50929	8.80384	0.000509698	0.00798353	-0.938882
19303	ENSMUSG00000029528	Pxn	paxillin	0.761743	8.32279	8.81557	0.000509931	0.00798353	-0.999737
71640	ENSMUSG00000032425	Zfp949	zinc finger protein 949	-1.41108	3.89736	-8.80942	0.000511468	0.00800299	-0.323238
21981	ENSMUSG00000021285	Ppp1r13b	protein phosphatase 1, regulatory subunit 13B	-1.41114	3.74495	-8.80758	0.000511929	0.0080056	-0.286289
16828	ENSMUSG00000063229	Ldha	lactate dehydrogenase A	0.589793	9.79411	8.80565	0.000512416	0.00800859	-1.11031
64136	ENSMUSG00000022769	Sdf2l1	stromal cell-derived factor 2-like 1	1.36489	7.38002	8.80062	0.00051368	0.00802374	-0.927886
243219	ENSMUSG00000051339	2900026A02Rik	RIKEN cDNA 2900026A02 gene	-1.8896	3.21324	-8.79833	0.000514258	0.00802816	-0.125397
66569	ENSMUSG00000061666	Gdpd1	glycerophosphodiester phosphodiesterase domain containing 1	-1.28513	2.0773	-8.78535	0.000517545	0.00807482	0.12993
12142	ENSMUSG00000038151	Prdm1	PR domain containing 1, with ZNF domain	1.19568	3.72175	8.78102	0.000518648	0.00808739	-0.310058
20650	ENSMUSG00000041308	Sntb2	syntrophin, basic 2	0.803826	3.99897	8.76738	0.000522139	0.00813717	-0.402549
665113	ENSMUSG00000027692	Tnik	TRAF2 and NCK interacting kinase	-1.03103	3.1635	-8.76524	0.000522688	0.00813998	-0.1801
14866	ENSMUSG00000004032	Gstm5	glutathione S-transferase, mu 5	-2.17951	4.02746	-8.76435	0.000522919	0.00813998	-0.330071
114896	ENSMUSG00000031967	Afg3l1	AFG3-like AAA ATPase 1	0.393614	6.65997	8.76002	0.000524033	0.00815266	-0.891189
12445	ENSMUSG00000034165	Ccnd3	cyclin D3	0.543921	8.6358	8.75266	0.000525938	0.00817762	-1.0611
239552	ENSMUSG00000056656	Apol8	apolipoprotein L 8	-1.0828	3.14247	-8.75073	0.000526437	0.0081807	-0.180966
12759	ENSMUSG00000022037	Clu	clusterin	1.57901	5.73735	8.74855	0.000527004	0.00818482	-0.748073
22700	ENSMUSG00000002617	Zfp40	zinc finger protein 40	-0.803417	2.84464	-8.7401	0.000529205	0.00821431	-0.120664
240334	ENSMUSG00000024579	Pcyox1l	prenylcysteine oxidase 1 like	0.785194	5.48581	8.73891	0.000529516	0.00821445	-0.736468
386463	ENSMUSG00000039518	Cdsn	corneodesmosin	3.74981	-3.30953	8.73528	0.000530467	0.0082245	0.652147
16918	ENSMUSG00000028654	Mycl	v-myc avian myelocytomatosis viral oncogene lung carcinoma derived	-2.66061	0.856138	-8.73085	0.000531629	0.00823446	0.452921
12494	ENSMUSG00000029084	Cd38	CD38 antigen	2.18732	3.50765	8.73052	0.000531715	0.00823446	-0.223222
216049	ENSMUSG00000037855	Zfp365	zinc finger protein 365	1.91899	-1.0793	8.72488	0.000533199	0.00825274	0.613263
15985	ENSMUSG00000040592	Cd79b	CD79B antigen	-0.57817	4.0825	-8.71675	0.000535346	0.00827983	-0.457371
110785	ENSMUSG00000105906	Iglc1	immunoglobulin lambda constant 1	1.54286	5.76407	8.71514	0.000535775	0.00827983	-0.773761
71918	ENSMUSG00000055538	Zcchc24	zinc finger, CCHC domain containing 24	-0.770004	2.71313	-8.7137	0.000536157	0.00827983	-0.102943
140858	ENSMUSG00000026917	Wdr5	WD repeat domain 5	0.222668	7.25833	8.71357	0.00053619	0.00827983	-0.976567
100503793	NA	NA	NA	-0.848545	1.02854	-8.68167	0.000536642	0.00827983	0.328035
56516	ENSMUSG00000040043	Rbms2	RNA binding motif, single stranded interacting protein 2	-0.308834	4.1517	-8.64171	0.000537286	0.00827983	-0.496941
100972	ENSMUSG00000029128	Rab28	RAB28, member RAS oncogene family	0.468579	5.64884	8.70838	0.00053757	0.00827983	-0.787069
56542	ENSMUSG00000009828	Cilk1	ciliogenesis associated kinase 1	-0.741242	3.56508	-8.70733	0.000537849	0.00827983	-0.328577
28030	ENSMUSG00000027774	Gfm1	G elongation factor, mitochondrial 1	0.438011	6.72675	8.70698	0.000537944	0.00827983	-0.929601
77519	ENSMUSG00000060510	Zfp266	zinc finger protein 266	-0.844725	4.70077	-8.70678	0.000537996	0.00827983	-0.598876
20866	ENSMUSG00000030987	Stim1	stromal interaction molecule 1	0.754954	6.54235	8.6999	0.000539833	0.00830341	-0.910684
14489	ENSMUSG00000029840	Mtpn	myotrophin	0.478828	8.36408	8.69719	0.000540558	0.00830985	-1.074
387609	ENSMUSG00000071757	Zhx2	zinc fingers and homeoboxes 2	0.940368	2.94321	8.69468	0.000541232	0.00831551	-0.170381
13144	ENSMUSG00000034974	Dapk3	death-associated protein kinase 3	0.747276	5.35297	8.69196	0.000541961	0.00831671	-0.741857
84113	ENSMUSG00000038502	Ptov1	prostate tumor over expressed gene 1	-0.905465	5.19452	-8.69173	0.000542025	0.00831671	-0.7071
20462	ENSMUSG00000022858	Tra2b	transformer 2 beta	-0.395974	8.33185	-8.69053	0.000542346	0.00831671	-1.07559
70385	ENSMUSG00000069910	Spdl1	spindle apparatus coiled-coil protein 1	0.382015	5.23495	8.68983	0.000542534	0.00831671	-0.727766
22032	ENSMUSG00000017386	Traf4	TNF receptor associated factor 4	-0.803433	4.68812	-8.68822	0.000542969	0.00831869	-0.608549
225849	ENSMUSG00000024777	Ppp2r5b	protein phosphatase 2, regulatory subunit B', beta	-0.496335	4.40829	-8.68436	0.000544011	0.00832996	-0.556328
13852	ENSMUSG00000029428	Stx2	syntaxin 2	-1.07333	5.88328	-8.68246	0.000544524	0.00833312	-0.825635
380824	NA	Ighv1-66	immunoglobulin heavy variable 1-66	0.99219	4.44181	8.67662	0.000546106	0.00835262	-0.555605
13998	ENSMUSG00000020021	Fgd6	FYVE, RhoGEF and PH domain containing 6	0.815215	2.84217	8.67361	0.000546922	0.0083604	-0.160763
108147	ENSMUSG00000026192	Atic	5-aminoimidazole-4-carboxamide ribonucleotide formyltransferase/IMP cyclohydrolase	0.203499	8.02667	8.66665	0.000548817	0.00838465	-1.06681
19363	ENSMUSG00000059060	Rad51b	RAD51 paralog B	-0.706728	2.56009	-8.66273	0.000549889	0.00839538	-0.0950243
21887	ENSMUSG00000032280	Tle3	transducin-like enhancer of split 3	0.502932	6.74665	8.66183	0.000550137	0.00839538	-0.958221
22248	ENSMUSG00000002058	Unc119	unc-119 lipid binding chaperone	1.34683	5.9677	8.65974	0.000550709	0.00839939	-0.84585
68796	ENSMUSG00000038828	Tmem214	transmembrane protein 214	0.857492	6.67771	8.65687	0.000551496	0.00840668	-0.95012
208718	ENSMUSG00000053333	Dis3l2	DIS3 like 3'-5' exoribonuclease 2	-0.657681	4.70917	-8.65268	0.000552648	0.00841951	-0.638611
621976	ENSMUSG00000087370	Tmem170b	transmembrane protein 170B	0.441122	5.94571	8.64991	0.00055341	0.0084264	-0.867531
545812	ENSMUSG00000066682	Pilrb2	paired immunoglobin-like type 2 receptor beta 2	0.631005	3.85973	8.64308	0.000555298	0.00844617	-0.446387
217378	ENSMUSG00000020657	Dnajc27	DnaJ heat shock protein family (Hsp40) member C27	-0.383499	4.04423	-8.64296	0.00055533	0.00844617	-0.496008
20014	ENSMUSG00000027642	Rpn2	ribophorin II	0.35807	9.14934	8.63953	0.000556282	0.00845592	-1.16616
11363	ENSMUSG00000026003	Acadl	acyl-Coenzyme A dehydrogenase, long-chain	0.455271	6.48714	8.63129	0.000558573	0.00848601	-0.948571
243510	ENSMUSG00000107499	Ccdc142	coiled-coil domain containing 142	-0.61112	3.85659	-8.62873	0.000559288	0.00849212	-0.45311
19044	ENSMUSG00000062729	Ppox	protoporphyrinogen oxidase	-1.22555	5.66044	-8.62647	0.000559918	0.00849254	-0.818864
238123	ENSMUSG00000035933	Cog5	component of oligomeric golgi complex 5	0.467445	4.67577	8.62639	0.000559941	0.00849254	-0.652806
24100	ENSMUSG00000002871	Tpra1	transmembrane protein, adipocyte asscociated 1	-0.723971	4.52178	-8.61927	0.000561938	0.00851225	-0.615348
231570	NA	NA	NA	-1.07763	2.86194	-8.61905	0.000561998	0.00851225	-0.186066
107271	ENSMUSG00000028811	Yars1	tyrosyl-tRNA synthetase 1	0.456566	6.9081	8.61841	0.00056218	0.00851225	-1.00086
14270	ENSMUSG00000026425	Srgap2	SLIT-ROBO Rho GTPase activating protein 2	0.64861	6.32538	8.617	0.000562576	0.0085135	-0.935919
19156	ENSMUSG00000004207	Psap	prosaposin	-0.550088	9.61599	-8.60827	0.000565037	0.00854327	-1.21649
109674	ENSMUSG00000027889	Ampd2	adenosine monophosphate deaminase 2	0.704821	7.95785	8.60779	0.000565172	0.00854327	-1.09587
107975	ENSMUSG00000024855	Pacs1	phosphofurin acidic cluster sorting protein 1	-0.84858	5.92308	-8.60664	0.000565497	0.00854344	-0.88275
71994	ENSMUSG00000053931	Cnn3	calponin 3, acidic	-1.91194	2.92098	-8.60371	0.000566327	0.00855123	-0.161655
338372	ENSMUSG00000042724	Map3k9	mitogen-activated protein kinase kinase kinase 9	0.673608	4.8491	8.5951	0.000568774	0.00857495	-0.704267
27999	ENSMUSG00000029672	Fam3c	FAM3 metabolism regulating signaling molecule C	1.18516	5.34854	8.595	0.000568805	0.00857495	-0.786898
21817	ENSMUSG00000037820	Tgm2	transglutaminase 2, C polypeptide	-1.0981	4.4347	-8.59435	0.00056899	0.00857495	-0.596158
69190	ENSMUSG00000035765	Dym	dymeclin	0.368109	6.20067	8.59248	0.000569523	0.00857495	-0.937719
269523	ENSMUSG00000028452	Vcp	valosin containing protein	0.388149	9.32185	8.59165	0.000569759	0.00857495	-1.20702
77619	ENSMUSG00000056671	Prelid2	PRELI domain containing 2	-1.39893	1.80415	-8.59154	0.000569791	0.00857495	0.0970419
19268	ENSMUSG00000033295	Ptprf	protein tyrosine phosphatase receptor type F	-1.56462	1.79328	-8.58937	0.00057041	0.0085795	0.10972
216859	ENSMUSG00000001588	Acap1	ArfGAP with coiled-coil, ankyrin repeat and PH domains 1	0.210517	7.40738	8.58782	0.000570854	0.00858143	-1.06477
545486	ENSMUSG00000016255	Tubb1	tubulin, beta 1 class VI	-2.35219	1.21262	-8.58091	0.000572838	0.00860579	0.290363
100502987	NA	NA	NA	-1.07763	4.64638	-8.57997	0.000573108	0.00860579	-0.653855
545551	NA	BC021767	cingulin pseudogene	-4.82586	-2.21237	-8.5769	0.00057399	0.00861429	0.554754
77559	ENSMUSG00000033400	Agl	amylo-1,6-glucosidase, 4-alpha-glucanotransferase	0.393499	5.48113	8.57242	0.000575284	0.00862687	-0.841796
56744	ENSMUSG00000029373	Pf4	platelet factor 4	-2.33223	3.03619	-8.57179	0.000575464	0.00862687	-0.177207
69168	ENSMUSG00000015943	Bola1	bolA family member 1	-0.443053	3.54218	-8.5707	0.000575781	0.00862687	-0.411588
219105	ENSMUSG00000040123	Zmym5	zinc finger, MYM-type 5	-0.709295	5.08625	-8.56337	0.000577905	0.00865139	-0.768812
224045	ENSMUSG00000003235	Eif2b5	eukaryotic translation initiation factor 2B, subunit 5 epsilon	0.347518	6.61352	8.56237	0.000578196	0.00865139	-1.00506
16880	ENSMUSG00000054263	Lifr	LIF receptor alpha	-1.08197	2.78984	-8.56177	0.000578372	0.00865139	-0.200962
77864	ENSMUSG00000018427	Ypel2	yippee like 2	-1.90438	2.04882	-8.55989	0.000578917	0.00865478	0.0494234
29811	ENSMUSG00000004558	Ndrg2	N-myc downstream regulated gene 2	-0.994947	3.99983	-8.55751	0.000579613	0.00866041	-0.518584
319832	ENSMUSG00000048022	Tmem229a	transmembrane protein 229A	-2.04443	-4.13022	-8.55556	0.00058018	0.00866079	0.565208
76498	ENSMUSG00000023909	Paqr4	progestin and adipoQ receptor family member IV	-1.41395	2.34209	-8.55523	0.000580275	0.00866079	-0.0686964
12449	ENSMUSG00000072082	Ccnf	cyclin F	0.624876	6.45117	8.54985	0.000581851	0.00867954	-0.992006
269401	ENSMUSG00000000823	Zfp512b	zinc finger protein 512B	-0.637813	5.18636	-8.5476	0.00058251	0.00868461	-0.799108
619313	ENSMUSG00000116504	I730030J21Rik	RIKEN cDNA I730030J21 gene	-3.00244	0.698316	-8.54562	0.000583092	0.00868851	0.387369
320054	ENSMUSG00000097403	9230116N13Rik	RIKEN cDNA 9230116N13 gene	-1.70436	0.158715	-8.5425	0.000584009	0.00869735	0.418635
240672	ENSMUSG00000034765	Dusp5	dual specificity phosphatase 5	-1.46325	4.13362	-8.54143	0.000584324	0.00869735	-0.53786
76877	ENSMUSG00000020175	Rab36	RAB36, member RAS oncogene family	-2.80664	-0.507135	-8.53859	0.000585159	0.008705	0.479408
27981	ENSMUSG00000037266	Rsrp1	arginine/serine rich protein 1	-0.379169	6.60657	-8.53445	0.000586382	0.00871842	-1.02066
140795	ENSMUSG00000036381	P2ry14	purinergic receptor P2Y, G-protein coupled, 14	-1.9555	2.56937	-8.52787	0.000588333	0.00874265	-0.109182
14718	ENSMUSG00000025190	Got1	glutamic-oxaloacetic transaminase 1, soluble	0.541062	5.69246	8.51984	0.000590724	0.00877338	-0.906649
382137	ENSMUSG00000037845	Fdxacb1	ferredoxin-fold anticodon binding domain containing 1	-0.513618	3.03702	-8.51869	0.000591065	0.00877365	-0.310178
210711	ENSMUSG00000048170	Mcmbp	minichromosome maintenance complex binding protein	0.490196	7.26366	8.51626	0.000591792	0.00877965	-1.09519
17865	ENSMUSG00000017861	Mybl2	myeloblastosis oncogene-like 2	0.592156	7.5372	8.51404	0.000592455	0.00878469	-1.11932
26465	ENSMUSG00000037029	Zfp146	zinc finger protein 146	-0.573124	5.83068	-8.50868	0.000594062	0.00880372	-0.933382
72461	ENSMUSG00000061119	Prcp	prolylcarboxypeptidase (angiotensinase C)	-0.531104	5.86313	-8.50433	0.00059537	0.00881829	-0.941572
110651	ENSMUSG00000031309	Rps6ka3	ribosomal protein S6 kinase polypeptide 3	1.018	6.95924	8.49801	0.000597279	0.00883872	-1.07355
544896	ENSMUSG00000095285	Ighv5-9	immunoglobulin heavy variable 5-9	0.471348	5.01159	8.49761	0.0005974	0.00883872	-0.799971
18175	ENSMUSG00000049134	Nrap	nebulin-related anchoring protein	2.19214	2.93684	8.49149	0.000599254	0.00885869	-0.216337
76952	ENSMUSG00000025041	Nt5c2	5'-nucleotidase, cytosolic II	-0.473004	6.5862	-8.48772	0.000600401	0.00885869	-1.04611
66676	ENSMUSG00000033184	Tmed7	transmembrane p24 trafficking protein 7	0.438353	7.45738	8.48597	0.000600932	0.00885869	-1.13034
100502602	ENSMUSG00000115924	Gm19277	predicted gene, 19277	1.86396	-4.25304	8.48458	0.000601357	0.00885869	0.530181
209324	NA	Cstdc3	cystatin domain containing 3	1.86396	-4.25304	8.48458	0.000601357	0.00885869	0.530181
74446	ENSMUSG00000050150	Slc9b1	solute carrier family 9, subfamily B (NHA1, cation proton antiporter 1), member 1	1.86396	-4.25304	8.48458	0.000601357	0.00885869	0.530181
545824	ENSMUSG00000056586	Zar1l	zygote arrest 1-like	1.86396	-4.25304	8.48458	0.000601357	0.00885869	0.530181
320014	ENSMUSG00000109473	B930025P03Rik	RIKEN cDNA B930025P03 gene	1.86396	-4.25304	8.48458	0.000601357	0.00885869	0.530181
238875	ENSMUSG00000046006	Gapt	Grb2-binding adaptor, transmembrane	-1.19336	5.537	-8.48209	0.000602116	0.00886507	-0.886684
68106	ENSMUSG00000017176	Nt5c3b	5'-nucleotidase, cytosolic IIIB	0.762984	5.10074	8.47922	0.000602992	0.00887089	-0.822975
780938	NA	Ighv8-8	immunoglobulin heavy variable 8-8	0.889183	6.81994	8.47866	0.000603164	0.00887089	-1.0729
27060	ENSMUSG00000001750	Tcirg1	T cell, immune regulator 1, ATPase, H+ transporting, lysosomal V0 protein A3	0.511903	8.09875	8.46907	0.000606107	0.00890935	-1.19173
14792	ENSMUSG00000004270	Lpcat3	lysophosphatidylcholine acyltransferase 3	-0.4759	6.24903	-8.46343	0.000607846	0.00893008	-1.02075
23802	ENSMUSG00000031751	Amfr	autocrine motility factor receptor	-0.198455	7.4646	-8.44753	0.000609651	0.00895175	-1.15073
69608	ENSMUSG00000039234	Sec24d	SEC24 homolog D, COPII coat complex component	0.77382	6.68536	8.45637	0.000610032	0.00895251	-1.07362
74147	ENSMUSG00000022853	Ehhadh	enoyl-Coenzyme A, hydratase/3-hydroxyacyl Coenzyme A dehydrogenase	-1.28342	2.25102	-8.45012	0.000611974	0.00897617	-0.114972
18605	ENSMUSG00000037370	Enpp1	ectonucleotide pyrophosphatase/phosphodiesterase 1	1.33353	4.40691	8.44717	0.000612893	0.00898023	-0.670637
269955	ENSMUSG00000038930	Rccd1	RCC1 domain containing 1	-1.27628	3.38761	-8.44711	0.000612911	0.00898023	-0.416766
17063	ENSMUSG00000022824	Muc13	mucin 13, epithelial transmembrane	-0.762822	5.65079	-8.44561	0.000613381	0.0089806	-0.94017
52855	ENSMUSG00000055541	Lair1	leukocyte-associated Ig-like receptor 1	-0.527624	5.62653	-8.44491	0.000613598	0.0089806	-0.940964
228913	ENSMUSG00000052056	Zfp217	zinc finger protein 217	0.373148	6.07545	8.44289	0.00061423	0.00898227	-1.01199
667034	ENSMUSG00000068417	Pnp2	purine-nucleoside phosphorylase 2	-0.555867	3.43988	-8.44243	0.000614373	0.00898227	-0.460218
72318	ENSMUSG00000018008	Cyth4	cytohesin 4	0.52174	6.76992	8.44113	0.00061478	0.0089834	-1.09441
66615	ENSMUSG00000026280	Atg4b	autophagy related 4B, cysteine peptidase	-0.454475	6.07658	-8.43979	0.000615202	0.00898472	-1.01265
13078	ENSMUSG00000024087	Cyp1b1	cytochrome P450, family 1, subfamily b, polypeptide 1	-1.46357	1.26447	-8.4356	0.000616514	0.00899328	0.144769
66627	ENSMUSG00000023707	Ogfod2	2-oxoglutarate and iron-dependent oxygenase domain containing 2	-0.25885	3.85937	-8.26025	0.000616775	0.00899328	-0.612491
246103	ENSMUSG00000021738	Atxn7	ataxin 7	-0.765687	5.24553	-8.43476	0.00061678	0.00899328	-0.876111
116838	ENSMUSG00000037386	Rims2	regulating synaptic membrane exocytosis 2	1.5494	-0.296919	8.43278	0.000617401	0.0089975	0.41318
20410	ENSMUSG00000022091	Sorbs3	sorbin and SH3 domain containing 3	-0.974891	2.10955	-8.43082	0.000618019	0.00900169	-0.1041
11610	ENSMUSG00000029007	Agtrap	angiotensin II, type I receptor-associated protein	0.503919	6.42501	8.42974	0.000618359	0.00900181	-1.06353
224109	ENSMUSG00000052384	Nrros	negative regulator of reactive oxygen species	0.418802	7.553	8.42816	0.000618858	0.00900426	-1.17372
192160	ENSMUSG00000078676	Casc3	exon junction complex subunit	-0.178278	6.34177	-8.30932	0.000620506	0.00902339	-1.08256
29863	ENSMUSG00000019990	Pde7b	phosphodiesterase 7B	-0.799281	1.21928	-8.40994	0.000621242	0.00902928	0.114988
104009	ENSMUSG00000033684	Qsox1	quiescin Q6 sulfhydryl oxidase 1	0.373971	6.48166	8.41548	0.000622877	0.0090482	-1.07983
71276	ENSMUSG00000048445	Ccdc57	coiled-coil domain containing 57	-0.536057	3.85935	-8.41123	0.000624228	0.00905979	-0.58717
100017	ENSMUSG00000037295	Ldlrap1	low density lipoprotein receptor adaptor protein 1	0.522552	6.33012	8.41005	0.000624607	0.00905979	-1.0639
228136	ENSMUSG00000034075	Zdhhc5	zinc finger, DHHC domain containing 5	0.805067	7.02044	8.40847	0.000625111	0.00905979	-1.13688
212937	ENSMUSG00000049625	Tifab	TRAF-interacting protein with forkhead-associated domain, family member B	-0.47614	6.35931	-8.40842	0.000625125	0.00905979	-1.0683
338367	ENSMUSG00000035441	Myo1d	myosin ID	-1.26791	4.98831	-8.40775	0.000625342	0.00905979	-0.824364
15891	ENSMUSG00000029306	Ibsp	integrin binding sialoprotein	-5.80618	0.391677	-8.40153	0.000627332	0.00908378	0.378181
22123	ENSMUSG00000017221	Psmd3	proteasome (prosome, macropain) 26S subunit, non-ATPase, 3	0.575157	7.80389	8.39992	0.000627851	0.00908645	-1.21096
216439	ENSMUSG00000025422	Agap2	ArfGAP with GTPase domain, ankyrin repeat and PH domain 2	0.370097	5.63601	8.39712	0.00062875	0.00909462	-0.974719
231801	ENSMUSG00000029722	Agfg2	ArfGAP with FG repeats 2	-0.644779	5.31828	-8.39079	0.00063079	0.0091184	-0.919173
252903	ENSMUSG00000054702	Ap1s3	adaptor-related protein complex AP-1, sigma 3	0.645923	4.46296	8.38994	0.000631065	0.0091184	-0.745207
11736	ENSMUSG00000020790	Ankfy1	ankyrin repeat and FYVE domain containing 1	0.301191	7.17021	8.38621	0.000632273	0.009131	-1.16744
52335	ENSMUSG00000069895	Atxn1l	ataxin 1-like	0.709931	5.81644	8.38189	0.000633672	0.00914634	-1.00782
59031	ENSMUSG00000036599	Chst12	carbohydrate sulfotransferase 12	0.454443	6.91023	8.37759	0.000635072	0.00916169	-1.14806
14784	ENSMUSG00000059923	Grb2	growth factor receptor bound protein 2	0.398393	7.73642	8.37644	0.000635446	0.00916223	-1.22048
78908	ENSMUSG00000042035	Igsf3	immunoglobulin superfamily, member 3	-2.38848	2.5225	-8.37266	0.00063668	0.00917063	-0.150878
106894	ENSMUSG00000024622	Hmgxb3	HMG box domain containing 3	0.383471	5.7796	8.37258	0.000636704	0.00917063	-1.01231
104015	ENSMUSG00000022973	Synj1	synaptojanin 1	0.46812	6.11347	8.36925	0.000637793	0.00918145	-1.06162
80914	ENSMUSG00000026558	Uck2	uridine-cytidine kinase 2	0.611865	6.92283	8.36247	0.000640016	0.00920858	-1.15752
71983	ENSMUSG00000006850	Tmco6	transmembrane and coiled-coil domains 6	-0.557272	3.45819	-8.35399	0.000642812	0.00924391	-0.519025
72831	ENSMUSG00000032480	Dhx30	DExH-box helicase 30	0.311606	6.46675	8.35232	0.000643366	0.00924699	-1.11752
50995	ENSMUSG00000052997	Uba2	ubiquitin-like modifier activating enzyme 2	0.232469	8.08579	8.34586	0.000645506	0.00927283	-1.2671
12345	ENSMUSG00000028745	Capzb	capping actin protein of muscle Z-line subunit beta	0.331604	8.54702	8.34281	0.000646518	0.00928035	-1.30396
13035	ENSMUSG00000040314	Ctsg	cathepsin G	0.363934	10.8835	8.34194	0.00064681	0.00928035	-1.45892
22318	ENSMUSG00000020894	Vamp2	vesicle-associated membrane protein 2	-0.529454	4.91744	-8.34121	0.000647053	0.00928035	-0.874953
14455	ENSMUSG00000053332	Gas5	growth arrest specific 5	-0.97832	8.28643	-8.33864	0.000647911	0.00928622	-1.28478
217344	ENSMUSG00000020806	Rhbdf2	rhomboid 5 homolog 2	1.06898	5.52002	8.33793	0.000648146	0.00928622	-0.978332
71398	ENSMUSG00000025058	Tasl	TLR adaptor interacting with endolysosomal SLC15A4	-1.17285	2.87418	-8.33587	0.000648835	0.0092912	-0.355666
16952	ENSMUSG00000024659	Anxa1	annexin A1	0.679502	9.38832	8.33422	0.000649387	0.0092942	-1.3688
231712	ENSMUSG00000042726	Trafd1	TRAF type zinc finger domain containing 1	-0.576707	5.92739	-8.3324	0.000649994	0.00929799	-1.05615
68262	ENSMUSG00000023827	Agpat4	1-acylglycerol-3-phosphate O-acyltransferase 4	-1.08971	3.36662	-8.32509	0.00065245	0.00932592	-0.494764
68718	ENSMUSG00000014470	Rnf166	ring finger protein 166	-0.348799	5.39294	-8.32455	0.000652632	0.00932592	-0.978075
217365	ENSMUSG00000039703	Nploc4	NPL4 homolog, ubiquitin recognition factor	0.431734	7.45966	8.32248	0.000653328	0.00933095	-1.23135
72552	ENSMUSG00000034189	Hsdl1	hydroxysteroid dehydrogenase like 1	0.219073	5.87662	8.27996	0.000655069	0.0093509	-1.06997
171167	ENSMUSG00000046152	Fut10	fucosyltransferase 10	-0.922622	2.90723	-8.31564	0.000655639	0.00935412	-0.387385
17258	ENSMUSG00000030557	Mef2a	myocyte enhancer factor 2A	0.472528	4.83411	8.3142	0.000656124	0.00935614	-0.876768
54004	ENSMUSG00000034480	Diaph2	diaphanous related formin 2	0.166416	5.53733	8.11283	0.000657041	0.0093643	-1.05412
384515	ENSMUSG00000076549	Igkv4-68	immunoglobulin kappa variable 4-68	-0.823332	4.70896	-8.28958	0.000664531	0.00945965	-0.855126
80718	ENSMUSG00000024511	Rab27b	RAB27B, member RAS oncogene family	-1.84623	2.30092	-8.28862	0.00066486	0.00945965	-0.187224
80885	ENSMUSG00000045502	Hcar2	hydroxycarboxylic acid receptor 2	-0.996564	3.14295	-8.28813	0.00066503	0.00945965	-0.463039
226139	ENSMUSG00000040018	Cox15	cytochrome c oxidase assembly protein 15	0.288363	5.69931	8.28786	0.000665123	0.00945965	-1.05312
16017	NA	Ighg1	immunoglobulin heavy constant gamma 1 (G1m marker)	0.791946	12.4161	8.28252	0.000666965	0.00948088	-1.57864
279766	ENSMUSG00000034175	Rhbdd3	rhomboid domain containing 3	-0.488769	3.7384	-8.28065	0.000667611	0.0094851	-0.637962
74563	ENSMUSG00000020374	Rasgef1c	RasGEF domain family, member 1C	-4.21632	-1.98803	-8.2768	0.000668942	0.00949905	0.394117
59047	ENSMUSG00000002963	Pnkp	polynucleotide kinase 3'- phosphatase	0.582281	6.91795	8.27012	0.000671266	0.00952706	-1.21472
76478	ENSMUSG00000035439	Haus8	4HAUS augmin-like complex, subunit 8	0.468216	5.50102	8.26332	0.000673638	0.00955575	-1.03431
320615	ENSMUSG00000034973	Dop1a	DOP1 leucine zipper like protein A	0.831256	5.06919	8.2557	0.000676309	0.00958863	-0.952988
28075	ENSMUSG00000022472	Desi1	desumoylating isopeptidase 1	0.337194	6.43991	8.25194	0.000677633	0.00959857	-1.17675
108672	ENSMUSG00000033906	Zdhhc15	zinc finger, DHHC domain containing 15	-2.60368	1.99091	-8.2517	0.000677716	0.00959857	-0.0598503
12369	ENSMUSG00000025076	Casp7	caspase 7	0.64492	6.19773	8.24417	0.000680376	0.00963121	-1.14857
170772	ENSMUSG00000029638	Glcci1	glucocorticoid induced transcript 1	-0.807048	5.1438	-8.24179	0.000681218	0.00963812	-0.975137
22367	ENSMUSG00000021115	Vrk1	vaccinia related kinase 1	-0.381372	7.20642	-8.23707	0.000682895	0.00965682	-1.26297
276950	ENSMUSG00000035208	Slfn8	schlafen 8	-0.896599	3.82093	-8.22881	0.000685839	0.00968873	-0.679404
66696	ENSMUSG00000013611	Snx31	sorting nexin 31	-3.19268	-0.412028	-8.22873	0.000685865	0.00968873	0.300767
70122	ENSMUSG00000028496	Mllt3	myeloid/lymphoid or mixed-lineage leukemia; translocated to, 3	-1.25998	4.45908	-8.22508	0.000687171	0.00970199	-0.820678
246102	ENSMUSG00000023066	Rttn	rotatin	0.167533	4.79711	7.96278	0.000687801	0.00970199	-0.984133
192176	ENSMUSG00000031328	Flna	filamin, alpha	0.91846	10.2626	8.22312	0.000687875	0.00970199	-1.49474
71242	ENSMUSG00000024352	Spata24	spermatogenesis associated 24	-1.06428	3.13113	-8.22035	0.000688871	0.009711	-0.499271
77407	ENSMUSG00000029518	Rab35	RAB35, member RAS oncogene family	0.390972	6.43911	8.2186	0.0006895	0.00971484	-1.19723
68970	ENSMUSG00000028436	Dcaf12	DDB1 and CUL4 associated factor 12	0.313876	6.48811	8.21556	0.000690593	0.00972519	-1.20531
93790	ENSMUSG00000030452	Nipa2	non imprinted in Prader-Willi/Angelman syndrome 2 homolog (human)	0.398221	6.02456	8.21012	0.000692556	0.00974589	-1.14942
14104	ENSMUSG00000025153	Fasn	fatty acid synthase	1.03905	8.46009	8.2095	0.00069278	0.00974589	-1.3787
14660	ENSMUSG00000026103	Gls	glutaminase	-0.329877	7.30252	-8.20346	0.00069497	0.00977165	-1.29269
66488	ENSMUSG00000057497	Fam136a	family with sequence similarity 136, member A	0.817818	5.52552	8.20148	0.000695689	0.00977404	-1.07099
243453	ENSMUSG00000076539	Igkv4-81	immunoglobulin kappa variable 4-81	3.1655	3.7075	8.20101	0.000695859	0.00977404	-0.508281
14651	ENSMUSG00000024158	Hagh	hydroxyacyl glutathione hydrolase	-0.920976	4.85384	-8.19891	0.000696624	0.00977972	-0.93969
13350	ENSMUSG00000022555	Dgat1	diacylglycerol O-acyltransferase 1	0.868861	5.91362	8.19697	0.000697331	0.00978459	-1.1346
214459	ENSMUSG00000039735	Fnbp1l	formin binding protein 1-like	-0.839759	4.01384	-8.19533	0.000697931	0.00978796	-0.750612
636260	ENSMUSG00000094322	Ighv9-4	immunoglobulin heavy variable 9-4	2.35374	3.70977	8.19051	0.000699692	0.0098076	-0.589739
17060	ENSMUSG00000061132	Blnk	B cell linker	0.849455	3.84114	8.18843	0.000700455	0.00980952	-0.713629
75805	ENSMUSG00000021710	Nln	neurolysin (metallopeptidase M3 family)	0.266749	5.26956	8.1881	0.000700575	0.00980952	-1.04266
66624	ENSMUSG00000035227	Spcs2	signal peptidase complex subunit 2 homolog (S. cerevisiae)	0.401377	8.25218	8.18621	0.000701269	0.00980952	-1.37961
52538	ENSMUSG00000036880	Acaa2	acetyl-CoA acyltransferase 2	0.286194	6.31978	8.18542	0.00070156	0.00980952	-1.20449
69020	ENSMUSG00000034429	Zfp707	zinc finger protein 707	-0.386652	2.29601	-8.01389	0.000701717	0.00980952	-0.356658
20539	ENSMUSG00000040010	Slc7a5	solute carrier family 7 (cationic amino acid transporter, y+ system), member 5	0.51318	7.68645	8.18423	0.000701994	0.00980952	-1.33629
72293	ENSMUSG00000021567	Nkd2	naked cuticle 2	-1.75627	-2.44299	-8.18179	0.000702895	0.00981705	0.366263
76947	ENSMUSG00000050323	Ndufaf6	NADH:ubiquinone oxidoreductase complex assembly factor 6	0.874454	3.01318	8.17814	0.000704239	0.00983077	-0.504357
236790	ENSMUSG00000035967	Ints6l	integrator complex subunit 6 like	-0.564433	6.16665	-8.17059	0.000707029	0.00986385	-1.19099
66905	ENSMUSG00000024197	Plin3	perilipin 3	1.12518	6.78822	8.16977	0.000707335	0.00986385	-1.258
14068	ENSMUSG00000031443	F7	coagulation factor VII	2.21251	1.56967	8.16786	0.000708042	0.00986866	-0.0433578
67422	ENSMUSG00000012117	Dhdds	dehydrodolichyl diphosphate synthase	0.676833	6.72403	8.16649	0.000708552	0.0098707	-1.25933
214663	ENSMUSG00000021265	Slc25a29	solute carrier family 25 (mitochondrial carrier, palmitoylcarnitine transporter), member 29	0.773673	1.80038	8.16385	0.000709536	0.00987934	-0.19439
15511	ENSMUSG00000090877	Hspa1b	heat shock protein 1B	1.28358	4.09272	8.15161	0.000714109	0.00993793	-0.781261
17121	ENSMUSG00000021485	Mxd3	Max dimerization protein 3	-0.508144	3.09106	-8.14556	0.000716385	0.0099645	-0.553672
114716	ENSMUSG00000045671	Spred2	sprouty-related EVH1 domain containing 2	0.871724	4.66484	8.14284	0.000717412	0.00997126	-0.937914
228482	ENSMUSG00000041219	Arhgap11a	Rho GTPase activating protein 11A	0.248767	7.35896	8.14232	0.000717605	0.00997126	-1.33644
22031	ENSMUSG00000021277	Traf3	TNF receptor-associated factor 3	0.920897	6.43161	8.14036	0.000718347	0.00997568	-1.23931
27965	ENSMUSG00000032388	Spg21	SPG21, maspardin	0.483841	6.09967	8.13858	0.000719021	0.00997568	-1.20399
73182	ENSMUSG00000028073	Pear1	platelet endothelial aggregation receptor 1	-1.51593	3.28411	-8.13812	0.000719192	0.00997568	-0.567631
14693	ENSMUSG00000029713	Gnb2	guanine nucleotide binding protein (G protein), beta 2	0.481479	8.47882	8.1376	0.000719391	0.00997568	-1.42738
225791	ENSMUSG00000049090	Ptgr3	prostaglandin reductase 3	-0.483799	5.03116	-8.13524	0.000720284	0.00998297	-1.02762
16211	ENSMUSG00000001440	Kpnb1	karyopherin subunit beta 1	0.467775	9.6462	8.134	0.000720757	0.00998443	-1.51251
211548	ENSMUSG00000030835	Nomo1	nodal modulator 1	0.512535	8.36925	8.13058	0.000722055	0.00999731	-1.42351
20515	ENSMUSG00000027397	Slc20a1	solute carrier family 20, member 1	-0.568637	6.68304	-8.12921	0.000722576	0.00999943	-1.27899
54393	ENSMUSG00000024462	Gabbr1	gamma-aminobutyric acid type B receptor subunit 1	-1.02044	3.59702	-8.12148	0.000725527	0.0100282	-0.684692
170768	ENSMUSG00000026773	Pfkfb3	6-phosphofructo-2-kinase/fructose-2,6-biphosphatase 3	0.747245	7.00526	8.12133	0.000725581	0.0100282	-1.31557
18187	ENSMUSG00000025969	Nrp2	neuropilin 2	1.3254	3.77498	8.12087	0.00072576	0.0100282	-0.719247
238330	ENSMUSG00000034168	Irf2bpl	interferon regulatory factor 2 binding protein-like	0.900316	3.65758	8.11719	0.000727167	0.0100425	-0.709925
52064	ENSMUSG00000041733	Coq5	coenzyme Q5 methyltransferase	0.465565	5.41758	8.11232	0.000729039	0.0100633	-1.11498
67122	ENSMUSG00000078202	Nrarp	Notch-regulated ankyrin repeat protein	-2.25572	1.2047	-8.109	0.000730317	0.0100735	0.0078844
16833	ENSMUSG00000030851	Ldhc	lactate dehydrogenase C	-3.04097	0.498905	-8.10848	0.00073052	0.0100735	0.166844
93840	ENSMUSG00000026556	Vangl2	VANGL planar cell polarity 2	-1.83407	0.920341	-8.10342	0.000732474	0.0100881	0.0387793
22376	ENSMUSG00000031165	Was	Wiskott-Aldrich syndrome	0.623199	7.33924	8.103	0.000732638	0.0100881	-1.35848
385109	ENSMUSG00000076545	Igkv4-72	immunoglobulin kappa chain variable 4-72	0.859111	2.47773	8.10285	0.000732693	0.0100881	-0.410632
74998	ENSMUSG00000040022	Rab11fip2	RAB11 family interacting protein 2 (class I)	-0.745136	2.8316	-8.09495	0.000735759	0.0101252	-0.51099
23849	ENSMUSG00000000078	Klf6	Kruppel-like transcription factor 6	-0.63931	8.1374	-8.09132	0.000737175	0.0101395	-1.43025
442827	ENSMUSG00000064147	Rab44	RAB44, member RAS oncogene family	-0.428908	8.76702	-8.08881	0.000738152	0.0101464	-1.47975
213019	ENSMUSG00000022090	Pdlim2	PDZ and LIM domain 2	0.782394	4.16278	8.08812	0.000738424	0.0101464	-0.858875
14702	ENSMUSG00000043004	Gng2	guanine nucleotide binding protein (G protein), gamma 2	-0.709635	5.37947	-8.08228	0.000740709	0.0101727	-1.12195
17685	ENSMUSG00000024151	Msh2	mutS homolog 2	-0.421909	6.39394	-8.07761	0.000742543	0.0101917	-1.28038
67128	ENSMUSG00000020794	Ube2g1	ubiquitin-conjugating enzyme E2G 1	-0.337476	6.08321	-8.07672	0.000742894	0.0101917	-1.24182
22036	ENSMUSG00000032586	Traip	TRAF-interacting protein	-0.381962	5.02197	-8.07589	0.00074322	0.0101917	-1.06502
211948	ENSMUSG00000043702	Pde12	phosphodiesterase 12	0.535994	5.68359	8.07278	0.000744447	0.0102034	-1.18371
319924	ENSMUSG00000024897	Apba1	amyloid beta precursor protein binding family A member 1	-1.0053	3.84548	-8.06961	0.000745699	0.0102154	-0.781439
108004	ENSMUSG00000095682	Igkv3-1	immunoglobulin kappa variable 3-1	0.74211	5.9287	8.0673	0.00074661	0.0102227	-1.22145
107589	ENSMUSG00000022836	Mylk	myosin, light polypeptide kinase	-1.88089	3.07107	-8.05893	0.000749934	0.0102629	-0.537628
71990	ENSMUSG00000029599	Ddx54	DEAD box helicase 54	0.444057	7.16551	8.05802	0.000750298	0.0102629	-1.3728
20541	ENSMUSG00000054640	Slc8a1	solute carrier family 8 (sodium/calcium exchanger), member 1	-0.764515	3.52378	-8.05471	0.000751619	0.0102758	-0.717193
19229	ENSMUSG00000059456	Ptk2b	PTK2 protein tyrosine kinase 2 beta	0.485163	6.93904	8.05248	0.000752509	0.0102828	-1.35514
328417	ENSMUSG00000054509	Parp4	poly (ADP-ribose) polymerase family, member 4	0.746656	5.33971	8.04734	0.000754566	0.0103055	-1.13768
26919	ENSMUSG00000021481	Zfp346	zinc finger protein 346	-0.449453	4.50628	-8.04643	0.000754934	0.0103055	-0.973221
12406	ENSMUSG00000070436	Serpinh1	serine (or cysteine) peptidase inhibitor, clade H, member 1	-1.62549	2.69925	-8.04209	0.000756677	0.0103194	-0.46614
68051	ENSMUSG00000008450	Nutf2	nuclear transport factor 2	0.314328	6.17304	8.0413	0.000756994	0.0103194	-1.27723
110213	ENSMUSG00000023010	Tmbim6	transmembrane BAX inhibitor motif containing 6	0.615952	9.07021	8.04045	0.000757336	0.0103194	-1.53226
57349	ENSMUSG00000029372	Ppbp	pro-platelet basic protein	-2.79843	2.57236	-8.03962	0.00075767	0.0103194	-0.32817
623474	ENSMUSG00000078773	Rad54b	RAD54 homolog B (S. cerevisiae)	-0.491966	4.20145	-8.03918	0.00075785	0.0103194	-0.905235
22401	ENSMUSG00000027663	Zmat3	zinc finger matrin type 3	1.27437	3.57786	8.03615	0.000759072	0.0103309	-0.7249
330788	ENSMUSG00000043090	Zfp866	zinc finger protein 866	-0.893762	3.04851	-8.02861	0.000762123	0.0103672	-0.604794
66904	ENSMUSG00000032527	Pccb	propionyl Coenzyme A carboxylase, beta polypeptide	-0.581836	5.27094	-8.01768	0.000766578	0.010415	-1.14625
[truncated: 25,180 more rows]
[truncated: 1 more columns]

## Sheet: Data Clean Process - Pvalue
ENSEMBL	SYMBOL	logFC	adj.P.Val
ENSMUSG00000032496	Ltf	0.997916	3.03642e-05	significant
ENSMUSG00000021614	Vcan	4.70746	3.03642e-05	significant
ENSMUSG00000048752	Prss50	-6.2951	6.66818e-05	significant
ENSMUSG00000030747	Dgat2	2.5887	0.000111881	significant
ENSMUSG00000041926	Rnpep	1.33872	0.000111881	significant
ENSMUSG00000052234	Epx	-3.35422	0.000111881	significant
ENSMUSG00000026874	Hc	5.26502	0.000178925	significant
ENSMUSG00000076608	Igkj5	1.72388	0.000188465	significant
ENSMUSG00000042770	Hebp1	-1.49673	0.000188465	significant
ENSMUSG00000028132	Tlcd4	-2.29772	0.000188465	significant
ENSMUSG00000018924	Alox15	-3.73335	0.000199329	significant
ENSMUSG00000029086	Prom1	0.905747	0.000199329	significant
ENSMUSG00000027962	Vcam1	-1.35249	0.000199329	significant
ENSMUSG00000032231	Anxa2	1.11197	0.000199329	significant
ENSMUSG00000033508	Asprv1	2.18898	0.000199329	significant
ENSMUSG00000053846	Lipg	4.0414	0.000199329	significant
ENSMUSG00000027562	Car2	-2.49404	0.000199329	significant
ENSMUSG00000021025	Nfkbia	-0.726943	0.000199329	significant
ENSMUSG00000047347	Tdg-ps2	0.320123	0.000199329	significant
ENSMUSG00000000794	Kcnn3	4.9814	0.000199329	significant
ENSMUSG00000025270	Alas2	-2.92398	0.000199329	significant
ENSMUSG00000061981	Flot2	0.940378	0.000199329	significant
ENSMUSG00000007038	Neu1	1.26751	0.000199329	significant
ENSMUSG00000029661	Col1a2	-4.72263	0.000199329	significant
ENSMUSG00000052212	Cd177	1.78422	0.000199329	significant
ENSMUSG00000031988	Vps26b	0.894207	0.000199329	significant
ENSMUSG00000030681	Mvp	0.975805	0.000199329	significant
ENSMUSG00000026623	Lpgat1	1.18904	0.000211673	significant
ENSMUSG00000032294	Pkm	0.885932	0.000211673	significant
ENSMUSG00000004460	Dnajb11	0.977289	0.000226139	significant
ENSMUSG00000040809	Chil3	3.85304	0.000243713	significant
ENSMUSG00000034664	Itga2b	-1.56894	0.000245496	significant
ENSMUSG00000031584	Gsr	0.816012	0.000260683	significant
ENSMUSG00000059108	Ifitm6	2.09539	0.000266992	significant
ENSMUSG00000027556	Car1	-3.77962	0.000270195	significant
ENSMUSG00000025340	Rabgef1	-0.596277	0.000270195	significant
ENSMUSG00000031119	Gpc4	-3.32699	0.000270195	significant
ENSMUSG00000029866	Kel	-2.63479	0.000270195	significant
ENSMUSG00000019909	Fam162b	2.35394	0.000270195	significant
ENSMUSG00000114362	4933433G19Rik	2.35394	0.000270195	significant
ENSMUSG00000071230	Npw	2.35394	0.000270195	significant
NA	Gm19763	2.35394	0.000270195	significant
ENSMUSG00000028633	Ctps1	0.351896	0.000290255	significant
ENSMUSG00000038517	Tbkbp1	1.38269	0.000294047	significant
ENSMUSG00000024533	Spire1	-2.20193	0.000316654	significant
ENSMUSG00000028042	Zbtb7b	1.09801	0.000316654	significant
ENSMUSG00000028644	Ermap	-2.48809	0.000316654	significant
ENSMUSG00000016494	Cd34	-2.2881	0.000316654	significant
ENSMUSG00000035212	Leprot	-0.820281	0.000316654	significant
ENSMUSG00000094491	Igkv1-133	2.15734	0.000316654	significant
ENSMUSG00000025534	Gusb	0.799416	0.000316654	significant
ENSMUSG00000035929	H2-Q4	-1.90917	0.000317149	significant
ENSMUSG00000037321	Tap1	-1.20373	0.000317149	significant
ENSMUSG00000031162	Gata1	-2.46759	0.000320891	significant
ENSMUSG00000031877	Ces2g	-2.16554	0.00032964	significant
ENSMUSG00000059336	Slc14a1	-2.49452	0.000333011	significant
ENSMUSG00000003585	Sec14l2	-2.33342	0.000333011	significant
NA	Ighv15-2	2.12447	0.00034262	significant
ENSMUSG00000039616	Mocos	1.60666	0.000370347	significant
ENSMUSG00000043207	Zmpste24	0.659291	0.000371907	significant
ENSMUSG00000025236	Adpgk	0.667475	0.000379306	significant
ENSMUSG00000004655	Aqp1	-3.34817	0.000379306	significant
ENSMUSG00000022199	Slc22a17	-1.15039	0.000379306	significant
ENSMUSG00000042688	Mapk6	0.943373	0.000379306	significant
ENSMUSG00000031167	Rbm3	-0.880367	0.000379306	significant
ENSMUSG00000021036	Sptlc2	0.667727	0.000379306	significant
ENSMUSG00000028717	Tal1	-1.42048	0.000388895	significant
ENSMUSG00000035757	Selenoo	-0.574548	0.000388895	significant
ENSMUSG00000030560	Ctsc	1.34765	0.000403081	significant
ENSMUSG00000048376	F2r	-1.83807	0.000403081	significant
ENSMUSG00000030104	Edem1	1.21623	0.000403081	significant
ENSMUSG00000028614	Ndc1	0.748333	0.000403081	significant
ENSMUSG00000018340	Anxa6	-0.653759	0.000403081	significant
ENSMUSG00000036427	Gpi1	1.12745	0.000403081	significant
ENSMUSG00000032053	Pou2af1	2.56727	0.000403081	significant
ENSMUSG00000028524	Sgip1	1.70405	0.000406414	significant
ENSMUSG00000028849	Map7d1	0.890335	0.000406414	significant
ENSMUSG00000031974	Abcb10	-1.30599	0.000406414	significant
ENSMUSG00000096326	Ighv1-78	1.4392	0.000406414	significant
ENSMUSG00000076508	Igkv17-127	2.07387	0.000406414	significant
ENSMUSG00000021823	Vcl	0.529307	0.000406414	significant
ENSMUSG00000039013	Siglecf	-1.58293	0.000406414	significant
ENSMUSG00000005667	Mthfd2	0.623799	0.000406414	significant
ENSMUSG00000037280	Galnt6	-1.70318	0.000411906	significant
ENSMUSG00000060586	H2-Eb1	-1.27994	0.00041765	significant
ENSMUSG00000026600	Soat1	1.19945	0.000426535	significant
ENSMUSG00000021196	Pfkp	1.128	0.000426535	significant
ENSMUSG00000036181	H1f2	-0.84204	0.000436951	significant
ENSMUSG00000028832	Stmn1	-0.670791	0.000436951	significant
ENSMUSG00000029657	Hsph1	1.41963	0.000440059	significant
ENSMUSG00000022309	Angpt1	-2.09735	0.000440059	significant
ENSMUSG00000021356	Irf4	1.07282	0.000440059	significant
ENSMUSG00000056124	B4galt6	1.0945	0.000440059	significant
ENSMUSG00000021824	Ap3m1	0.528931	0.000440059	significant
ENSMUSG00000024896	Minpp1	-0.958275	0.000440059	significant
ENSMUSG00000042694	Stn1	-0.767145	0.000440059	significant
ENSMUSG00000028476	Reck	1.627	0.000440059	significant
ENSMUSG00000079018	Ly6c1	-2.90953	0.000440059	significant
ENSMUSG00000004552	Ctse	-2.18037	0.000440059	significant
ENSMUSG00000063888	Rpl7l1	0.350357	0.000440059	significant
ENSMUSG00000058818	Pirb	1.10386	0.000440059	significant
ENSMUSG00000050075	Gpr171	-2.136	0.000440059	significant
ENSMUSG00000003541	Ier3	-1.27528	0.000440059	significant
ENSMUSG00000037949	Ano10	1.27748	0.000444598	significant
ENSMUSG00000027219	Slc28a2	1.14703	0.000444598	significant
ENSMUSG00000016024	Lbp	1.34653	0.000444598	significant
ENSMUSG00000021610	Clptm1l	0.586753	0.000444598	significant
ENSMUSG00000060675	Plaat3	-1.71138	0.000444598	significant
ENSMUSG00000039236	Isg20	-1.20003	0.000446756	significant
NA	2600006K01Rik	-3.02427	0.000447883	significant
ENSMUSG00000026073	Il1r2	3.89933	0.000447883	significant
ENSMUSG00000094102	Ighv9-2	2.48606	0.000447883	significant
ENSMUSG00000020964	Sel1l	1.07775	0.000447883	significant
ENSMUSG00000035493	Tgfbi	1.46548	0.000447883	significant
ENSMUSG00000021687	Scamp1	1.4205	0.000447883	significant
ENSMUSG00000041460	Cacna2d4	-2.50121	0.000469933	significant
ENSMUSG00000018398	Septin8	-1.80152	0.000475051	significant
ENSMUSG00000025130	P4hb	0.552839	0.000475051	significant
ENSMUSG00000028825	Rhd	-2.70166	0.000476772	significant
ENSMUSG00000018042	Cyb5r3	-1.16243	0.000476772	significant
ENSMUSG00000062148	Ear6	-3.61411	0.00048481	significant
ENSMUSG00000020577	Tspan13	-1.25316	0.00048481	significant
ENSMUSG00000076633	Ighv5-2	2.98236	0.00048481	significant
ENSMUSG00000032508	Myd88	1.27592	0.00048481	significant
ENSMUSG00000005103	Wdr1	0.764623	0.00049727	significant
ENSMUSG00000076617	Ighm	1.50036	0.000511134	significant
ENSMUSG00000072596	Ear2	-4.0019	0.000515639	significant
ENSMUSG00000047250	Ptgs1	1.34163	0.000515639	significant
ENSMUSG00000061232	H2-K1	-1.05052	0.000515639	significant
ENSMUSG00000024349	Sting1	0.660627	0.000515639	significant
ENSMUSG00000102416	4933424G06Rik	1.61702	0.000515639	significant
ENSMUSG00000053963	Stum	1.61702	0.000515639	significant
NA	NA	1.61702	0.000515639	significant
ENSMUSG00000053647	Gper1	1.61702	0.000515639	significant
ENSMUSG00000022098	Bmp1	-1.69487	0.00051816	significant
ENSMUSG00000032724	Abtb2	1.30241	0.000521731	significant
ENSMUSG00000041598	Cdc42ep4	-0.549592	0.000521731	significant
ENSMUSG00000021263	Degs2	2.66335	0.000530609	significant
ENSMUSG00000029716	Tfr2	-2.15059	0.000537498	significant
ENSMUSG00000022964	Tmem50b	1.25632	0.000541583	significant
ENSMUSG00000023034	Nr4a1	-2.14234	0.000541583	significant
ENSMUSG00000031444	F10	1.47331	0.000541583	significant
ENSMUSG00000055044	Pdlim1	-1.4716	0.000541583	significant
ENSMUSG00000003814	Calr	0.592791	0.000541583	significant
ENSMUSG00000049858	Suox	-2.13098	0.000541583	significant
ENSMUSG00000006345	Ggt1	3.46875	0.000546679	significant
ENSMUSG00000051373	Plpp7	-1.77325	0.000546679	significant
ENSMUSG00000005958	Ephb3	-1.55276	0.000546679	significant
ENSMUSG00000030748	Il4ra	1.9959	0.000548246	significant
ENSMUSG00000051727	Kctd14	-2.19578	0.000551247	significant
ENSMUSG00000035268	Pkig	-0.359844	0.000553949	significant
ENSMUSG00000015053	Gata2	-1.57735	0.000559952	significant
ENSMUSG00000076562	Igkv4-50	2.20428	0.000559952	significant
ENSMUSG00000022010	Tsc22d1	-1.98996	0.000561686	significant
ENSMUSG00000030447	Cyfip1	0.721844	0.000561686	significant
ENSMUSG00000061353	Cxcl12	-3.3695	0.000561686	significant
ENSMUSG00000094940	Ighv1-84	3.06161	0.0005879	significant
ENSMUSG00000023243	Kcnk5	-1.24184	0.0005879	significant
ENSMUSG00000020571	Pdia6	0.72423	0.0005879	significant
ENSMUSG00000031844	Hsd17b2	3.29778	0.0005879	significant
NA	Ighv5-16	2.07386	0.000606349	significant
ENSMUSG00000028385	Snx30	-1.11654	0.000606349	significant
ENSMUSG00000025854	Fam20c	1.95216	0.000606349	significant
ENSMUSG00000056888	Glipr1	-0.909875	0.000606349	significant
ENSMUSG00000016256	Ctsz	1.12553	0.000606349	significant
ENSMUSG00000027712	Anxa5	-1.27169	0.000609439	significant
ENSMUSG00000090166	Ear10	-4.35717	0.000611111	significant
ENSMUSG00000022438	Parvb	-2.32283	0.000611111	significant
NA	Ighv1-39	1.60632	0.000611111	significant
ENSMUSG00000033174	Mgll	-1.67848	0.000612288	significant
ENSMUSG00000013974	Mcemp1	1.85097	0.000625363	significant
ENSMUSG00000004789	Dlst	-0.290924	0.000632194	significant
ENSMUSG00000056076	Eif3b	0.494739	0.000641943	significant
ENSMUSG00000070056	Mfhas1	-1.66372	0.000644571	significant
ENSMUSG00000001281	Itgb7	-0.916035	0.000655405	significant
ENSMUSG00000042265	Trem1	0.73433	0.000655405	significant
ENSMUSG00000049076	Acap2	0.947207	0.000662804	significant
ENSMUSG00000050966	Lin28a	1.59847	0.000663292	significant
ENSMUSG00000027010	Slc25a12	1.00824	0.000664557	significant
ENSMUSG00000030062	Rpn1	0.443757	0.000664557	significant
ENSMUSG00000063077	Kif1b	0.821547	0.000674748	significant
ENSMUSG00000031400	G6pdx	1.48913	0.000680161	significant
ENSMUSG00000017167	Cntnap1	2.15354	0.000680161	significant
ENSMUSG00000005824	Tnfsf14	1.56361	0.000680161	significant
ENSMUSG00000032462	Pik3cb	1.09862	0.000690216	significant
ENSMUSG00000034164	Emid1	-2.45821	0.000690216	significant
ENSMUSG00000022747	St3gal6	-2.06124	0.000699044	significant
ENSMUSG00000003484	Cyp4f18	-1.36473	0.000708971	significant
ENSMUSG00000000303	Cdh1	-1.45042	0.000708971	significant
ENSMUSG00000071713	Csf2rb	1.75452	0.00070907	significant
ENSMUSG00000024184	Pdia2	-3.13799	0.00070907	significant
ENSMUSG00000028332	Hemgn	-2.62238	0.000709868	significant
ENSMUSG00000039697	Ncoa7	-1.2885	0.000716077	significant
ENSMUSG00000059409	Ppp2r5d	0.543426	0.000719926	significant
ENSMUSG00000050931	Sgms2	1.18773	0.000721796	significant
ENSMUSG00000049539	H1f1	-2.08012	0.000725249	significant
ENSMUSG00000030082	Sec61a1	0.811435	0.000725249	significant
ENSMUSG00000028228	Cpne3	1.1874	0.000739861	significant
ENSMUSG00000037336	Mfsd2b	-2.78878	0.0007445	significant
ENSMUSG00000076615	Ighg3	2.13005	0.0007445	significant
ENSMUSG00000095416	Ighv1-12	2.3026	0.000745591	significant
ENSMUSG00000015745	Plekho1	-1.32973	0.000755407	significant
ENSMUSG00000029338	Antxr2	0.880621	0.000756447	significant
ENSMUSG00000045680	Tcf21	5.08537	0.000756447	significant
ENSMUSG00000040212	Emp3	-0.54	0.000756447	significant
ENSMUSG00000026348	Acmsd	-2.88944	0.000756447	significant
ENSMUSG00000036352	Ubac1	-1.40076	0.000756447	significant
ENSMUSG00000023328	Ache	-3.32655	0.000756447	significant
ENSMUSG00000026389	Steap3	-1.52387	0.000756447	significant
ENSMUSG00000028393	Alad	-2.09833	0.000756447	significant
ENSMUSG00000076571	Igkv5-37	2.1678	0.000760428	significant
ENSMUSG00000062825	Actg1	0.560954	0.000760428	significant
ENSMUSG00000045045	Lrfn4	-1.63587	0.000769528	significant
ENSMUSG00000023277	Twf2	0.735541	0.000777164	significant
ENSMUSG00000025393	Atp5f1b	0.28737	0.000779565	significant
ENSMUSG00000001986	Gria3	-1.05487	0.000781255	significant
ENSMUSG00000043740	B430306N03Rik	1.31816	0.000785738	significant
ENSMUSG00000046897	Zfp740	-0.596606	0.000785738	significant
ENSMUSG00000032915	Adgre4	-3.32767	0.000785738	significant
ENSMUSG00000051166	Eml5	-1.91813	0.000785738	significant
ENSMUSG00000005672	Kit	-1.67567	0.000785738	significant
ENSMUSG00000028152	Tspan5	1.01488	0.000785738	significant
ENSMUSG00000037905	Bri3bp	0.631006	0.000785738	significant
ENSMUSG00000046245	Pilra	1.40918	0.000785738	significant
ENSMUSG00000076541	Igkv4-79	1.46758	0.000785738	significant
ENSMUSG00000071714	Csf2rb2	0.912655	0.000785738	significant
ENSMUSG00000049339	Retreg2	-0.486008	0.000790449	significant
ENSMUSG00000063646	Jakmip1	-1.34521	0.000790449	significant
ENSMUSG00000016528	Mapkapk2	0.54649	0.000790449	significant
ENSMUSG00000051851	Rtl8c	-1.85277	0.000790449	significant
ENSMUSG00000026277	Stk25	-0.731972	0.000791225	significant
ENSMUSG00000041762	Gpr155	-1.29541	0.000802771	significant
ENSMUSG00000029174	Tbc1d1	0.686097	0.000802771	significant
ENSMUSG00000019528	Gyg1	0.960412	0.000802771	significant
NA	Ighv1-4	2.40392	0.000802771	significant
ENSMUSG00000058099	Nfam1	1.01203	0.00081646	significant
NA	4930444F02Rik	-4.99109	0.000816547	significant
ENSMUSG00000006574	Slc4a1	-2.49529	0.000840309	significant
ENSMUSG00000042476	Abcb4	-2.44745	0.000840309	significant
ENSMUSG00000031552	Adam18	2.96005	0.000846326	significant
ENSMUSG00000034413	Neurl1b	-2.06023	0.000846393	significant
NA	Ighv3-8	1.5495	0.000846911	significant
ENSMUSG00000031608	Galnt7	0.709405	0.000846911	significant
ENSMUSG00000031672	Got2	0.940619	0.000849153	significant
ENSMUSG00000029580	Actb	0.728319	0.000849153	significant
ENSMUSG00000037815	Ctnna1	-0.555765	0.00085327	significant
NA	Ighv1-7	2.24175	0.00085327	significant
ENSMUSG00000095079	Igha	0.744103	0.00085578	significant
ENSMUSG00000038991	Txndc5	0.9904	0.000863371	significant
ENSMUSG00000064246	Chi3l1	0.892142	0.000863371	significant
ENSMUSG00000028063	Lmna	-1.63528	0.000865589	significant
ENSMUSG00000066000	Zfp979	3.08816	0.000869251	significant
ENSMUSG00000028656	Cap1	0.902443	0.000869251	significant
ENSMUSG00000020901	Pik3r5	1.55232	0.000869251	significant
ENSMUSG00000032041	Tirap	1.56854	0.000870221	significant
ENSMUSG00000041936	Agrn	-1.71017	0.000872711	significant
ENSMUSG00000032547	Ryk	-1.44433	0.000903283	significant
ENSMUSG00000022433	Csnk1e	-1.27285	0.000903283	significant
ENSMUSG00000024339	Tap2	-0.21527	0.000903283	significant
ENSMUSG00000015950	Ncf1	1.08216	0.000903283	significant
ENSMUSG00000073409	H2-Q6	-2.1445	0.000903283	significant
ENSMUSG00000022742	Cpox	-1.13914	0.000905087	significant
ENSMUSG00000029426	Scarb2	0.692992	0.0009085	significant
ENSMUSG00000025225	Nfkb2	0.723647	0.0009085	significant
ENSMUSG00000042410	Agps	0.89666	0.0009085	significant
ENSMUSG00000041324	Inhba	2.40489	0.0009085	significant
ENSMUSG00000022435	Upk3a	5.05005	0.0009085	significant
ENSMUSG00000027073	Prg2	-3.66773	0.0009085	significant
ENSMUSG00000078350	Smim1	-2.55261	0.0009085	significant
ENSMUSG00000026827	Gpd2	0.921787	0.000908562	significant
ENSMUSG00000053175	Bcl3	1.61566	0.000908562	significant
ENSMUSG00000079491	H2-T10	-1.59374	0.000916592	significant
ENSMUSG00000105606	Igkv2-109	1.30235	0.000916592	significant
ENSMUSG00000079334	Naa80	-1.11559	0.000916592	significant
ENSMUSG00000033352	Map2k4	0.677432	0.000916592	significant
ENSMUSG00000020869	Lrrc59	1.08829	0.000916592	significant
ENSMUSG00000026435	Slc45a3	-2.16112	0.000916592	significant
ENSMUSG00000049130	C5ar1	2.27691	0.000916592	significant
ENSMUSG00000053279	Aldh1a1	-2.87759	0.000918785	significant
ENSMUSG00000028961	Pgd	0.641994	0.000918785	significant
ENSMUSG00000029863	Casp2	-0.410521	0.000918785	significant
ENSMUSG00000040124	Gorab	-0.54773	0.000923741	significant
ENSMUSG00000024121	Atp6v0c	0.54449	0.00092871	significant
ENSMUSG00000026069	Il1rl1	-1.61435	0.00092871	significant
ENSMUSG00000050912	Tmem123	-0.383056	0.00092871	significant
ENSMUSG00000033065	Pfkm	-1.7942	0.000937577	significant
ENSMUSG00000038970	Lmtk2	1.27983	0.000940446	significant
NA	NA	-1.15804	0.000972883	significant
ENSMUSG00000029998	Pcyox1	0.641384	0.000972883	significant
ENSMUSG00000047798	Cd300lf	1.27138	0.000972883	significant
ENSMUSG00000020653	Klf11	-0.979963	0.000972883	significant
ENSMUSG00000022157	Mcpt8	-1.69347	0.000972883	significant
ENSMUSG00000021906	Oxnad1	0.343778	0.000972883	significant
ENSMUSG00000026893	Gca	1.42262	0.000976302	significant
ENSMUSG00000028289	Epha7	-1.50699	0.000976302	significant
ENSMUSG00000076940	Iglv2	2.69879	0.000976302	significant
ENSMUSG00000001227	Sema6b	2.17618	0.000976302	significant
NA	Ighv1-81	1.89715	0.000976302	significant
ENSMUSG00000040415	Dtx3	-1.03963	0.000979261	significant
ENSMUSG00000022584	Ly6c2	-1.94719	0.00100161	significant
ENSMUSG00000033454	Zbtb1	-0.852351	0.00100289	significant
NA	Ighv1-36	2.08079	0.00101639	significant
ENSMUSG00000024066	Xdh	1.49456	0.00101639	significant
ENSMUSG00000025014	Dntt	-5.38035	0.00101824	significant
ENSMUSG00000002808	Epdr1	-2.30348	0.00101824	significant
ENSMUSG00000028035	Dnajb4	-1.24191	0.00101946	significant
ENSMUSG00000017737	Mmp9	1.35565	0.00101946	significant
ENSMUSG00000038102	Trappc11	0.627335	0.00102459	significant
ENSMUSG00000026180	Cxcr2	1.9707	0.00102459	significant
ENSMUSG00000027227	Sord	-0.56007	0.00103121	significant
ENSMUSG00000002076	Hsf2bp	3.08014	0.00103121	significant
ENSMUSG00000028701	Lurap1	3.08014	0.00103121	significant
ENSMUSG00000027775	Mfsd1	0.913624	0.00103193	significant
ENSMUSG00000004846	Plod3	0.949266	0.00103745	significant
ENSMUSG00000018593	Sparc	-2.81642	0.00103745	significant
ENSMUSG00000046841	Ckap4	0.821397	0.00103939	significant
ENSMUSG00000087412	Gm15501	-0.50838	0.00103939	significant
ENSMUSG00000067919	Rex2	2.95944	0.00103939	significant
ENSMUSG00000016756	Cmah	1.75412	0.00103939	significant
ENSMUSG00000073722	4931408C20Rik	4.08285	0.00103939	significant
ENSMUSG00000001506	Col1a1	-3.07095	0.00103939	significant
NA	Rian	4.24933	0.00103939	significant
ENSMUSG00000042472	Zfp410	-0.425111	0.00103939	significant
ENSMUSG00000051839	Gypa	-2.91704	0.00103939	significant
ENSMUSG00000072601	Ear1	-3.89826	0.00103939	significant
ENSMUSG00000024534	Sncaip	-2.40309	0.00103939	significant
ENSMUSG00000004952	Rasa4	-2.03754	0.00103939	significant
ENSMUSG00000037095	Lrg1	2.00408	0.00103939	significant
ENSMUSG00000045973	Slc25a51	-0.636713	0.00103939	significant
ENSMUSG00000071715	Ncf4	0.918981	0.00103939	significant
NA	A730089K16Rik	-2.8116	0.00103939	significant
ENSMUSG00000026628	Atf3	-1.54577	0.00103939	significant
ENSMUSG00000052915	Msl1	0.463303	0.00103939	significant
ENSMUSG00000117679	Apbb3	-0.593855	0.00103939	significant
ENSMUSG00000026980	Ly75	0.999209	0.00103939	significant
ENSMUSG00000023927	Satb1	-0.994897	0.00103939	significant
ENSMUSG00000032727	Mier3	-0.817899	0.00104618	significant
ENSMUSG00000035168	Tanc1	1.90028	0.00104618	significant
ENSMUSG00000029310	Nudt9	-0.760081	0.00105737	significant
ENSMUSG00000019943	Atp2b1	0.403956	0.00106362	significant
ENSMUSG00000059182	Skap2	0.513879	0.00107222	significant
ENSMUSG00000033688	Inhca	-3.53656	0.00108362	significant
ENSMUSG00000040466	Blvrb	-2.50875	0.00108724	significant
ENSMUSG00000032126	Hmbs	-1.31737	0.00108724	significant
ENSMUSG00000038774	Ascc3	0.381034	0.00108724	significant
ENSMUSG00000079293	Clec7a	-2.10495	0.00109104	significant
ENSMUSG00000056043	Rgs9bp	-2.70832	0.00109104	significant
ENSMUSG00000037887	Dusp8	-1.76737	0.00110045	significant
ENSMUSG00000029275	Gfi1	0.943088	0.00110172	significant
ENSMUSG00000016087	Fli1	0.530206	0.00110172	significant
ENSMUSG00000093896	Ighv1-76	1.38428	0.00112797	significant
ENSMUSG00000001741	Il16	0.674393	0.00113109	significant
ENSMUSG00000032484	Ngp	0.686647	0.00113109	significant
ENSMUSG00000056515	Rab31	0.66447	0.00113109	significant
ENSMUSG00000026815	Gfi1b	-2.51243	0.00113109	significant
ENSMUSG00000000982	Ccl3	-1.08677	0.00113142	significant
ENSMUSG00000025823	Pdia4	1.0496	0.00114665	significant
ENSMUSG00000029647	Pan3	-0.600801	0.00114665	significant
ENSMUSG00000038563	Efl1	0.641778	0.00114665	significant
ENSMUSG00000023104	Rfc2	-0.339124	0.00114665	significant
ENSMUSG00000006235	Epor	-2.40358	0.00114665	significant
ENSMUSG00000076575	Igkv7-33	2.43155	0.00114665	significant
ENSMUSG00000027495	Fam210b	-1.67232	0.00114665	significant
ENSMUSG00000020381	Mrnip	-0.683215	0.00114665	significant
ENSMUSG00000068407	Rnase12	-4.00513	0.00114665	significant
ENSMUSG00000033417	Cacul1	0.627253	0.00114665	significant
ENSMUSG00000023995	Tspo2	-2.93881	0.00114665	significant
ENSMUSG00000095687	Rnaset2a	2.7625	0.00115063	significant
NA	Ighv1-18	1.23646	0.00115063	significant
ENSMUSG00000085389	1700003M07Rik	3.91466	0.00115063	significant
ENSMUSG00000018001	Cyth3	-1.6298	0.00116214	significant
ENSMUSG00000032458	Copb2	0.315621	0.00116214	significant
ENSMUSG00000021645	Smn1	0.577103	0.00116777	significant
ENSMUSG00000032115	Hyou1	0.969646	0.00117456	significant
ENSMUSG00000076613	Ighg2b	1.05785	0.00120113	significant
ENSMUSG00000030605	Mfge8	-1.27302	0.00120217	significant
ENSMUSG00000029101	Rgs12	-2.18891	0.0012114	significant
ENSMUSG00000026797	Stxbp1	-1.89941	0.0012114	significant
ENSMUSG00000079481	Nhsl2	0.726349	0.00121774	significant
ENSMUSG00000053819	Camk2d	0.829018	0.00122305	significant
ENSMUSG00000031189	Aff2	1.8267	0.00122854	significant
ENSMUSG00000060860	Ube2s	0.855589	0.00123081	significant
ENSMUSG00000020844	Nxn	0.88946	0.00123081	significant
ENSMUSG00000008373	Prpf31	0.488609	0.00123081	significant
ENSMUSG00000027452	Acss1	-2.24209	0.00123472	significant
ENSMUSG00000046432	Bex3	-0.800302	0.00123472	significant
ENSMUSG00000024180	Pgap6	-1.50479	0.00123472	significant
ENSMUSG00000114797	Nup58	0.435045	0.00123472	significant
ENSMUSG00000032456	Nmnat3	-1.24636	0.00124016	significant
ENSMUSG00000026203	Dnajb2	-1.08973	0.00124016	significant
ENSMUSG00000023926	Rhag	-2.20857	0.00125375	significant
ENSMUSG00000003378	Grik5	-0.973241	0.00126397	significant
ENSMUSG00000118669	Arvcf	-2.97597	0.00126613	significant
ENSMUSG00000021268	Meg3	3.5181	0.00126613	significant
ENSMUSG00000031714	Gab1	-2.20597	0.00126613	significant
ENSMUSG00000031605	Klhl2	1.46092	0.00126613	significant
ENSMUSG00000028960	Ube4b	0.806277	0.00126613	significant
ENSMUSG00000098814	Igkv19-93	1.39933	0.00126613	significant
ENSMUSG00000020537	Drg2	0.393172	0.00126613	significant
ENSMUSG00000025997	Ikzf2	-2.09125	0.00126613	significant
ENSMUSG00000021680	Crhbp	-4.57897	0.00127078	significant
ENSMUSG00000028334	Nans	0.530219	0.00127457	significant
ENSMUSG00000024164	C3	1.40467	0.00128721	significant
ENSMUSG00000037553	Zdhhc18	0.798275	0.00128721	significant
ENSMUSG00000032109	Nlrx1	1.74921	0.00128721	significant
ENSMUSG00000057789	Bak1	0.859929	0.00129241	significant
ENSMUSG00000040152	Thbs1	-1.54539	0.00129786	significant
ENSMUSG00000024640	Psat1	0.46291	0.00129786	significant
ENSMUSG00000045394	Epcam	2.02221	0.00129786	significant
ENSMUSG00000037902	Sirpa	0.639428	0.00129967	significant
ENSMUSG00000076523	Igkv15-103	0.931066	0.00129967	significant
ENSMUSG00000095889	Ighv1-58	2.15376	0.00129967	significant
ENSMUSG00000051910	Sox6	-2.52577	0.00129967	significant
ENSMUSG00000096937	Gm10825	5.57332	0.00129967	significant
ENSMUSG00000052459	Atp6v1a	1.21067	0.00131067	significant
ENSMUSG00000022099	Dmtn	-2.81967	0.00131067	significant
ENSMUSG00000076670	Ighv3-5	2.83449	0.00132801	significant
ENSMUSG00000033287	Kctd17	1.52655	0.00132832	significant
ENSMUSG00000038754	Elovl3	2.51679	0.00133739	significant
ENSMUSG00000045725	Prr15	2.51679	0.00133739	significant
ENSMUSG00000038370	Pcp4l1	-1.145	0.00134262	significant
ENSMUSG00000052305	Hbb-b1	-2.17808	0.00134262	significant
ENSMUSG00000034160	Ogt	-0.564054	0.00134262	significant
ENSMUSG00000076587	Igkv6-20	1.12236	0.00134332	significant
ENSMUSG00000006599	Gtf2h1	0.330539	0.00134332	significant
ENSMUSG00000071653	1810009A15Rik	0.953357	0.00134332	significant
ENSMUSG00000026473	Glul	-0.568048	0.00134332	significant
ENSMUSG00000096844	Igkv6-14	1.7785	0.00134332	significant
ENSMUSG00000035778	Ggta1	0.420068	0.00134575	significant
ENSMUSG00000031722	Hp	1.48831	0.00134575	significant
ENSMUSG00000042817	Flt3	-3.14926	0.00134621	significant
ENSMUSG00000032679	Cd59a	-2.21669	0.00134621	significant
ENSMUSG00000027333	Smox	-2.14422	0.00135507	significant
ENSMUSG00000024790	Sac3d1	0.506631	0.00135507	significant
ENSMUSG00000020484	Xbp1	1.48193	0.00135507	significant
ENSMUSG00000030137	Tuba8	1.05913	0.00135507	significant
ENSMUSG00000020585	Laptm4a	-0.491397	0.00135975	significant
ENSMUSG00000007039	Ddah2	-0.863043	0.00135975	significant
ENSMUSG00000039167	Adgrl4	-1.77375	0.00135975	significant
ENSMUSG00000042572	Ube2q1	0.528019	0.00135975	significant
ENSMUSG00000049866	Arl4c	-1.2604	0.00136817	significant
ENSMUSG00000058135	Gstm1	0.483351	0.00136826	significant
ENSMUSG00000047181	Samd14	-2.57432	0.00137017	significant
ENSMUSG00000091971	Hspa1a	1.75516	0.00137017	significant
ENSMUSG00000024975	Pdcd4	-0.94864	0.00137864	significant
ENSMUSG00000096672	Ighv1-63	1.84969	0.00137864	significant
ENSMUSG00000022100	Xpo7	0.814617	0.00138193	significant
ENSMUSG00000001128	Cfp	0.947695	0.00138236	significant
ENSMUSG00000026080	Chst10	-2.90852	0.00138328	significant
ENSMUSG00000027075	Slc43a1	-1.86722	0.00139025	significant
ENSMUSG00000037339	Fam53a	-0.599765	0.00139025	significant
ENSMUSG00000030000	Add2	-2.13996	0.00139025	significant
ENSMUSG00000035000	Dpp4	-2.24525	0.00139767	significant
ENSMUSG00000059040	Eno1b	1.29809	0.00141072	significant
ENSMUSG00000027496	Aurka	0.689374	0.00141151	significant
ENSMUSG00000022136	Dnajc3	0.818027	0.00141151	significant
ENSMUSG00000019188	H13	0.471557	0.00141501	significant
ENSMUSG00000009092	Derl3	1.26864	0.00141501	significant
ENSMUSG00000096452	Ighv1-77	1.83222	0.00142189	significant
ENSMUSG00000041431	Ccnb1	0.482176	0.00142189	significant
ENSMUSG00000032204	Aqp9	-2.48823	0.00142189	significant
ENSMUSG00000030474	Siglece	1.73272	0.00142189	significant
ENSMUSG00000076570	Igkv12-38	1.68247	0.00142189	significant
NA	NA	-1.11876	0.00142652	significant
ENSMUSG00000074115	Saa1	4.34475	0.00142652	significant
ENSMUSG00000040128	Pnrc1	-0.978907	0.00142652	significant
ENSMUSG00000029287	Tgfbr3	-1.92358	0.00143745	significant
ENSMUSG00000096981	Gm16845	-1.25595	0.00143844	significant
ENSMUSG00000028645	Slc2a1	1.35921	0.0014385	significant
ENSMUSG00000024754	Cemip2	1.29323	0.00144054	significant
ENSMUSG00000053470	Kdm3a	-1.04824	0.00144054	significant
ENSMUSG00000041707	Tmem273	1.47115	0.00144054	significant
ENSMUSG00000032540	Abhd5	1.18535	0.00144054	significant
ENSMUSG00000032089	Il10ra	-0.809039	0.00144089	significant
ENSMUSG00000001229	Dpp9	1.2152	0.00144089	significant
ENSMUSG00000044465	Fhip1b	1.19663	0.00144089	significant
ENSMUSG00000036553	Sh3tc1	0.856953	0.00144667	significant
ENSMUSG00000020160	Meis1	-1.9561	0.00144667	significant
ENSMUSG00000022139	Mbnl2	0.551695	0.00144667	significant
ENSMUSG00000014959	Gorasp2	0.36641	0.00146408	significant
ENSMUSG00000026922	Agpat2	0.766101	0.00146408	significant
ENSMUSG00000041488	Stx3	-2.40596	0.00146408	significant
ENSMUSG00000001441	Npepps	1.13843	0.00146408	significant
ENSMUSG00000028542	Slc6a9	-2.00361	0.00146408	significant
ENSMUSG00000044447	Dock5	1.27151	0.0014706	significant
ENSMUSG00000023915	Tnfrsf21	0.600421	0.00148024	significant
ENSMUSG00000031557	Plekha2	0.636432	0.00148218	significant
ENSMUSG00000045216	Hs6st1	-1.10256	0.00148218	significant
ENSMUSG00000027072	Prg3	-3.60152	0.00148218	significant
ENSMUSG00000025413	Ttc4	-0.445301	0.00148301	significant
ENSMUSG00000051735	Rinl	0.848146	0.00148301	significant
ENSMUSG00000030352	Tspan9	-3.00439	0.00148822	significant
ENSMUSG00000027002	Nckap1	-0.98949	0.00150647	significant
ENSMUSG00000093861	Igkv1-110	1.11246	0.00150647	significant
ENSMUSG00000001120	Pcbp3	-1.84402	0.00150647	significant
ENSMUSG00000031431	Tsc22d3	-1.003	0.00150954	significant
ENSMUSG00000090523	Gypc	-0.724025	0.00151415	significant
ENSMUSG00000023805	Synj2	0.812405	0.00152434	significant
ENSMUSG00000034248	Slc25a37	-1.08333	0.00152434	significant
ENSMUSG00000022843	Clcn2	-1.64519	0.00152434	significant
ENSMUSG00000002107	Celf2	0.457328	0.00152434	significant
ENSMUSG00000021453	Gadd45g	0.977384	0.00152434	significant
ENSMUSG00000043252	Tmem64	-1.59988	0.00153577	significant
ENSMUSG00000042105	Inpp5f	-0.91657	0.00153798	significant
ENSMUSG00000027435	Cd93	-1.11678	0.00153798	significant
ENSMUSG00000027177	Hipk3	0.5119	0.00153859	significant
ENSMUSG00000089704	Galnt2	1.02258	0.00154203	significant
ENSMUSG00000005973	Rcn1	-0.616238	0.00156054	significant
ENSMUSG00000018796	Acsl1	0.538282	0.001565	significant
ENSMUSG00000001865	Cpa3	-1.54886	0.00156779	significant
ENSMUSG00000020520	Galnt10	-1.48892	0.00156941	significant
ENSMUSG00000029248	Spmap2l	-3.87264	0.00157668	significant
ENSMUSG00000042978	Sbk1	-1.4229	0.00157668	significant
ENSMUSG00000021069	Pygl	0.277768	0.00158772	significant
ENSMUSG00000026814	Eng	-1.84277	0.00158902	significant
ENSMUSG00000021556	Golm1	-0.595876	0.00159097	significant
ENSMUSG00000044734	Serpinb1a	0.917616	0.00159149	significant
ENSMUSG00000000184	Ccnd2	0.739273	0.00160564	significant
ENSMUSG00000049687	Pheta2	-1.83877	0.00160564	significant
ENSMUSG00000023026	Dip2b	0.382017	0.00160719	significant
ENSMUSG00000041329	Atp1b2	-1.8105	0.00161738	significant
ENSMUSG00000020451	Limk2	0.53585	0.00161738	significant
ENSMUSG00000020787	P2rx1	-1.11735	0.00161738	significant
ENSMUSG00000026358	Rgs1	-2.07814	0.00161738	significant
ENSMUSG00000022781	Pak2	0.823544	0.00161738	significant
ENSMUSG00000025217	Btrc	-0.817895	0.00161738	significant
ENSMUSG00000027465	Tbc1d20	0.831478	0.00161738	significant
ENSMUSG00000095737	Igkv11-125	2.87035	0.00161738	significant
ENSMUSG00000015790	Surf1	0.461049	0.00161747	significant
ENSMUSG00000026872	Zeb2	-1.33283	0.00161747	significant
ENSMUSG00000027035	Cers6	1.00926	0.00161747	significant
ENSMUSG00000047767	Atg16l2	0.630166	0.00161747	significant
ENSMUSG00000046688	Tifa	-1.12398	0.00161747	significant
ENSMUSG00000046324	Ermp1	0.721971	0.00161747	significant
ENSMUSG00000045259	Klhdc9	-3.49269	0.00161747	significant
ENSMUSG00000079057	Cyp4v3	-1.73074	0.00162427	significant
ENSMUSG00000053414	Hunk	2.41366	0.00164268	significant
ENSMUSG00000027199	Gatm	0.604106	0.00164268	significant
ENSMUSG00000023216	Epb42	-2.93346	0.00165334	significant
ENSMUSG00000027684	Mecom	-2.80975	0.00165334	significant
ENSMUSG00000029815	Malsu1	0.97055	0.00165689	significant
ENSMUSG00000039304	Tnfsf10	-0.925706	0.0016575	significant
ENSMUSG00000046410	Kcnk6	1.07282	0.0016575	significant
ENSMUSG00000087642	Ighe	3.07079	0.0016575	significant
NA	Ighv6-6	1.04845	0.0016575	significant
ENSMUSG00000020253	Ppm1m	1.0674	0.0016575	significant
ENSMUSG00000038462	Uqcrfs1	0.678457	0.0016575	significant
ENSMUSG00000039005	Tlr4	1.10948	0.00167447	significant
ENSMUSG00000033066	Gas7	1.24678	0.00167447	significant
ENSMUSG00000030786	Itgam	0.782721	0.00167546	significant
ENSMUSG00000025163	Cd7	-1.32125	0.00168087	significant
ENSMUSG00000024556	Me2	0.563754	0.00168188	significant
ENSMUSG00000032584	Mst1r	-2.1891	0.00169243	significant
ENSMUSG00000003038	Hmgn2	0.756755	0.00169473	significant
ENSMUSG00000076552	Igkv4-61	1.80439	0.00169879	significant
ENSMUSG00000052299	Ltn1	0.494723	0.00170401	significant
ENSMUSG00000071226	Cecr2	-2.13742	0.00170401	significant
ENSMUSG00000030867	Plk1	0.787811	0.00170401	significant
ENSMUSG00000054676	1600014C10Rik	0.972819	0.00170401	significant
ENSMUSG00000095753	Igkv4-53	1.87808	0.00170401	significant
ENSMUSG00000025728	Pigq	-0.951648	0.00170401	significant
ENSMUSG00000000290	Itgb2	0.868203	0.00170401	significant
ENSMUSG00000034187	Nsf	0.674469	0.00170401	significant
ENSMUSG00000024924	Vldlr	-1.77422	0.00170682	significant
ENSMUSG00000024620	Pdgfrb	-2.59585	0.00170682	significant
NA	Ighv8-12	0.657322	0.001709	significant
ENSMUSG00000030208	Emp1	-1.65654	0.00170977	significant
ENSMUSG00000037465	Klf10	-0.684288	0.00170977	significant
ENSMUSG00000044827	Tlr1	1.0657	0.00171091	significant
ENSMUSG00000026791	Slc2a8	-1.37856	0.00172274	significant
ENSMUSG00000006998	Psmd2	0.531273	0.00174303	significant
ENSMUSG00000017697	Ada	2.09812	0.00174303	significant
NA	AI506816	3.50867	0.0017432	significant
ENSMUSG00000033355	Rtp4	-2.27231	0.0017432	significant
ENSMUSG00000026687	Aldh9a1	0.707175	0.00175286	significant
ENSMUSG00000020075	Ddx21	0.227433	0.00175659	significant
ENSMUSG00000001175	Calm1	0.797345	0.00175659	significant
ENSMUSG00000031697	Orc6	-0.394501	0.00175659	significant
ENSMUSG00000039196	Orm1	1.58508	0.00175971	significant
ENSMUSG00000056399	Prss34	-1.32397	0.00176387	significant
ENSMUSG00000020798	Spns3	-1.38357	0.00176387	significant
ENSMUSG00000032562	Gnai2	0.41107	0.0017645	significant
ENSMUSG00000096577	Ighv1-71	2.55431	0.0017783	significant
ENSMUSG00000000594	Gm2a	-1.0552	0.00178999	significant
NA	Ighv5-6	1.21816	0.00179301	significant
ENSMUSG00000036707	Cab39	0.500476	0.00179301	significant
ENSMUSG00000030695	Aldoa	0.968754	0.00179301	significant
ENSMUSG00000044103	Il36g	2.88237	0.00179301	significant
ENSMUSG00000005982	Naa60	0.788574	0.00182154	significant
ENSMUSG00000005800	Mmp8	1.99381	0.00182296	significant
ENSMUSG00000019297	Nop9	0.557574	0.00182296	significant
ENSMUSG00000000753	Serpinf1	-2.50404	0.00182296	significant
ENSMUSG00000029238	Clock	1.09941	0.00182296	significant
ENSMUSG00000030876	Mettl9	1.11669	0.00182296	significant
ENSMUSG00000033450	Tagap	-1.08344	0.00182296	significant
ENSMUSG00000029552	Tes	0.597874	0.00182296	significant
ENSMUSG00000039395	Mreg	1.62663	0.00182296	significant
ENSMUSG00000045404	Kcnk13	2.23108	0.00182296	significant
ENSMUSG00000016194	Hsd11b1	1.04064	0.00182296	significant
ENSMUSG00000002006	Pdzd4	-1.7264	0.00182296	significant
ENSMUSG00000046658	Zfp316	-1.77707	0.00182296	significant
ENSMUSG00000051037	Zfp455	-1.81917	0.00182296	significant
ENSMUSG00000035376	Hacd2	0.754513	0.00182296	significant
NA	Gm9640	-2.45185	0.00182296	significant
ENSMUSG00000067058	Rps15a-ps5	-2.45185	0.00182296	significant
ENSMUSG00000019989	Enpp3	-3.06881	0.00182296	significant
ENSMUSG00000033487	Fndc3a	0.388872	0.00182308	significant
ENSMUSG00000041515	Irf8	-1.63483	0.00182607	significant
ENSMUSG00000074486	Bglap2	-7.11731	0.00183495	significant
ENSMUSG00000047037	Nipa1	-1.84791	0.00184362	significant
ENSMUSG00000029135	Fosl2	-0.879667	0.00184564	significant
ENSMUSG00000024222	Fkbp5	0.922805	0.00186294	significant
ENSMUSG00000031785	Adgrg1	-2.25635	0.00186727	significant
ENSMUSG00000030309	Caprin2	-1.23939	0.00186818	significant
ENSMUSG00000091694	Apol11b	-2.92763	0.00186818	significant
ENSMUSG00000025495	Ptdss2	-1.23665	0.00187967	significant
ENSMUSG00000020184	Mdm2	0.447641	0.00187967	significant
ENSMUSG00000021880	Rnase6	-1.41147	0.00187967	significant
ENSMUSG00000040693	Slco4c1	1.5445	0.00187967	significant
ENSMUSG00000015340	Cybb	0.9591	0.00188161	significant
ENSMUSG00000033124	Atg9a	0.871532	0.00188161	significant
ENSMUSG00000031825	Crispld2	3.137	0.00188328	significant
ENSMUSG00000067786	Nnat	5.03809	0.00189034	significant
ENSMUSG00000019055	Plod1	0.432725	0.00189871	significant
ENSMUSG00000021400	Wrnip1	0.682627	0.00189994	significant
ENSMUSG00000026837	Col5a1	-0.874417	0.00190042	significant
NA	Ighv2-6-8	1.17864	0.0019038	significant
ENSMUSG00000024747	Aldh1a7	-4.97447	0.00190431	significant
ENSMUSG00000056130	Ticam2	-0.978929	0.00190431	significant
ENSMUSG00000063362	Alg11	0.609156	0.00190511	significant
ENSMUSG00000023030	Slc11a2	-1.01607	0.00190675	significant
ENSMUSG00000034007	Scaper	-0.580227	0.00190675	significant
ENSMUSG00000043998	Mgat2	0.673454	0.00190675	significant
ENSMUSG00000038725	Pkhd1l1	-3.14952	0.00190675	significant
ENSMUSG00000050471	Fam118b	0.695489	0.00190749	significant
NA	Gm12250	-1.32316	0.00190749	significant
NA	Ighv5-17	1.43673	0.00190749	significant
ENSMUSG00000026740	Dnajc1	0.609533	0.00191403	significant
ENSMUSG00000026360	Rgs2	-1.37072	0.00191403	significant
ENSMUSG00000042066	Tmcc2	-2.37552	0.00191403	significant
ENSMUSG00000047789	Slc38a9	-1.69105	0.00191454	significant
ENSMUSG00000039270	Megf9	1.12227	0.00191454	significant
ENSMUSG00000027508	Pag1	1.36722	0.00191454	significant
ENSMUSG00000064267	Hvcn1	1.02036	0.00191454	significant
ENSMUSG00000026202	Tuba4a	0.569848	0.00191454	significant
ENSMUSG00000019790	Stxbp5	0.944528	0.00192331	significant
ENSMUSG00000015312	Gadd45b	1.12067	0.00192331	significant
ENSMUSG00000001729	Akt1	0.700398	0.00193066	significant
ENSMUSG00000039693	Msantd3	0.785479	0.00193319	significant
ENSMUSG00000004864	Mapk13	1.65191	0.00193328	significant
ENSMUSG00000057522	Spop	0.219072	0.00194652	significant
ENSMUSG00000027368	Dusp2	-0.97244	0.00194652	significant
ENSMUSG00000059878	Zfp422	-0.692341	0.00194972	significant
ENSMUSG00000026822	Lcn2	2.24473	0.00194972	significant
ENSMUSG00000029802	Abcg2	-1.219	0.00194972	significant
ENSMUSG00000029064	Gnb1	0.451675	0.00196213	significant
ENSMUSG00000028567	Txndc12	0.569028	0.00196749	significant
ENSMUSG00000032563	Mrpl3	0.441155	0.00196749	significant
ENSMUSG00000030051	Aplf	-0.893124	0.00196749	significant
ENSMUSG00000011752	Pgam1	0.976734	0.00196749	significant
ENSMUSG00000032370	Lactb	0.304641	0.00196749	significant
ENSMUSG00000001763	Tspan33	-2.86198	0.00196782	significant
ENSMUSG00000071470	Ccnb1ip1	2.12445	0.00196782	significant
ENSMUSG00000024900	Cpt1a	0.875181	0.00196786	significant
ENSMUSG00000030019	Fbxl14	0.418127	0.00197247	significant
ENSMUSG00000041237	Pklr	-2.17708	0.00197247	significant
ENSMUSG00000030339	Ltbr	0.667615	0.00197627	significant
ENSMUSG00000024665	Fads2	-2.08844	0.00198079	significant
ENSMUSG00000034449	Dhrs11	-1.27451	0.00198079	significant
ENSMUSG00000037366	Pafah2	0.647621	0.00198079	significant
ENSMUSG00000030330	Ing4	-0.501698	0.00198079	significant
ENSMUSG00000003992	Ssbp2	-1.07578	0.00198836	significant
ENSMUSG00000019471	Cdc37	0.313786	0.00198836	significant
ENSMUSG00000019139	Isyna1	0.773856	0.00198836	significant
ENSMUSG00000028369	Svep1	2.5044	0.00199462	significant
ENSMUSG00000052331	Ankrd44	0.602187	0.00199812	significant
ENSMUSG00000021592	Arsk	-0.651778	0.00199913	significant
ENSMUSG00000064127	Med14	0.496101	0.00200162	significant
ENSMUSG00000047409	Ctdspl	0.762297	0.00200162	significant
ENSMUSG00000048076	Arf1	0.53038	0.0020072	significant
ENSMUSG00000076583	Igkv8-24	1.23679	0.00200998	significant
ENSMUSG00000039865	Slc44a3	2.51557	0.00200998	significant
ENSMUSG00000022019	Tdrd3	-0.571292	0.00201877	significant
ENSMUSG00000033411	Ctdspl2	-0.269879	0.00202363	significant
ENSMUSG00000031904	Slc7a6	0.845744	0.00202738	significant
ENSMUSG00000062345	Serpinb2	-3.17861	0.00202738	significant
NA	A630072L19Rik	3.44939	0.00203142	significant
ENSMUSG00000032369	Plscr1	1.16397	0.00203142	significant
ENSMUSG00000094902	Igkv10-95	1.53411	0.00203142	significant
ENSMUSG00000019564	Arid3a	1.36653	0.00203501	significant
ENSMUSG00000094356	Igkv8-28	1.86071	0.00205038	significant
ENSMUSG00000020646	Mboat2	-2.28245	0.00205464	significant
ENSMUSG00000030630	Fah	1.26713	0.00206505	significant
ENSMUSG00000037824	Tspan14	0.740264	0.00206505	significant
ENSMUSG00000039166	Akap7	-1.83883	0.00206553	significant
ENSMUSG00000059890	Ube4a	0.433078	0.00206553	significant
ENSMUSG00000022265	Ank	-2.12056	0.00207829	significant
ENSMUSG00000025889	Snca	-3.03645	0.00208284	significant
ENSMUSG00000042055	Wdr11	0.346304	0.00208284	significant
ENSMUSG00000058672	Tubb2a	-0.954989	0.00209227	significant
ENSMUSG00000006373	Pgrmc1	-0.524076	0.00209227	significant
ENSMUSG00000063193	Cd300lb	-1.51013	0.00209227	significant
ENSMUSG00000039753	Fbxl5	1.30845	0.00209227	significant
ENSMUSG00000026480	Ncf2	0.382665	0.00209227	significant
ENSMUSG00000061536	Sec22c	0.499507	0.0020948	significant
ENSMUSG00000095362	Gm14325	-0.667366	0.00210448	significant
ENSMUSG00000002257	Def6	0.543108	0.00210448	significant
ENSMUSG00000073411	H2-D1	-0.574072	0.00210448	significant
ENSMUSG00000030159	Clec1b	-1.73501	0.00212137	significant
ENSMUSG00000059657	Stfa2l1	3.41345	0.00212702	significant
ENSMUSG00000041538	H2-Ob	-2.36057	0.00213017	significant
ENSMUSG00000046959	Slc26a1	-2.3391	0.00214013	significant
ENSMUSG00000070372	Capza1	1.15115	0.00214013	significant
ENSMUSG00000040430	Pitpnc1	-0.873306	0.00214392	significant
ENSMUSG00000027695	Pld1	1.12996	0.00214392	significant
ENSMUSG00000026028	Trak2	0.752439	0.00214983	significant
ENSMUSG00000038418	Egr1	-1.0191	0.00214983	significant
ENSMUSG00000029650	Slc46a3	-2.10978	0.00214983	significant
ENSMUSG00000051853	Arf3	0.652392	0.00216191	significant
ENSMUSG00000024885	Aldh3b1	1.13641	0.00217094	significant
ENSMUSG00000076939	Iglv3	1.37369	0.00217426	significant
ENSMUSG00000028528	Dnajc6	0.433562	0.00218747	significant
ENSMUSG00000029922	Mkrn1	-0.473938	0.00218747	significant
ENSMUSG00000020668	Kif3c	-1.24051	0.00218747	significant
ENSMUSG00000096078	Ighv1-62-2	2.55002	0.00218747	significant
ENSMUSG00000004936	Map2k1	0.480964	0.00218747	significant
ENSMUSG00000005299	Letm1	0.486708	0.00218747	significant
ENSMUSG00000073400	Trim10	-2.45632	0.00218747	significant
ENSMUSG00000003469	Phyhip	-3.57787	0.00218747	significant
ENSMUSG00000072905	Eif1ad3	4.80134	0.00218747	significant
ENSMUSG00000076671	Ighv13-2	3.78165	0.00218747	significant
ENSMUSG00000024621	Csf1r	-1.05431	0.00218747	significant
ENSMUSG00000031166	Wdr13	-0.877694	0.00218747	significant
ENSMUSG00000079003	Samd1	-0.34721	0.00218747	significant
ENSMUSG00000026532	Spta1	-2.49478	0.00219376	significant
ENSMUSG00000033880	Lgals3bp	-1.36072	0.00219376	significant
ENSMUSG00000034993	Vat1	0.541664	0.00219376	significant
ENSMUSG00000046027	Stard5	1.30428	0.00219376	significant
ENSMUSG00000028668	Eloa	0.624275	0.00219384	significant
ENSMUSG00000024190	Dusp1	-0.49056	0.00219972	significant
ENSMUSG00000023994	Nfya	-0.417705	0.00221653	significant
ENSMUSG00000021998	Lcp1	0.623113	0.00221653	significant
ENSMUSG00000072949	Acot1	2.71246	0.00222841	significant
ENSMUSG00000034484	Snx2	0.260144	0.00224115	significant
ENSMUSG00000025464	Paox	-0.486285	0.00225149	significant
ENSMUSG00000047446	Arl4a	-1.30263	0.00225695	significant
ENSMUSG00000042349	Ikbke	0.877769	0.00227526	significant
ENSMUSG00000019850	Tnfaip3	-1.47244	0.00227526	significant
ENSMUSG00000058886	Deaf1	-0.618062	0.00227526	significant
ENSMUSG00000034595	Ppp1r18	0.878205	0.00227526	significant
ENSMUSG00000025584	Pde8a	1.24957	0.00227889	significant
ENSMUSG00000000409	Lck	-0.602297	0.00228717	significant
ENSMUSG00000038267	Slc22a23	-2.2233	0.00228717	significant
ENSMUSG00000076505	Igkv1-131	1.64297	0.00228717	significant
ENSMUSG00000026411	Tmem9	-1.67656	0.00228717	significant
ENSMUSG00000094117	Igkv3-12	0.671352	0.00228717	significant
NA	Ighv2-9	1.28725	0.00228717	significant
ENSMUSG00000020250	Txnrd1	1.37384	0.00228717	significant
ENSMUSG00000050812	Ecpas	0.359513	0.0022889	significant
ENSMUSG00000051950	B3glct	-1.21749	0.00230491	significant
ENSMUSG00000003283	Hck	0.63375	0.00230675	significant
ENSMUSG00000024213	Nudt3	0.533726	0.00230721	significant
ENSMUSG00000010663	Fads1	-0.727416	0.00234253	significant
ENSMUSG00000020717	Pecam1	-0.854562	0.00234253	significant
ENSMUSG00000067928	Zfp760	-1.12636	0.00234254	significant
ENSMUSG00000030979	Uros	-1.60983	0.00235266	significant
ENSMUSG00000071650	Ganab	0.546774	0.00235319	significant
ENSMUSG00000044786	Zfp36	-0.924068	0.00235703	significant
ENSMUSG00000021893	Capn7	-0.265622	0.00235703	significant
ENSMUSG00000037058	Paip2	-0.955602	0.002361	significant
ENSMUSG00000032349	Elovl5	0.618745	0.002361	significant
ENSMUSG00000060181	Slc35e3	-1.06717	0.00236536	significant
ENSMUSG00000034024	Cct2	0.245275	0.00237497	significant
ENSMUSG00000028639	Ybx1	0.343211	0.00237497	significant
ENSMUSG00000039787	Cercam	-2.13855	0.00238844	significant
ENSMUSG00000042228	Lyn	1.08976	0.00238844	significant
NA	Ighv1-85	1.24783	0.0023965	significant
ENSMUSG00000031066	Usp11	-0.817075	0.00239766	significant
ENSMUSG00000079597	Cstdc4	3.64723	0.00241511	significant
ENSMUSG00000038542	Pcid2	0.612741	0.00242075	significant
ENSMUSG00000094124	Ighv1-74	1.3271	0.00242297	significant
ENSMUSG00000028480	Glipr2	1.64669	0.00242371	significant
ENSMUSG00000025192	Entpd7	0.972401	0.00242371	significant
ENSMUSG00000075033	Nxpe3	-0.534151	0.00242371	significant
ENSMUSG00000002111	Spi1	1.16929	0.00243362	significant
ENSMUSG00000048277	Syngr2	0.436815	0.00243362	significant
ENSMUSG00000029063	Nadk	0.629942	0.00243362	significant
ENSMUSG00000047264	Zfp358	-1.32104	0.00243602	significant
ENSMUSG00000021123	Rdh12	1.28208	0.00244994	significant
ENSMUSG00000056214	Pard6g	-1.36757	0.00245164	significant
ENSMUSG00000078440	Dohh	0.564024	0.0024518	significant
ENSMUSG00000031824	6430548M08Rik	1.57128	0.00245852	significant
ENSMUSG00000030879	Mrpl17	0.743118	0.00245973	significant
NA	Mira	-1.22643	0.00246218	significant
NA	Gvin3	0.84816	0.00246683	significant
ENSMUSG00000021990	Spata13	1.09286	0.00247011	significant
ENSMUSG00000033685	Ucp2	-0.451329	0.00247011	significant
ENSMUSG00000028041	Adam15	0.830807	0.00247557	significant
ENSMUSG00000031441	Atp11a	1.58673	0.00247557	significant
ENSMUSG00000093906	Igkv9-129	1.86173	0.00248659	significant
ENSMUSG00000015750	Aph1a	0.179538	0.00249594	significant
ENSMUSG00000056413	Adap1	0.663931	0.00249594	significant
ENSMUSG00000030357	Fkbp4	0.489087	0.00249594	significant
ENSMUSG00000030341	Tnfrsf1a	0.673278	0.00250723	significant
ENSMUSG00000022682	Rrn3	0.335574	0.00250723	significant
ENSMUSG00000029925	Tbxas1	-1.68498	0.00250723	significant
ENSMUSG00000022498	Txndc11	0.609041	0.00250723	significant
ENSMUSG00000030154	Klrb1f	-0.666529	0.00251959	significant
ENSMUSG00000022892	App	1.16535	0.00252414	significant
ENSMUSG00000035469	Rcbtb1	-0.726884	0.0025502	significant
ENSMUSG00000043091	Tuba1c	0.471169	0.00256522	significant
ENSMUSG00000031983	2310022B05Rik	-1.85082	0.00258223	significant
ENSMUSG00000020326	Ccng1	0.879534	0.00258541	significant
ENSMUSG00000042810	Krba1	-1.68235	0.00260829	significant
ENSMUSG00000068686	Cd59b	-1.67365	0.00261232	significant
ENSMUSG00000026712	Mrc1	0.98871	0.00261457	significant
ENSMUSG00000063524	Eno1	1.04574	0.00261923	significant
ENSMUSG00000045942	Msantd5l	2.06171	0.0026204	significant
ENSMUSG00000023571	C1qtnf12	-1.80193	0.00262063	significant
ENSMUSG00000006179	Prss16	1.71092	0.00262072	significant
ENSMUSG00000020495	Smg8	0.862385	0.00262763	significant
ENSMUSG00000014601	Strip1	0.59877	0.00262763	significant
ENSMUSG00000036452	Arhgap26	0.766871	0.00262814	significant
ENSMUSG00000032570	Atp2c1	0.644373	0.00263213	significant
ENSMUSG00000031555	Adam9	1.38787	0.00263234	significant
ENSMUSG00000008153	Clstn3	-2.37665	0.00263392	significant
ENSMUSG00000041528	Rnf123	-0.926897	0.00263898	significant
ENSMUSG00000021134	Srsf5	-0.84926	0.00263898	significant
ENSMUSG00000039361	Picalm	-0.403217	0.00266776	significant
ENSMUSG00000033847	Pla2g4c	-1.64138	0.00266937	significant
ENSMUSG00000048578	Mlec	0.964498	0.00266937	significant
ENSMUSG00000022257	Laptm4b	0.980718	0.00266937	significant
ENSMUSG00000031024	Dennd2b	-3.3045	0.0026694	significant
ENSMUSG00000034602	Mon2	0.617648	0.0026694	significant
ENSMUSG00000052336	Cx3cr1	-1.61555	0.00268842	significant
ENSMUSG00000005968	Tuft1	-1.90995	0.00270126	significant
ENSMUSG00000021666	Gfm2	0.468243	0.00270126	significant
ENSMUSG00000021702	Thbs4	1.3985	0.00271979	significant
ENSMUSG00000045636	Mtus1	1.65303	0.00271994	significant
ENSMUSG00000070639	Lrrc8b	0.969252	0.00272506	significant
ENSMUSG00000055707	Klhl26	-0.432995	0.00272806	significant
ENSMUSG00000094094	Igkv5-45	1.37062	0.00272841	significant
ENSMUSG00000028655	Mfsd2a	2.71395	0.00274365	significant
ENSMUSG00000044795	Cyb5d1	0.901217	0.00276247	significant
ENSMUSG00000021065	Fut8	-0.56056	0.00277488	significant
ENSMUSG00000019873	Reep3	0.469095	0.00278505	significant
ENSMUSG00000035246	Pcyt1b	-2.29804	0.00279544	significant
ENSMUSG00000029759	Pon3	0.396315	0.00281184	significant
ENSMUSG00000027605	Acss2	-1.16476	0.00281184	significant
ENSMUSG00000022014	Epsti1	-1.20191	0.00281184	significant
ENSMUSG00000047604	Frat2	-0.959778	0.00281184	significant
ENSMUSG00000057666	Gapdh	0.875735	0.0028216	significant
ENSMUSG00000033220	Rac2	0.528989	0.0028299	significant
ENSMUSG00000041570	Camsap2	-1.39188	0.00283066	significant
ENSMUSG00000019731	Slc35e1	0.915392	0.00285469	significant
ENSMUSG00000068606	Gm4841	-3.53389	0.00285469	significant
ENSMUSG00000060216	Arrb2	0.71025	0.00285469	significant
ENSMUSG00000002997	Prkar2b	-0.733844	0.00285469	significant
ENSMUSG00000028104	Polr3gl	-0.963313	0.00285469	significant
ENSMUSG00000030410	Dmwd	-1.37765	0.00285469	significant
ENSMUSG00000002733	Plekha3	0.861435	0.00285469	significant
ENSMUSG00000029467	Atp2a2	0.878455	0.00287166	significant
ENSMUSG00000045382	Cxcr4	-0.88077	0.00287166	significant
ENSMUSG00000027669	Gnb4	-2.71746	0.00287166	significant
ENSMUSG00000079022	Col22a1	-5.31202	0.00289695	significant
ENSMUSG00000029171	Pgm2	0.640233	0.00289695	significant
ENSMUSG00000029223	Uchl1	-0.638401	0.00289695	significant
ENSMUSG00000035790	Cep19	1.17074	0.00291562	significant
ENSMUSG00000022391	Rangap1	0.485598	0.00291562	significant
ENSMUSG00000021831	Ero1a	1.24205	0.00291619	significant
ENSMUSG00000024588	Fech	-1.11569	0.00292392	significant
ENSMUSG00000050050	Ccdc158	-2.93037	0.00292392	significant
ENSMUSG00000095620	Csta2	3.69157	0.00293207	significant
ENSMUSG00000000028	Cdc45	0.237242	0.00294091	significant
ENSMUSG00000017405	Nek8	-1.17433	0.00294312	significant
ENSMUSG00000047832	Cdca4	0.171705	0.00295499	significant
ENSMUSG00000028565	Nfia	-2.09484	0.00296942	significant
ENSMUSG00000029484	Anxa3	0.705465	0.00297502	significant
ENSMUSG00000037062	Sh3glb1	-1.00909	0.00297627	significant
ENSMUSG00000025395	Prim1	-0.437261	0.00299531	significant
ENSMUSG00000021242	Npc2	-0.664606	0.00302074	significant
ENSMUSG00000023951	Vegfa	0.876596	0.00302074	significant
ENSMUSG00000031015	Swap70	0.414439	0.00304105	significant
ENSMUSG00000045312	Lhfpl2	0.6404	0.00304105	significant
NA	Ighv4-1	0.761581	0.00304105	significant
ENSMUSG00000007050	Lsm2	1.1946	0.00304105	significant
ENSMUSG00000075704	Txnrd2	-0.605813	0.00304105	significant
ENSMUSG00000027540	Ptpn1	1.07121	0.00304105	significant
ENSMUSG00000041966	Dcaf17	-0.219564	0.00304105	significant
ENSMUSG00000021792	Prxl2a	-1.58669	0.00304105	significant
ENSMUSG00000036093	Arl5a	0.33149	0.00304573	significant
ENSMUSG00000024663	Rab3il1	-1.87469	0.00304573	significant
ENSMUSG00000044258	Ctla2a	-2.84515	0.00304573	significant
ENSMUSG00000016619	Nup50	0.390114	0.00304573	significant
ENSMUSG00000076934	Iglv1	2.09095	0.00304573	significant
ENSMUSG00000036249	Rbm43	-0.505772	0.00304573	significant
NA	Ighv2-9-1	1.36816	0.0030511	significant
ENSMUSG00000040446	Rprd1a	0.817446	0.00306041	significant
ENSMUSG00000032590	Apeh	-0.451526	0.00306582	significant
ENSMUSG00000002325	Irf9	-1.01719	0.00306582	significant
ENSMUSG00000020101	Vsir	0.657805	0.00306582	significant
ENSMUSG00000001445	Mrpl10	0.307336	0.00308273	significant
ENSMUSG00000030493	Faap24	0.821586	0.0031149	significant
ENSMUSG00000004933	Matk	-2.20614	0.0031149	significant
ENSMUSG00000038893	Fam117a	-0.982298	0.0031149	significant
ENSMUSG00000076668	Ighv7-4	-1.88271	0.00311848	significant
ENSMUSG00000041187	Prkd2	1.19312	0.00313331	significant
ENSMUSG00000011114	Tbrg1	0.608956	0.00313331	significant
ENSMUSG00000032131	Abcg4	-2.35989	0.00314002	significant
ENSMUSG00000050982	Apol10a	-4.07513	0.00314941	significant
ENSMUSG00000024286	Ccny	-0.321396	0.00314941	significant
ENSMUSG00000025366	Esyt1	0.538377	0.00315347	significant
ENSMUSG00000024422	Dhx16	0.347596	0.00316484	significant
ENSMUSG00000026554	Dcaf8	-0.621248	0.00316484	significant
ENSMUSG00000015224	Cyp2j9	-3.48364	0.00316484	significant
ENSMUSG00000035621	Midn	0.579727	0.00316484	significant
ENSMUSG00000003154	Foxj2	-0.665197	0.00316484	significant
ENSMUSG00000051510	Mafg	0.574965	0.00316484	significant
ENSMUSG00000076580	Igkv8-27	-1.74882	0.00317306	significant
ENSMUSG00000010554	Mettl16	0.589422	0.00317306	significant
ENSMUSG00000002565	Scin	-3.01399	0.00317306	significant
ENSMUSG00000078763	Slfn1	1.39977	0.00317306	significant
ENSMUSG00000004748	Mtfp1	-0.551396	0.00317306	significant
ENSMUSG00000023903	Mmp25	1.42372	0.00317682	significant
ENSMUSG00000035206	Sppl2b	-1.07055	0.0031901	significant
ENSMUSG00000039449	Prpf18	0.456373	0.00319257	significant
ENSMUSG00000029581	Fscn1	1.59702	0.00319501	significant
ENSMUSG00000068874	Selenbp1	-1.39187	0.00320074	significant
ENSMUSG00000027215	Cd82	-0.787565	0.00321961	significant
ENSMUSG00000040591	Cstpp1	-0.999732	0.0032226	significant
ENSMUSG00000113971	Eif1ad4	4.99768	0.00322808	significant
ENSMUSG00000031662	Snx20	0.6646	0.00325492	significant
ENSMUSG00000004530	Coro1c	0.555474	0.00326746	significant
ENSMUSG00000023143	Nagpa	1.14947	0.00327045	significant
ENSMUSG00000025279	Dnase1l3	-1.23399	0.0032799	significant
ENSMUSG00000034987	Hrh2	1.24308	0.0032799	significant
ENSMUSG00000040483	Xaf1	-1.89949	0.0032799	significant
ENSMUSG00000025355	Mmp19	0.987912	0.0032799	significant
ENSMUSG00000026626	Ppp2r5a	0.302799	0.00329148	significant
ENSMUSG00000056131	Pgm3	0.527434	0.00329148	significant
ENSMUSG00000076501	Igkv2-137	0.505438	0.00329148	significant
ENSMUSG00000021589	Rhobtb3	-2.39078	0.00329148	significant
ENSMUSG00000020649	Rrm2	0.747508	0.00329709	significant
ENSMUSG00000078853	Igtp	-0.994564	0.00330119	significant
ENSMUSG00000037007	Zfp113	-0.797847	0.00330119	significant
ENSMUSG00000014867	Surf4	0.792661	0.00331455	significant
ENSMUSG00000023272	Creld2	1.63279	0.00331833	significant
ENSMUSG00000048442	Smim5	-1.74661	0.0033369	significant
ENSMUSG00000087060	Eldr	-1.56257	0.00334206	significant
ENSMUSG00000049577	Zfpm1	-1.72476	0.00335772	significant
ENSMUSG00000032264	Zw10	0.283932	0.00337409	significant
ENSMUSG00000032042	Srpr	0.61479	0.00338638	significant
ENSMUSG00000079111	Kdelr2	0.820596	0.00338644	significant
ENSMUSG00000033933	Vhl	-0.223895	0.00339555	significant
ENSMUSG00000070871	Ccnyl1	0.877862	0.0034063	significant
ENSMUSG00000004040	Stat3	0.969527	0.0034063	significant
ENSMUSG00000002731	Prkra	-0.632784	0.00341296	significant
ENSMUSG00000047866	Lonp2	0.456583	0.00341296	significant
ENSMUSG00000001847	Rac1	0.398521	0.00342424	significant
ENSMUSG00000028932	Psmc2	0.36852	0.00343049	significant
ENSMUSG00000028953	Abcf2	0.504982	0.00343049	significant
ENSMUSG00000037318	Traf3ip3	0.60146	0.00343077	significant
ENSMUSG00000045629	Sh3tc2	-3.69007	0.00343226	significant
ENSMUSG00000026614	Slc30a10	-2.88751	0.00343226	significant
NA	BC064078	-1.99353	0.00343226	significant
ENSMUSG00000025804	Ccr1	1.45016	0.00343975	significant
ENSMUSG00000055782	Abcd2	0.489251	0.00344311	significant
ENSMUSG00000064225	Paqr9	-1.62288	0.00344934	significant
ENSMUSG00000079083	Jrkl	-0.664434	0.00344934	significant
ENSMUSG00000021457	Syk	0.85661	0.00344934	significant
ENSMUSG00000025722	Wdr73	-0.209486	0.00344934	significant
ENSMUSG00000045316	Fahd1	-1.80753	0.00345325	significant
ENSMUSG00000029992	Gfpt1	0.560035	0.00345325	significant
ENSMUSG00000017830	Dhx58	-0.905758	0.00347573	significant
ENSMUSG00000076536	Igkv4-86	3.34037	0.00347573	significant
ENSMUSG00000022475	Hdac7	-0.966854	0.00347573	significant
ENSMUSG00000121499	Ly6a2	-1.71805	0.00349016	significant
ENSMUSG00000079029	Eif1ad7	3.60332	0.00350806	significant
ENSMUSG00000031996	Aplp2	-0.802834	0.0035126	significant
ENSMUSG00000052914	Cyp2j6	-2.47948	0.0035126	significant
ENSMUSG00000020846	Rflnb	0.61747	0.0035126	significant
ENSMUSG00000025266	Gnl3l	0.382918	0.00352352	significant
ENSMUSG00000026185	Igfbp5	-1.71519	0.00352661	significant
ENSMUSG00000058624	Gda	1.06971	0.00353296	significant
ENSMUSG00000013663	Pten	0.569872	0.00354603	significant
ENSMUSG00000003099	Ppp5c	0.404784	0.00355441	significant
ENSMUSG00000032437	Stt3b	0.65867	0.00357126	significant
ENSMUSG00000031634	Ufsp2	0.582686	0.00357174	significant
ENSMUSG00000027722	Afg2a	-0.687762	0.00357247	significant
ENSMUSG00000025903	Lypla1	0.559461	0.00357247	significant
ENSMUSG00000004609	Cd33	1.04028	0.00357247	significant
ENSMUSG00000015143	Actn1	1.14404	0.00357247	significant
ENSMUSG00000021258	Ccnk	0.318278	0.00357247	significant
ENSMUSG00000027618	Nfs1	-0.307739	0.00358567	significant
ENSMUSG00000031112	Stk26	0.602432	0.00358701	significant
ENSMUSG00000002458	Rgs19	0.821668	0.00358745	significant
ENSMUSG00000035776	Cd99l2	-1.52592	0.00358872	significant
ENSMUSG00000024594	Prrc1	0.599458	0.00358872	significant
ENSMUSG00000038539	Atf5	0.711196	0.00358872	significant
ENSMUSG00000035004	Igsf6	0.804995	0.00358872	significant
ENSMUSG00000042246	Tmc7	0.92803	0.00358872	significant
ENSMUSG00000096422	Igkv12-44	0.99792	0.00358872	significant
ENSMUSG00000004626	Stxbp2	0.495575	0.00358872	significant
ENSMUSG00000016552	Foxred2	-0.977876	0.00358872	significant
ENSMUSG00000027429	Sec23b	0.322438	0.00362273	significant
ENSMUSG00000024587	Nars1	0.157781	0.00363471	significant
ENSMUSG00000022831	Hcls1	0.713012	0.00363471	significant
ENSMUSG00000043415	Otud1	-1.71269	0.00363471	significant
ENSMUSG00000032557	Uba5	0.486684	0.00363885	significant
ENSMUSG00000023944	Hsp90ab1	0.726467	0.00363885	significant
ENSMUSG00000034560	Washc4	0.640985	0.00364454	significant
ENSMUSG00000028799	Zfp362	-1.14489	0.00364559	significant
ENSMUSG00000021224	Numb	1.20104	0.00364565	significant
ENSMUSG00000022272	Myo10	0.643042	0.00365902	significant
ENSMUSG00000021037	Ahsa1	0.707818	0.00365902	significant
ENSMUSG00000039396	Neil3	-0.53626	0.00365902	significant
ENSMUSG00000026977	Marchf7	-0.430067	0.00365902	significant
ENSMUSG00000002768	Mea1	0.289918	0.00365902	significant
ENSMUSG00000021340	Gpld1	2.44673	0.00365902	significant
ENSMUSG00000022969	Il10rb	0.264562	0.00365902	significant
ENSMUSG00000056025	Clca3a1	-1.12491	0.00367753	significant
ENSMUSG00000018143	Mafk	-0.751011	0.00367753	significant
ENSMUSG00000034220	Gpc1	-0.757941	0.00372297	significant
ENSMUSG00000028995	Hycc1	-0.804254	0.00372344	significant
ENSMUSG00000022797	Tfrc	-0.932229	0.00372344	significant
ENSMUSG00000032870	Smap2	-0.478641	0.00372344	significant
NA	AF357359	5.2206	0.00372344	significant
ENSMUSG00000039007	Cpq	-2.02017	0.00372344	significant
ENSMUSG00000039942	Ptger4	-1.49863	0.00372344	significant
ENSMUSG00000063779	Chil4	2.79943	0.00372344	significant
ENSMUSG00000021109	Hif1a	0.873164	0.00372344	significant
ENSMUSG00000063849	Ppcdc	-0.601509	0.003747	significant
ENSMUSG00000036087	Slain2	0.460118	0.00374776	significant
ENSMUSG00000026450	Chit1	0.406359	0.00375883	significant
ENSMUSG00000040195	Nemp1	-0.513849	0.00376205	significant
ENSMUSG00000056498	Tmem154	0.654774	0.00376205	significant
ENSMUSG00000038225	Primpol	-1.01162	0.00376205	significant
ENSMUSG00000001150	Mcm3ap	1.13316	0.00376205	significant
ENSMUSG00000030284	Creld1	1.0396	0.00376205	significant
ENSMUSG00000027559	Car3	-3.2499	0.00376205	significant
ENSMUSG00000026005	Rpe	0.771014	0.00376205	significant
ENSMUSG00000058013	Septin11	0.981799	0.00376205	significant
ENSMUSG00000038332	Sesn1	-1.19063	0.00376205	significant
ENSMUSG00000021203	Otub2	-1.3744	0.00376205	significant
ENSMUSG00000022261	Sdc2	-2.32779	0.00376205	significant
ENSMUSG00000056091	St3gal5	-1.74077	0.00376205	significant
ENSMUSG00000007564	Ppp2r1a	0.30329	0.00376205	significant
ENSMUSG00000025212	Sfxn3	-1.3492	0.00376205	significant
ENSMUSG00000021408	Ripk1	0.506763	0.00376205	significant
ENSMUSG00000020841	Cpd	0.426072	0.00377541	significant
ENSMUSG00000001924	Uba1	0.605564	0.00377956	significant
NA	Ighv8-11	2.79923	0.00380531	significant
ENSMUSG00000029730	Mcm7	-0.358487	0.00380531	significant
ENSMUSG00000096459	Ighv9-3	0.927006	0.00380932	significant
ENSMUSG00000034265	Zdhhc14	-1.50409	0.00380932	significant
ENSMUSG00000052738	Suclg1	0.311875	0.00380932	significant
ENSMUSG00000037242	Clic4	-0.490169	0.00382458	significant
ENSMUSG00000022684	Bfar	0.310771	0.00382458	significant
ENSMUSG00000001473	Tubb6	1.97795	0.00384082	significant
ENSMUSG00000029012	Orc5	-1.01887	0.00384988	significant
ENSMUSG00000028826	Maco1	-0.446764	0.00385765	significant
ENSMUSG00000032411	Tfdp2	-1.6953	0.00386343	significant
ENSMUSG00000021061	Sptb	-2.00413	0.00386343	significant
ENSMUSG00000022707	Gbe1	0.748482	0.00386343	significant
ENSMUSG00000039308	Ndst2	-1.07966	0.00386343	significant
ENSMUSG00000052534	Pbx1	-1.18032	0.00386343	significant
ENSMUSG00000029915	Clec5a	1.57586	0.00386343	significant
ENSMUSG00000063234	Gpr84	2.94392	0.00386343	significant
ENSMUSG00000029729	Zkscan1	-0.776292	0.00386343	significant
ENSMUSG00000036646	Man1b1	0.415856	0.00386343	significant
ENSMUSG00000056917	Sipa1	0.997983	0.00386343	significant
ENSMUSG00000025314	Ptprj	0.527854	0.00386343	significant
ENSMUSG00000001143	Lman2l	0.86916	0.00386343	significant
ENSMUSG00000028469	Npr2	-1.56605	0.00388051	significant
ENSMUSG00000027242	Wdr76	-0.479774	0.00388051	significant
ENSMUSG00000037993	Dhx38	0.843382	0.00388051	significant
ENSMUSG00000029385	Ccng2	-0.592022	0.00388051	significant
ENSMUSG00000005534	Insr	0.431626	0.00388051	significant
ENSMUSG00000017950	Hnf4a	-2.71397	0.00388051	significant
ENSMUSG00000094006	Igkv4-59	-0.856288	0.00388051	significant
ENSMUSG00000076569	Igkv5-39	1.25058	0.00388051	significant
ENSMUSG00000033032	Afap1l1	-0.858131	0.00388051	significant
ENSMUSG00000028197	Col24a1	-4.91829	0.00388051	significant
ENSMUSG00000030653	Pde2a	0.733205	0.00388051	significant
ENSMUSG00000033530	Ttc7b	0.493305	0.00388051	significant
ENSMUSG00000020601	Trib2	-2.24664	0.00388051	significant
ENSMUSG00000047139	Cd24a	-0.957589	0.00388905	significant
ENSMUSG00000032786	Alas1	0.315544	0.0038901	significant
ENSMUSG00000016239	Lonrf3	0.95557	0.00389808	significant
ENSMUSG00000001739	Cldn15	0.777725	0.00389963	significant
NA	NA	3.86903	0.00389963	significant
ENSMUSG00000071561	Cstdc5	4.64222	0.00391448	significant
ENSMUSG00000006392	Med8	0.501346	0.00391448	significant
ENSMUSG00000024085	Man2a1	0.708395	0.00391554	significant
ENSMUSG00000039682	Lap3	0.46601	0.00391792	significant
ENSMUSG00000060550	H2-Q7	-2.04967	0.00392083	significant
ENSMUSG00000030336	Cd27	-2.79795	0.00392133	significant
ENSMUSG00000035382	Pcsk7	0.855929	0.00392394	significant
ENSMUSG00000031995	St14	0.884465	0.00392585	significant
ENSMUSG00000026201	Stk16	0.68862	0.00394349	significant
ENSMUSG00000004451	Ralb	0.718593	0.00394349	significant
ENSMUSG00000039253	Fn3krp	-2.09308	0.00394349	significant
ENSMUSG00000056749	Nfil3	0.764103	0.00394623	significant
ENSMUSG00000045817	Zfp36l2	-1.07603	0.00395055	significant
ENSMUSG00000028927	Padi2	-1.41192	0.00395055	significant
ENSMUSG00000020886	Dlg4	-0.607091	0.00395661	significant
ENSMUSG00000095700	Ighv10-3	1.58347	0.0039708	significant
ENSMUSG00000026457	Adipor1	0.293334	0.00397365	significant
ENSMUSG00000032028	Nxpe2	-2.55945	0.00397365	significant
ENSMUSG00000068115	Ninl	-1.77245	0.0039923	significant
ENSMUSG00000042379	Esm1	-2.18447	0.00399357	significant
ENSMUSG00000022636	Alcam	-0.844567	0.00399938	significant
ENSMUSG00000024298	Zfp871	-0.512989	0.00401303	significant
ENSMUSG00000054843	Atrnl1	1.13033	0.00401976	significant
ENSMUSG00000032265	Tent5a	-0.782916	0.00401976	significant
ENSMUSG00000031381	Piga	1.41294	0.00402525	significant
ENSMUSG00000004668	Abca13	1.83506	0.00404026	significant
ENSMUSG00000036377	Cracd	-2.21433	0.00405009	significant
ENSMUSG00000026571	Dcaf6	-0.924732	0.00405434	significant
ENSMUSG00000045466	Zfp956	-0.897009	0.00405434	significant
ENSMUSG00000033955	Tnks1bp1	0.771401	0.00405434	significant
ENSMUSG00000032643	Fhl3	0.884625	0.00405434	significant
ENSMUSG00000041560	Nop53	-0.448752	0.00405434	significant
NA	Ighv6-3	0.701181	0.00408086	significant
ENSMUSG00000033427	Upb1	-3.10438	0.00409146	significant
ENSMUSG00000017801	Mlx	0.555689	0.00409425	significant
ENSMUSG00000036278	Macrod1	-2.63566	0.00410055	significant
ENSMUSG00000020057	Dram1	0.656574	0.00410139	significant
ENSMUSG00000026437	Cdk18	1.10954	0.00410389	significant
ENSMUSG00000079499	6530402F18Rik	1.44096	0.00411011	significant
ENSMUSG00000021945	Zmym2	-0.469621	0.00411011	significant
ENSMUSG00000057069	Ero1b	0.618576	0.00411011	significant
ENSMUSG00000048920	Fkrp	0.53579	0.00411011	significant
ENSMUSG00000028874	Fgr	1.55088	0.00411079	significant
ENSMUSG00000050148	Ubqln2	0.377506	0.00411381	significant
ENSMUSG00000043953	Ccrl2	-0.955107	0.00411381	significant
ENSMUSG00000000056	Narf	-1.06633	0.00412554	significant
ENSMUSG00000031170	Slc38a5	-2.79339	0.0041274	significant
ENSMUSG00000019810	Fuca2	0.6024	0.0041274	significant
ENSMUSG00000030990	Pgap2	0.786361	0.00413099	significant
ENSMUSG00000042631	Xkr7	5.12805	0.00413797	significant
ENSMUSG00000028757	Ddost	0.570182	0.00413797	significant
ENSMUSG00000041351	Rap1gap	-1.58747	0.00415764	significant
ENSMUSG00000005683	Cs	0.240836	0.00416136	significant
ENSMUSG00000032609	Klhdc8b	-1.99613	0.00416136	significant
ENSMUSG00000009575	Cbx5	0.243719	0.00416136	significant
ENSMUSG00000002033	Cd3g	-0.442915	0.00416136	significant
ENSMUSG00000018569	Cldn7	4.9426	0.00416136	significant
ENSMUSG00000039841	Zfp800	-0.613629	0.00416136	significant
ENSMUSG00000034245	Hdac11	-1.99669	0.00416136	significant
ENSMUSG00000019916	P4ha1	0.594415	0.00416136	significant
ENSMUSG00000074419	Pira6	0.829604	0.00417703	significant
ENSMUSG00000000804	Usp32	-0.865773	0.00417703	significant
NA	Ighv1-75	0.5585	0.00417703	significant
ENSMUSG00000029804	Herc3	-1.04441	0.00417703	significant
ENSMUSG00000018559	Ctdnep1	0.418833	0.00417804	significant
ENSMUSG00000062518	Zfp534	3.43507	0.00417804	significant
ENSMUSG00000039813	Tbc1d2	0.853166	0.00420116	significant
ENSMUSG00000026674	Ddr2	-1.44796	0.00420116	significant
ENSMUSG00000021814	Anxa7	0.66014	0.00420455	significant
ENSMUSG00000028268	Gbp3	-0.815971	0.00420455	significant
ENSMUSG00000039316	Rftn1	-0.52811	0.0042289	significant
ENSMUSG00000024150	Mcfd2	0.617164	0.0042289	significant
ENSMUSG00000036053	Fmnl2	-1.53478	0.0042289	significant
ENSMUSG00000025175	Fn3k	-3.88252	0.0042289	significant
ENSMUSG00000001156	Mxd1	0.642824	0.00423031	significant
ENSMUSG00000035798	Zdhhc17	-0.561303	0.00426263	significant
ENSMUSG00000028434	Epb41l4b	-2.30742	0.00426351	significant
ENSMUSG00000046794	Ppp1r3b	0.512812	0.00426847	significant
ENSMUSG00000048833	Slc39a9	0.54286	0.00427575	significant
ENSMUSG00000051998	Lax1	0.482507	0.00428187	significant
ENSMUSG00000037474	Dtl	-0.674065	0.00429321	significant
ENSMUSG00000049562	Ap5b1	1.74611	0.00429406	significant
ENSMUSG00000028937	Acot7	0.782165	0.00429551	significant
ENSMUSG00000018326	Ywhab	0.281608	0.00429736	significant
ENSMUSG00000035504	Reep6	-1.42786	0.00429765	significant
ENSMUSG00000002957	Ap2a2	0.283245	0.00430345	significant
ENSMUSG00000003206	Ebi3	0.802728	0.00432392	significant
ENSMUSG00000038150	Ormdl3	-1.04763	0.00433127	significant
ENSMUSG00000049115	Agtr1a	-2.56318	0.00434961	significant
ENSMUSG00000021484	Lman2	0.679726	0.00435138	significant
NA	Ighv5-9-1	1.08464	0.00435138	significant
ENSMUSG00000005540	Fcer2a	-3.44425	0.00435138	significant
ENSMUSG00000028771	Ptpn12	0.561722	0.00435138	significant
ENSMUSG00000015291	Gdi1	-0.419366	0.00435821	significant
ENSMUSG00000030660	Pik3c2a	0.86804	0.00435821	significant
ENSMUSG00000064128	Cenpj	0.65867	0.00435974	significant
ENSMUSG00000025648	Pfkfb4	0.865692	0.0043656	significant
ENSMUSG00000022094	Slc39a14	1.47318	0.0043656	significant
ENSMUSG00000015937	Macroh2a1	-0.219328	0.00437315	significant
ENSMUSG00000035472	Slc25a21	-3.1886	0.00437613	significant
ENSMUSG00000055172	C1ra	-1.36702	0.00438584	significant
ENSMUSG00000030852	Tacc2	1.04395	0.00443863	significant
ENSMUSG00000029192	Tbc1d14	0.546425	0.00446977	significant
ENSMUSG00000024940	Ltbp3	-1.8135	0.00448288	significant
ENSMUSG00000022945	Chaf1b	-0.411568	0.00448288	significant
ENSMUSG00000046229	Scand1	4.3624	0.00448288	significant
ENSMUSG00000024867	Pip5k1b	-0.82485	0.00448861	significant
ENSMUSG00000053886	Sh2d4a	-4.00354	0.00451332	significant
ENSMUSG00000026094	Stk17b	-0.885756	0.00451663	significant
ENSMUSG00000020593	Lpin1	-1.50475	0.0045198	significant
ENSMUSG00000025094	Slc18a2	-2.12833	0.00455131	significant
ENSMUSG00000037661	Gpr160	0.592249	0.004553	significant
ENSMUSG00000008090	Fgfrl1	-2.30299	0.00455329	significant
ENSMUSG00000027293	Ehd4	0.32963	0.00455826	significant
ENSMUSG00000001583	Tnk1	-2.0733	0.00455826	significant
ENSMUSG00000026034	Clk1	-1.25486	0.00456227	significant
ENSMUSG00000030291	Med21	0.833859	0.00456254	significant
ENSMUSG00000028381	Ugcg	-0.90928	0.00456632	significant
ENSMUSG00000017713	Tha1	-1.3258	0.00456632	significant
ENSMUSG00000047810	Ccdc88b	0.793834	0.00456674	significant
ENSMUSG00000046916	Myct1	-3.12627	0.00462637	significant
ENSMUSG00000095351	Igkv3-2	0.81459	0.00463598	significant
NA	Zfp986	2.79785	0.00463957	significant
ENSMUSG00000021306	Gpr137b	-1.7026	0.00464298	significant
ENSMUSG00000027667	Zfp639	-0.668874	0.00464298	significant
ENSMUSG00000037851	Iars1	0.489567	0.00465169	significant
ENSMUSG00000025544	Tm9sf2	0.577009	0.00465169	significant
ENSMUSG00000044934	Zfp367	-1.27126	0.00465169	significant
ENSMUSG00000085037	4933421O10Rik	-0.665819	0.0046525	significant
ENSMUSG00000028716	Pdzk1ip1	-3.58296	0.0046525	significant
ENSMUSG00000038871	Bpgm	-0.608752	0.0046525	significant
ENSMUSG00000033161	Atp1a1	0.418818	0.00467253	significant
ENSMUSG00000032936	Camkv	-4.1371	0.00467253	significant
ENSMUSG00000085887	Arhgap27os3	0.390637	0.00471382	significant
ENSMUSG00000059555	Tor4a	0.700244	0.00471382	significant
ENSMUSG00000041453	Rpl21	-1.87607	0.00471382	significant
ENSMUSG00000018378	Cuedc1	-1.49126	0.00471382	significant
ENSMUSG00000001418	Glmp	0.574508	0.00471976	significant
ENSMUSG00000037111	Setd7	0.609288	0.00471976	significant
ENSMUSG00000022861	Dgkg	0.761039	0.00471976	significant
ENSMUSG00000019773	Fbxo5	-0.536573	0.00471982	significant
ENSMUSG00000022849	Hspbap1	0.707183	0.00472159	significant
ENSMUSG00000040046	Tph1	3.42441	0.00472159	significant
ENSMUSG00000076518	Igkv2-112	0.650956	0.00472159	significant
ENSMUSG00000028420	Tmem38b	1.0453	0.00472159	significant
ENSMUSG00000032477	Cdc25a	0.701859	0.00472159	significant
ENSMUSG00000063410	Stk24	0.259968	0.00472159	significant
ENSMUSG00000041444	Arhgap32	-1.60166	0.00472159	significant
ENSMUSG00000008763	Man1a2	0.543589	0.00472159	significant
ENSMUSG00000031617	Tmem184c	0.62758	0.00472159	significant
ENSMUSG00000006273	Atp6v1b2	0.34128	0.004736	significant
ENSMUSG00000086587	Gm11837	-3.67507	0.00474442	significant
ENSMUSG00000042104	Uggt2	-1.28397	0.00474442	significant
ENSMUSG00000033885	Pxk	0.82055	0.00474445	significant
ENSMUSG00000041842	Fhdc1	-2.54254	0.00474445	significant
ENSMUSG00000030704	Rab6a	0.674262	0.00474445	significant
ENSMUSG00000028641	P3h1	0.700914	0.00474445	significant
ENSMUSG00000020720	Psmd12	0.533054	0.00474445	significant
ENSMUSG00000037788	Vopp1	-1.94569	0.00474445	significant
ENSMUSG00000020423	Btg2	-0.774072	0.00474445	significant
ENSMUSG00000076598	Igkv3-7	1.11206	0.00474649	significant
ENSMUSG00000038497	Tmco3	0.706171	0.00474708	significant
ENSMUSG00000053094	Tmem248	0.312275	0.00475851	significant
ENSMUSG00000074064	Mlycd	-0.51678	0.00475851	significant
ENSMUSG00000028064	Sema4a	0.653285	0.00476229	significant
ENSMUSG00000000204	Slfn4	1.10687	0.00476229	significant
ENSMUSG00000046879	Irgm1	-1.06889	0.0047651	significant
ENSMUSG00000031543	Ank1	-2.24954	0.00477137	significant
ENSMUSG00000022773	Ypel1	-3.23997	0.0047812	significant
ENSMUSG00000053469	Tg	1.3273	0.00480315	significant
ENSMUSG00000078570	1110065P20Rik	0.959033	0.00482465	significant
NA	Ighv1-54	1.47914	0.00482606	significant
ENSMUSG00000023800	Tiam2	-1.6062	0.00483146	significant
ENSMUSG00000053158	Fes	0.517363	0.00483202	significant
ENSMUSG00000038070	Cntln	-1.43603	0.0048373	significant
ENSMUSG00000040746	Rnf167	-0.684533	0.00485425	significant
ENSMUSG00000035078	Mtmr9	0.608934	0.00485425	significant
ENSMUSG00000025323	Sp4	-0.768774	0.00485479	significant
ENSMUSG00000026778	Prkcq	-0.691789	0.00485479	significant
ENSMUSG00000043445	Pgp	1.07894	0.00485479	significant
ENSMUSG00000076563	Igkv5-48	1.7822	0.00485479	significant
ENSMUSG00000035105	Egln3	0.487772	0.00485479	significant
ENSMUSG00000024206	Rfx2	-1.50452	0.00485479	significant
ENSMUSG00000030682	Cdipt	0.409131	0.00485479	significant
ENSMUSG00000041920	Slc16a6	0.54126	0.00485479	significant
ENSMUSG00000024098	Twsg1	-0.404696	0.00485479	significant
ENSMUSG00000036172	Cd200r3	-1.53415	0.00485479	significant
ENSMUSG00000022994	Adcy6	-2.02548	0.00490829	significant
ENSMUSG00000062593	Lilrb4a	0.808175	0.00491522	significant
ENSMUSG00000090215	Trim34b	-2.46426	0.00491522	significant
ENSMUSG00000053560	Ier2	-0.732574	0.00491522	significant
ENSMUSG00000096461	Igkv14-130	1.13189	0.00491522	significant
ENSMUSG00000000168	Dlat	0.505655	0.00491522	significant
ENSMUSG00000033538	Casp4	1.1424	0.00491522	significant
ENSMUSG00000019979	Apaf1	0.605217	0.00491522	significant
ENSMUSG00000037343	Taf2	0.504757	0.00491522	significant
ENSMUSG00000040263	Klhdc4	0.766662	0.00491982	significant
ENSMUSG00000029163	Emilin1	0.976346	0.00491982	significant
ENSMUSG00000025573	6030468B19Rik	-2.99105	0.00491982	significant
ENSMUSG00000008393	Carhsp1	-0.643546	0.00491982	significant
ENSMUSG00000024966	Stip1	0.611313	0.00491982	significant
ENSMUSG00000029613	Eif2ak1	-0.277143	0.00491982	significant
ENSMUSG00000038299	Wdr36	0.234282	0.00491982	significant
ENSMUSG00000058755	Osm	-0.932594	0.00492198	significant
ENSMUSG00000030148	Clec4a2	-0.716185	0.00492198	significant
ENSMUSG00000024399	Ltb	1.14298	0.00492451	significant
ENSMUSG00000047648	Fbxo30	-0.559303	0.00492451	significant
ENSMUSG00000000861	Bcl11a	-1.18815	0.00492451	significant
ENSMUSG00000015217	Hmgb3	-1.23733	0.00492533	significant
ENSMUSG00000013160	Atp6v0d1	0.736942	0.00494519	significant
ENSMUSG00000031304	Il2rg	0.452502	0.00494841	significant
ENSMUSG00000076861	Trav18	-5.43504	0.00494841	significant
ENSMUSG00000020900	Myh10	-2.04295	0.00494841	significant
ENSMUSG00000002602	Axl	-0.600611	0.0049575	significant
ENSMUSG00000051391	Ywhag	0.499332	0.00495972	significant
ENSMUSG00000023232	Serinc2	4.77284	0.00496383	significant
ENSMUSG00000035847	Ids	-0.905292	0.00496419	significant
ENSMUSG00000075269	Bex6	-1.83784	0.00496419	significant
ENSMUSG00000096515	Igkv14-100	1.41507	0.00496419	significant
ENSMUSG00000022429	Dmc1	-1.48066	0.0049659	significant
ENSMUSG00000017286	Glod4	-0.464862	0.00497438	significant
ENSMUSG00000026223	Itm2c	-0.701464	0.00497693	significant
ENSMUSG00000026189	Pecr	0.699772	0.00497693	significant
ENSMUSG00000030870	Ubfd1	0.755847	0.00497693	significant
ENSMUSG00000001930	Vwf	-1.17847	0.00501459	significant
ENSMUSG00000051817	Sox12	-1.68395	0.00501925	significant
ENSMUSG00000033009	Ogfod1	0.896657	0.00502051	significant
ENSMUSG00000064370	CYTB	-0.352045	0.0050307	significant
ENSMUSG00000039069	Mtg2	0.416549	0.00503377	significant
ENSMUSG00000006494	Pdk1	-0.539962	0.00503839	significant
ENSMUSG00000022755	Adgrg7	-1.13829	0.00503839	significant
ENSMUSG00000031513	Leprotl1	0.465294	0.00503839	significant
ENSMUSG00000031960	Aars1	0.467938	0.00505631	significant
ENSMUSG00000001424	Snd1	0.379938	0.00506394	significant
ENSMUSG00000039220	Ppp1r10	0.683396	0.00506422	significant
ENSMUSG00000054648	Zfp869	-0.70807	0.00507482	significant
ENSMUSG00000039960	Rhou	0.900949	0.00510855	significant
ENSMUSG00000043015	Nemp2	-0.789724	0.00510855	significant
ENSMUSG00000074480	Mex3a	-2.04422	0.00510855	significant
ENSMUSG00000020333	Acsl6	-2.63293	0.00511009	significant
ENSMUSG00000058594	Fbh1	0.684105	0.00511379	significant
ENSMUSG00000028836	Slc30a2	-3.42153	0.00511379	significant
ENSMUSG00000026721	Rabgap1l	-1.19538	0.00511991	significant
ENSMUSG00000020167	Tcf3	-0.615505	0.00513345	significant
ENSMUSG00000028552	Eps15	-0.523505	0.00513438	significant
ENSMUSG00000000730	Dnmt3l	1.6405	0.00513677	significant
ENSMUSG00000020534	Shmt1	0.593722	0.00513749	significant
ENSMUSG00000022856	Tmem41a	-0.996741	0.00513749	significant
ENSMUSG00000031545	Gpat4	0.481828	0.005147	significant
ENSMUSG00000070284	Gmppb	0.957103	0.00515616	significant
ENSMUSG00000025324	Atp10a	0.462887	0.00517121	significant
ENSMUSG00000039206	Daglb	0.379015	0.00517751	significant
ENSMUSG00000022048	Dpysl2	-1.18805	0.00517751	significant
ENSMUSG00000023988	Bysl	0.48702	0.00518443	significant
ENSMUSG00000059791	Nrm	-0.866344	0.00523779	significant
ENSMUSG00000033386	Frrs1	0.650321	0.00524129	significant
ENSMUSG00000029471	Camkk2	0.299664	0.00526166	significant
ENSMUSG00000094797	Igkv6-15	0.839606	0.00526166	significant
ENSMUSG00000004730	Adgre1	-1.42375	0.00528771	significant
ENSMUSG00000031864	Ints10	-0.512141	0.00529083	significant
ENSMUSG00000012535	Tnpo3	0.496454	0.00529419	significant
ENSMUSG00000006740	Kif5b	0.54157	0.00529419	significant
ENSMUSG00000015027	Galns	0.502983	0.00531352	significant
ENSMUSG00000037172	Dennd11	2.16775	0.00533032	significant
ENSMUSG00000037754	Ppp1r16b	0.985855	0.00533032	significant
ENSMUSG00000074794	Arrdc3	-1.07237	0.0053309	significant
ENSMUSG00000026535	Ifi202b	-0.879264	0.00533376	significant
ENSMUSG00000036006	Ripor2	0.703071	0.00533376	significant
ENSMUSG00000079071	Slc28a2b	0.663613	0.00533376	significant
ENSMUSG00000021806	Nid2	2.86602	0.00533781	significant
NA	C920009B18Rik	0.956973	0.00534038	significant
ENSMUSG00000020634	Ubxn2a	0.417438	0.00534286	significant
ENSMUSG00000019122	Ccl9	-0.873381	0.00534692	significant
ENSMUSG00000036594	H2-Aa	-1.79963	0.00534881	significant
ENSMUSG00000038604	Ripor1	-1.11216	0.00534931	significant
ENSMUSG00000028859	Csf3r	1.00902	0.00535323	significant
ENSMUSG00000071657	Bscl2	-0.425688	0.00536703	significant
ENSMUSG00000022537	Tmem44	-2.16603	0.00536703	significant
ENSMUSG00000021474	Sfxn1	0.348517	0.00539769	significant
ENSMUSG00000025223	Ldb1	-0.738412	0.00540215	significant
ENSMUSG00000073838	Tufm	0.652059	0.00542775	significant
ENSMUSG00000030257	Srgap3	-1.39333	0.00542964	significant
ENSMUSG00000037306	Man1c1	0.503101	0.00545306	significant
ENSMUSG00000031133	Arhgef6	0.614238	0.00545612	significant
ENSMUSG00000037946	Fgd3	0.99489	0.00548253	significant
ENSMUSG00000025400	Tac2	-5.35659	0.00548253	significant
ENSMUSG00000021539	Lect2	2.79651	0.00548253	significant
ENSMUSG00000034156	Tspoap1	0.689587	0.00548295	significant
ENSMUSG00000022477	Aco2	0.343535	0.00548295	significant
ENSMUSG00000040455	Usp45	-0.65197	0.00548295	significant
ENSMUSG00000019969	Psen1	0.604966	0.00548295	significant
ENSMUSG00000054716	Zfp771	2.5469	0.00548295	significant
ENSMUSG00000053338	Tarm1	1.9087	0.00548295	significant
ENSMUSG00000069919	Hba-a1	-2.33445	0.00548664	significant
ENSMUSG00000033365	Ipo13	0.595797	0.00548856	significant
ENSMUSG00000042650	Alkbh5	0.458067	0.00548856	significant
ENSMUSG00000021094	Dhrs7	1.04903	0.00549373	significant
NA	Gm19590	-5.75156	0.00549373	significant
ENSMUSG00000024691	Fam111a	0.496042	0.00549477	significant
ENSMUSG00000028161	Ppp3ca	0.382958	0.00551598	significant
ENSMUSG00000020732	Rab37	-2.00406	0.00553836	significant
ENSMUSG00000039523	Cep104	0.588497	0.00555588	significant
ENSMUSG00000020689	Itgb3	-0.930575	0.00555958	significant
ENSMUSG00000032691	Nlrp3	-1.33829	0.00555958	significant
ENSMUSG00000033382	Trappc8	0.511215	0.00559049	significant
ENSMUSG00000054191	Klf1	-2.14553	0.00561484	significant
ENSMUSG00000054226	Tprkb	0.448536	0.00561616	significant
ENSMUSG00000031583	Wrn	-0.669671	0.0056275	significant
ENSMUSG00000049287	Iba57	-0.841208	0.00563009	significant
ENSMUSG00000001576	Ergic1	0.629042	0.00563256	significant
ENSMUSG00000023224	Serping1	-1.63104	0.00564067	significant
ENSMUSG00000048285	Frmd6	1.44114	0.00564214	significant
ENSMUSG00000096982	Redrum	-1.75911	0.00564214	significant
ENSMUSG00000034593	Myo5a	0.988316	0.00564787	significant
ENSMUSG00000011958	Bnip2	0.373505	0.00565731	significant
ENSMUSG00000017057	Il13ra1	1.2411	0.00565731	significant
ENSMUSG00000020235	Fzr1	0.431401	0.00565731	significant
ENSMUSG00000017929	B4galt5	1.1076	0.00566147	significant
ENSMUSG00000022564	Grina	-0.635803	0.00566147	significant
ENSMUSG00000002732	Fkbp7	-1.38931	0.00566449	significant
ENSMUSG00000028494	Plin2	1.21836	0.00566449	significant
ENSMUSG00000095642	Ighv14-3	1.34721	0.00566449	significant
ENSMUSG00000043557	Mdga1	-2.73891	0.00569694	significant
ENSMUSG00000034354	Mtmr3	0.695133	0.00570709	significant
ENSMUSG00000003849	Nqo1	-1.29284	0.00572725	significant
ENSMUSG00000037921	Ddx60	-2.02856	0.00572725	significant
ENSMUSG00000067199	Frat1	-0.968457	0.00573325	significant
ENSMUSG00000078515	Ddi2	1.6319	0.00573969	significant
ENSMUSG00000027312	Atrn	0.702694	0.00573969	significant
ENSMUSG00000030603	Psmc4	0.315626	0.0057532	significant
ENSMUSG00000035673	Sbno2	1.01806	0.00576709	significant
ENSMUSG00000027134	Lpcat4	0.974009	0.00577273	significant
ENSMUSG00000025746	Il6	-2.15734	0.00577273	significant
ENSMUSG00000003526	Prodh	-0.7446	0.00577273	significant
ENSMUSG00000026627	Pacc1	-0.768196	0.00577273	significant
ENSMUSG00000015966	Il17rb	-1.99068	0.00578048	significant
ENSMUSG00000050786	Ccdc126	0.639374	0.0057851	significant
ENSMUSG00000079037	Prnp	-0.95278	0.00578754	significant
ENSMUSG00000024673	Ms4a1	0.959637	0.00579124	significant
ENSMUSG00000024235	Map3k8	1.20303	0.00579357	significant
NA	Ighv1-72	1.60228	0.00581355	significant
ENSMUSG00000024011	Pi16	-1.10816	0.00581388	significant
ENSMUSG00000040723	Rcsd1	0.570722	0.00581388	significant
ENSMUSG00000056145	AI504432	-1.03436	0.00582432	significant
ENSMUSG00000020834	Dhrs13	0.864397	0.00582703	significant
ENSMUSG00000034116	Vav1	0.713314	0.00583619	significant
ENSMUSG00000029082	Bst1	1.72025	0.00583619	significant
ENSMUSG00000003032	Klf4	-1.01878	0.00584406	significant
ENSMUSG00000062901	Klhl24	-0.622964	0.00585105	significant
ENSMUSG00000029162	Khk	-1.36512	0.00586286	significant
ENSMUSG00000023830	Igf2r	0.98808	0.00586286	significant
ENSMUSG00000020496	Rnf187	-0.315046	0.00586286	significant
ENSMUSG00000065990	Aurkaip1	0.426585	0.00586286	significant
ENSMUSG00000041132	N4bp2l1	-0.605867	0.00588326	significant
ENSMUSG00000064179	Tnnt1	0.753732	0.00590728	significant
ENSMUSG00000038712	Mindy1	0.417281	0.00593906	significant
ENSMUSG00000003644	Rps6ka1	0.620919	0.00594949	significant
ENSMUSG00000001786	Fbxo7	-0.69852	0.00595377	significant
ENSMUSG00000058325	Dock1	0.779652	0.00595581	significant
ENSMUSG00000030123	Plxnd1	0.809798	0.00595655	significant
ENSMUSG00000031010	Usp9x	0.72844	0.00595836	significant
ENSMUSG00000034761	Map4k5	-0.423693	0.00596175	significant
ENSMUSG00000089809	Rasgef1b	-1.12358	0.00597013	significant
ENSMUSG00000000957	Mmp14	-1.90603	0.00597367	significant
ENSMUSG00000027860	Vangl1	-2.21728	0.00597946	significant
ENSMUSG00000035086	Becn1	0.193165	0.00597946	significant
ENSMUSG00000032560	Dnajc13	1.04233	0.00598811	significant
ENSMUSG00000030688	Stard10	-1.73855	0.0060163	significant
ENSMUSG00000043384	Gprasp1	-0.413497	0.00602153	significant
ENSMUSG00000054414	Slc30a7	0.301943	0.00602169	significant
ENSMUSG00000029513	Prkab1	-0.437052	0.00603785	significant
ENSMUSG00000030718	Ppme1	0.522592	0.00605912	significant
ENSMUSG00000025227	Mfsd13a	1.27653	0.00605912	significant
ENSMUSG00000026878	Rab14	0.380754	0.00606669	significant
ENSMUSG00000015355	Cd48	-1.02929	0.00608959	significant
ENSMUSG00000037470	Uggt1	0.627757	0.00609393	significant
NA	A130040M12Rik	-1.02735	0.0060966	significant
ENSMUSG00000022898	Vps26c	0.787247	0.00609752	significant
ENSMUSG00000050545	Fam228b	-1.57611	0.00610198	significant
ENSMUSG00000027433	Xrn2	-0.414587	0.0061065	significant
ENSMUSG00000002996	Hbp1	-0.566277	0.00611305	significant
ENSMUSG00000009733	Tfcp2	-1.09505	0.00611305	significant
ENSMUSG00000039153	Runx2	-1.09731	0.00611305	significant
ENSMUSG00000058748	Zfp958	-0.909468	0.00611305	significant
ENSMUSG00000096351	Samd11	-1.74167	0.00611305	significant
ENSMUSG00000027068	Dhrs9	2.63203	0.00611305	significant
ENSMUSG00000002396	Ocel1	0.837692	0.0061203	significant
ENSMUSG00000040749	Siah1b	-0.450351	0.0061203	significant
ENSMUSG00000020805	Slc13a5	-5.79321	0.00612918	significant
ENSMUSG00000094862	Ighv1-56	1.18601	0.00612976	significant
ENSMUSG00000026198	Abcb6	-0.864797	0.00614989	significant
ENSMUSG00000019726	Lyst	1.49507	0.00616285	significant
ENSMUSG00000062070	Pgk1	0.716539	0.00616285	significant
ENSMUSG00000040249	Lrp1	1.28642	0.00617503	significant
ENSMUSG00000031258	Xkrx	-2.64352	0.00617503	significant
ENSMUSG00000038039	Gcc2	0.910807	0.00617503	significant
ENSMUSG00000042419	Nfkbil1	0.384401	0.00617503	significant
NA	Ighv3-6	0.876728	0.00617503	significant
ENSMUSG00000021143	Pacs2	-0.598887	0.00617503	significant
ENSMUSG00000037071	Scd1	-2.46088	0.00617503	significant
ENSMUSG00000024420	Zfp521	-1.66847	0.00617503	significant
ENSMUSG00000062646	Ganc	-0.738224	0.0062019	significant
ENSMUSG00000020486	Septin4	-2.99981	0.00621638	significant
ENSMUSG00000092981	Mir5125	-1.14908	0.00622385	significant
ENSMUSG00000040659	Efhd2	0.75039	0.00622648	significant
ENSMUSG00000024725	Ostf1	0.47763	0.00623404	significant
ENSMUSG00000064363	ND4	-0.477196	0.00625521	significant
ENSMUSG00000026970	Rbms1	1.11438	0.00627747	significant
ENSMUSG00000030223	Ptpro	-1.55455	0.00627747	significant
ENSMUSG00000068663	Clec16a	0.440765	0.00627747	significant
ENSMUSG00000021236	Entpd5	0.963789	0.00627747	significant
ENSMUSG00000010936	Vac14	0.375416	0.00628784	significant
ENSMUSG00000034127	Tspan8	-3.0016	0.00628784	significant
ENSMUSG00000022604	Cep97	-0.914302	0.00628784	significant
ENSMUSG00000006390	Elovl1	0.407805	0.00629377	significant
ENSMUSG00000001098	Kctd10	0.42252	0.00629377	significant
ENSMUSG00000048142	Nat8l	-1.7905	0.00630697	significant
ENSMUSG00000030435	U2af2	0.26751	0.00631042	significant
ENSMUSG00000030316	Tamm41	-0.49886	0.00632382	significant
ENSMUSG00000032096	Arcn1	0.469552	0.00632382	significant
ENSMUSG00000031101	Sash3	0.494131	0.00632409	significant
ENSMUSG00000044496	2510039O18Rik	0.436501	0.00632833	significant
ENSMUSG00000055322	Tns1	-1.70151	0.00632833	significant
ENSMUSG00000060131	Atp8b4	0.410393	0.00632951	significant
ENSMUSG00000025161	Slc16a3	1.35586	0.00632951	significant
ENSMUSG00000022389	Tef	-1.1219	0.00632951	significant
ENSMUSG00000046668	Cxxc5	-1.39911	0.0063336	significant
ENSMUSG00000001089	Luzp1	-0.355235	0.0063336	significant
NA	Zfp33b	-4.08029	0.00633657	significant
ENSMUSG00000020108	Ddit4	-1.16666	0.00633657	significant
ENSMUSG00000021213	Akr1c13	-1.26211	0.00634179	significant
ENSMUSG00000025512	Chid1	0.851837	0.00634179	significant
ENSMUSG00000028969	Cdk5	-0.383339	0.00634277	significant
ENSMUSG00000032350	Gclc	-0.933546	0.0063519	significant
ENSMUSG00000056268	Dennd1b	0.516049	0.00635441	significant
ENSMUSG00000032402	Smad3	-0.606145	0.00635441	significant
ENSMUSG00000050910	Cdr2l	-1.61848	0.00636712	significant
ENSMUSG00000052305	Hbb-bs	-2.46682	0.0063754	significant
ENSMUSG00000022407	Adsl	0.459248	0.00639722	significant
ENSMUSG00000053080	Zfta	-1.16656	0.00640087	significant
ENSMUSG00000004035	Gstm7	-1.79522	0.00640087	significant
ENSMUSG00000025278	Flnb	0.895653	0.00640903	significant
ENSMUSG00000069844	Sco1	0.441129	0.00640903	significant
ENSMUSG00000032235	Ice2	-0.485824	0.00640903	significant
ENSMUSG00000037408	Cnnm4	0.699271	0.00641437	significant
ENSMUSG00000020638	Cmpk2	-1.32953	0.00641437	significant
ENSMUSG00000096210	H1f0	-0.420993	0.00645226	significant
ENSMUSG00000036817	Sun1	-0.603804	0.00648801	significant
ENSMUSG00000032739	Pram1	1.46248	0.00650662	significant
ENSMUSG00000034674	Tdg	0.88213	0.00650933	significant
ENSMUSG00000049565	Aknad1	-2.13431	0.00652079	significant
ENSMUSG00000020340	Cyfip2	0.957894	0.00652079	significant
ENSMUSG00000030220	Arhgdib	0.796403	0.00653473	significant
ENSMUSG00000063904	Dpp3	0.550617	0.00653473	significant
ENSMUSG00000020015	Cdk17	-0.594573	0.00653473	significant
ENSMUSG00000031508	Ankrd10	-0.528706	0.00653473	significant
ENSMUSG00000049922	Slc35c1	0.757394	0.00653473	significant
ENSMUSG00000036932	Aifm1	0.472577	0.00656007	significant
ENSMUSG00000022453	Naga	-0.816721	0.00656007	significant
ENSMUSG00000049313	Sorl1	1.65682	0.00658032	significant
ENSMUSG00000066363	Serpina3f	2.31999	0.00658032	significant
ENSMUSG00000032849	Abcc4	0.561208	0.00658032	significant
ENSMUSG00000006567	Atp7b	-1.52949	0.00660147	significant
ENSMUSG00000028527	Ak4	-0.853857	0.00660147	significant
ENSMUSG00000041440	Gk5	1.32118	0.00660147	significant
ENSMUSG00000015002	Efr3a	0.323287	0.00660147	significant
ENSMUSG00000035152	Ap2b1	0.410714	0.00660147	significant
ENSMUSG00000037379	Spon2	-4.21062	0.00660425	significant
ENSMUSG00000002324	Rec8	-2.46263	0.00661124	significant
ENSMUSG00000061577	Adgrg5	-1.87674	0.00661124	significant
ENSMUSG00000017707	Serinc3	-0.606279	0.00661124	significant
ENSMUSG00000062510	Nsl1	-0.70135	0.00663199	significant
ENSMUSG00000002910	Arrdc2	-1.1043	0.0066351	significant
ENSMUSG00000036561	Ppp6r2	-1.73455	0.0066351	significant
NA	Gm12945	2.89745	0.0066351	significant
ENSMUSG00000056342	Usp34	0.475783	0.0066351	significant
ENSMUSG00000022295	Atp6v1c1	0.477677	0.00663613	significant
ENSMUSG00000020120	Plek	-1.15053	0.00663613	significant
ENSMUSG00000018362	Kpna2	0.483461	0.00663613	significant
ENSMUSG00000032123	Dpagt1	0.523959	0.00663685	significant
ENSMUSG00000039899	Fgl2	0.636145	0.00663685	significant
ENSMUSG00000024425	Ndfip1	0.669948	0.00663685	significant
ENSMUSG00000022292	Rrm2b	0.342603	0.00665158	significant
ENSMUSG00000017428	Psmd11	0.355754	0.00665195	significant
ENSMUSG00000036944	Tmem71	-1.28969	0.00665195	significant
ENSMUSG00000038827	Abitram	0.467153	0.00665195	significant
ENSMUSG00000047953	Gp5	-1.40007	0.00665847	significant
ENSMUSG00000101574	1700112H15Rik	2.10948	0.00665918	significant
NA	Gm6623	2.10948	0.00665918	significant
NA	NA	2.10948	0.00665918	significant
ENSMUSG00000000278	Scpep1	-0.621863	0.00666864	significant
ENSMUSG00000059498	Fcgr3	0.591153	0.00666864	significant
ENSMUSG00000033083	Tbc1d4	-0.934659	0.00668291	significant
ENSMUSG00000030283	St8sia1	-1.66486	0.00668291	significant
ENSMUSG00000032413	Rasa2	1.26427	0.00668895	significant
ENSMUSG00000040511	Pvr	0.912042	0.00669386	significant
ENSMUSG00000028931	Kcnab2	0.614102	0.00669386	significant
ENSMUSG00000034863	Ano8	-0.819667	0.00670556	significant
ENSMUSG00000019970	Sgk1	1.03882	0.00670691	significant
ENSMUSG00000007610	Gtpbp3	0.403903	0.00671483	significant
ENSMUSG00000022906	Parp9	-0.611858	0.00672841	significant
ENSMUSG00000040913	Fbxw4	-1.03568	0.00673379	significant
ENSMUSG00000029622	Arpc1b	0.624506	0.00673379	significant
ENSMUSG00000005566	Trim28	-0.0926462	0.00673379	significant
ENSMUSG00000040435	Ppp1r15a	-0.793034	0.00673696	significant
ENSMUSG00000029994	Anxa4	-0.736307	0.00673942	significant
ENSMUSG00000026170	Cyp27a1	-1.14041	0.00673942	significant
ENSMUSG00000021759	Plpp1	-2.11617	0.00674507	significant
ENSMUSG00000025429	Pstpip2	0.897064	0.00674507	significant
ENSMUSG00000020440	Arf5	-0.322328	0.00674507	significant
ENSMUSG00000095007	Igkv12-41	2.05889	0.00675486	significant
ENSMUSG00000034422	Parp14	-0.510961	0.00675486	significant
ENSMUSG00000098557	Kctd12	-0.650085	0.00676999	significant
ENSMUSG00000018401	Mtmr4	0.51765	0.00680275	significant
ENSMUSG00000032221	Mns1	-1.71131	0.00685253	significant
ENSMUSG00000006932	Ctnnb1	0.253253	0.006864	significant
ENSMUSG00000046223	Plaur	-0.642809	0.006864	significant
ENSMUSG00000001642	Akr1b1	0.207632	0.00688387	significant
ENSMUSG00000042444	Mindy2	-0.371152	0.00688501	significant
ENSMUSG00000041891	Lman1	0.49524	0.00688673	significant
ENSMUSG00000024095	Hnrnpll	0.469091	0.00688673	significant
ENSMUSG00000036898	Zfp157	-1.0565	0.0069055	significant
ENSMUSG00000021326	Trim27	0.507709	0.0069055	significant
ENSMUSG00000059834	Sclt1	-0.797143	0.0069055	significant
ENSMUSG00000009630	Ppp2cb	0.834607	0.00691868	significant
ENSMUSG00000044229	Nxpe4	-2.15391	0.00691868	significant
ENSMUSG00000015605	Srf	0.761116	0.00691868	significant
ENSMUSG00000021518	Ptdss1	0.309214	0.00691868	significant
ENSMUSG00000070880	Gad1	-2.57298	0.00691868	significant
ENSMUSG00000032399	Rpl4	-0.265935	0.00691868	significant
ENSMUSG00000029869	Ephb6	-1.91091	0.00691868	significant
ENSMUSG00000041992	Rapgef5	1.78544	0.00691868	significant
ENSMUSG00000042251	Pm20d1	-1.58318	0.00691868	significant
ENSMUSG00000036398	Ppp1r11	0.567084	0.00695009	significant
ENSMUSG00000041740	Rnf10	0.505131	0.00696927	significant
ENSMUSG00000023169	Slc38a1	0.65995	0.006988	significant
ENSMUSG00000018899	Irf1	-0.786356	0.00700395	significant
ENSMUSG00000047473	Zfp30	-1.65691	0.00703523	significant
NA	Ighv1-52	0.829506	0.00705102	significant
ENSMUSG00000003948	Mmd	0.727485	0.00711311	significant
ENSMUSG00000022216	Psme1	-0.537587	0.00711824	significant
ENSMUSG00000041117	Ccdc8	-1.52536	0.00714674	significant
ENSMUSG00000078496	Zfp982	1.56036	0.00715396	significant
ENSMUSG00000076535	Igkv1-88	0.752651	0.00715396	significant
ENSMUSG00000057457	Phex	-3.27435	0.00717142	significant
ENSMUSG00000009090	Ap1b1	-0.600718	0.00717142	significant
ENSMUSG00000090164	BC035044	-0.427723	0.00717532	significant
ENSMUSG00000046157	Tmem229b	-0.624495	0.0072193	significant
ENSMUSG00000066415	Msl2	-0.507744	0.00723058	significant
ENSMUSG00000045928	4933440M02Rik	-2.34494	0.00728621	significant
ENSMUSG00000033446	Lpar6	-1.11007	0.00729196	significant
ENSMUSG00000023307	Marchf5	-0.428343	0.00729966	significant
ENSMUSG00000046934	Csl	2.63629	0.00730703	significant
ENSMUSG00000041268	Dmxl2	1.10595	0.00731048	significant
ENSMUSG00000065968	Ifitm7	-2.51014	0.00732204	significant
ENSMUSG00000020696	Rffl	0.30898	0.00733864	significant
ENSMUSG00000029833	Trim24	-0.942543	0.00733864	significant
ENSMUSG00000011158	Brf1	-0.521127	0.00733864	significant
ENSMUSG00000000001	Gnai3	0.480567	0.00733864	significant
ENSMUSG00000034432	Cops8	0.363141	0.00737711	significant
ENSMUSG00000024382	Ercc3	0.432623	0.00740448	significant
ENSMUSG00000095115	Itpripl2	0.918676	0.00740598	significant
ENSMUSG00000027656	Ccn5	-2.36189	0.00740598	significant
ENSMUSG00000040084	Bub1b	0.392806	0.00740841	significant
NA	Gm53175	-1.80409	0.00743369	significant
ENSMUSG00000039145	Camk1d	-1.3034	0.00743369	significant
ENSMUSG00000027405	Nop56	-0.188981	0.00745552	significant
ENSMUSG00000076525	Igkv1-99	1.3912	0.00745552	significant
ENSMUSG00000075184	F930017D23Rik	-2.84531	0.00745552	significant
ENSMUSG00000054814	Usp46	0.459056	0.00745552	significant
ENSMUSG00000107068	Pagr1a	0.506078	0.00745552	significant
ENSMUSG00000076576	Igkv6-32	1.93086	0.00745614	significant
ENSMUSG00000032860	P2ry2	1.14556	0.00746643	significant
ENSMUSG00000029330	Cds1	-2.04561	0.0074993	significant
ENSMUSG00000044017	Adgrd1	-2.37874	0.00751301	significant
ENSMUSG00000041997	Tlk1	-0.437732	0.00755185	significant
ENSMUSG00000069830	Nlrp1a	-0.960399	0.00755185	significant
ENSMUSG00000031337	Mtm1	0.307217	0.00755185	significant
ENSMUSG00000022721	Trmt2a	0.420935	0.00755185	significant
ENSMUSG00000056738	A730036I17Rik	-3.71427	0.0075625	significant
ENSMUSG00000030275	Etnk1	-0.219554	0.0075625	significant
NA	Cep83os	-1.4266	0.0075625	significant
ENSMUSG00000019996	Map7	-1.21361	0.00756804	significant
ENSMUSG00000048279	Sacs	1.199	0.00756804	significant
ENSMUSG00000032869	Psmf1	-0.521405	0.00757334	significant
ENSMUSG00000062590	Armc9	-1.69618	0.00759326	significant
ENSMUSG00000032977	Slx9	0.589428	0.00759741	significant
ENSMUSG00000057738	Sptan1	0.681437	0.00761868	significant
ENSMUSG00000050138	Kcnk12	1.19326	0.00761868	significant
ENSMUSG00000030761	Myo7a	1.19473	0.00761868	significant
ENSMUSG00000021810	Ecd	0.272532	0.00762133	significant
ENSMUSG00000037348	Paqr7	0.61437	0.00763046	significant
ENSMUSG00000024870	Rab1b	0.379627	0.00763539	significant
ENSMUSG00000076431	Sox4	-2.72237	0.00764248	significant
ENSMUSG00000094872	Igkv9-120	2.40486	0.00764725	significant
ENSMUSG00000003531	Dgcr6	-0.930725	0.0076527	significant
ENSMUSG00000029304	Spp1	0.897322	0.0076527	significant
ENSMUSG00000029221	Slc30a9	-0.49526	0.00766922	significant
ENSMUSG00000079036	Alkbh1	-0.515248	0.00767054	significant
ENSMUSG00000079562	Maea	0.448808	0.00767758	significant
ENSMUSG00000032596	Uba7	-0.788532	0.00769389	significant
ENSMUSG00000051506	Wdfy4	0.727164	0.00769389	significant
ENSMUSG00000039156	Stim2	0.521795	0.00770356	significant
ENSMUSG00000074203	G430095P16Rik	-2.25994	0.00770905	significant
ENSMUSG00000034509	Mad2l1bp	-0.504202	0.00771638	significant
ENSMUSG00000021786	Oxsm	0.481652	0.00771688	significant
NA	H2af-ps2	-1.51511	0.00775067	significant
ENSMUSG00000039233	Tbce	-0.572641	0.00776326	significant
ENSMUSG00000025171	Ubtd1	1.25956	0.00776326	significant
ENSMUSG00000018921	Pelp1	0.254507	0.00782291	significant
ENSMUSG00000015757	Ppil4	-0.312255	0.00782291	significant
ENSMUSG00000039230	Tbcd	-0.321236	0.00782783	significant
ENSMUSG00000026096	Osgepl1	-0.614679	0.00783079	significant
ENSMUSG00000027953	Slc50a1	-0.557625	0.0078323	significant
ENSMUSG00000042851	Zc3h6	-2.12011	0.0078323	significant
ENSMUSG00000094652	Ighv1-42	1.27598	0.0078323	significant
ENSMUSG00000022992	Kansl2	-0.386965	0.00784106	significant
ENSMUSG00000025487	Psmd13	0.209966	0.00784199	significant
ENSMUSG00000048232	Fbxo10	-2.54013	0.00784491	significant
ENSMUSG00000028702	Rad54l	0.400994	0.00784921	significant
ENSMUSG00000097290	1300002E11Rik	-1.38888	0.00784921	significant
ENSMUSG00000039542	Ncam1	-0.508505	0.00784921	significant
ENSMUSG00000040354	Mars1	0.404939	0.00785054	significant
ENSMUSG00000029482	Aacs	0.548863	0.00785054	significant
ENSMUSG00000002108	Nr1h3	0.912171	0.00785519	significant
ENSMUSG00000031146	Plp2	0.414081	0.00785519	significant
ENSMUSG00000001870	Ltbp1	-1.27196	0.00785519	significant
ENSMUSG00000038822	Hace1	-0.928921	0.00785519	significant
ENSMUSG00000027378	Nphp1	-1.62789	0.00785802	significant
ENSMUSG00000046985	Tapt1	-0.686241	0.00785802	significant
ENSMUSG00000036503	Rnf13	-0.441912	0.00785802	significant
ENSMUSG00000075470	Alg10b	0.489915	0.00786658	significant
ENSMUSG00000036109	Mbnl3	0.306844	0.00787597	significant
ENSMUSG00000037138	Aff3	-2.30685	0.00788568	significant
ENSMUSG00000010461	Eya4	-2.81768	0.00789817	significant
ENSMUSG00000036112	Metap2	-0.351814	0.00790612	significant
ENSMUSG00000020893	Per1	-0.776368	0.00791979	significant
ENSMUSG00000074272	Ceacam1	1.55821	0.00794061	significant
ENSMUSG00000024713	Pcsk5	-2.95191	0.00796106	significant
ENSMUSG00000055371	Stam2	0.584249	0.00796106	significant
ENSMUSG00000055302	Mrfap1	0.717676	0.00796106	significant
ENSMUSG00000024592	C330018D20Rik	-0.499454	0.00797824	significant
ENSMUSG00000042742	Bmt2	-0.255285	0.00798031	significant
ENSMUSG00000038429	Usp5	0.205303	0.00798353	significant
ENSMUSG00000029528	Pxn	0.761743	0.00798353	significant
ENSMUSG00000032425	Zfp949	-1.41108	0.00800299	significant
ENSMUSG00000021285	Ppp1r13b	-1.41114	0.0080056	significant
ENSMUSG00000063229	Ldha	0.589793	0.00800859	significant
ENSMUSG00000022769	Sdf2l1	1.36489	0.00802374	significant
ENSMUSG00000051339	2900026A02Rik	-1.8896	0.00802816	significant
ENSMUSG00000061666	Gdpd1	-1.28513	0.00807482	significant
ENSMUSG00000038151	Prdm1	1.19568	0.00808739	significant
ENSMUSG00000041308	Sntb2	0.803826	0.00813717	significant
ENSMUSG00000027692	Tnik	-1.03103	0.00813998	significant
ENSMUSG00000004032	Gstm5	-2.17951	0.00813998	significant
ENSMUSG00000031967	Afg3l1	0.393614	0.00815266	significant
ENSMUSG00000034165	Ccnd3	0.543921	0.00817762	significant
ENSMUSG00000056656	Apol8	-1.0828	0.0081807	significant
ENSMUSG00000022037	Clu	1.57901	0.00818482	significant
ENSMUSG00000002617	Zfp40	-0.803417	0.00821431	significant
ENSMUSG00000024579	Pcyox1l	0.785194	0.00821445	significant
ENSMUSG00000039518	Cdsn	3.74981	0.0082245	significant
ENSMUSG00000028654	Mycl	-2.66061	0.00823446	significant
ENSMUSG00000029084	Cd38	2.18732	0.00823446	significant
ENSMUSG00000037855	Zfp365	1.91899	0.00825274	significant
ENSMUSG00000040592	Cd79b	-0.57817	0.00827983	significant
ENSMUSG00000105906	Iglc1	1.54286	0.00827983	significant
ENSMUSG00000055538	Zcchc24	-0.770004	0.00827983	significant
ENSMUSG00000026917	Wdr5	0.222668	0.00827983	significant
NA	NA	-0.848545	0.00827983	significant
ENSMUSG00000040043	Rbms2	-0.308834	0.00827983	significant
ENSMUSG00000029128	Rab28	0.468579	0.00827983	significant
ENSMUSG00000009828	Cilk1	-0.741242	0.00827983	significant
ENSMUSG00000027774	Gfm1	0.438011	0.00827983	significant
ENSMUSG00000060510	Zfp266	-0.844725	0.00827983	significant
ENSMUSG00000030987	Stim1	0.754954	0.00830341	significant
ENSMUSG00000029840	Mtpn	0.478828	0.00830985	significant
ENSMUSG00000071757	Zhx2	0.940368	0.00831551	significant
ENSMUSG00000034974	Dapk3	0.747276	0.00831671	significant
ENSMUSG00000038502	Ptov1	-0.905465	0.00831671	significant
ENSMUSG00000022858	Tra2b	-0.395974	0.00831671	significant
ENSMUSG00000069910	Spdl1	0.382015	0.00831671	significant
ENSMUSG00000017386	Traf4	-0.803433	0.00831869	significant
ENSMUSG00000024777	Ppp2r5b	-0.496335	0.00832996	significant
ENSMUSG00000029428	Stx2	-1.07333	0.00833312	significant
NA	Ighv1-66	0.99219	0.00835262	significant
ENSMUSG00000020021	Fgd6	0.815215	0.0083604	significant
ENSMUSG00000026192	Atic	0.203499	0.00838465	significant
ENSMUSG00000059060	Rad51b	-0.706728	0.00839538	significant
ENSMUSG00000032280	Tle3	0.502932	0.00839538	significant
ENSMUSG00000002058	Unc119	1.34683	0.00839939	significant
ENSMUSG00000038828	Tmem214	0.857492	0.00840668	significant
ENSMUSG00000053333	Dis3l2	-0.657681	0.00841951	significant
ENSMUSG00000087370	Tmem170b	0.441122	0.0084264	significant
ENSMUSG00000066682	Pilrb2	0.631005	0.00844617	significant
ENSMUSG00000020657	Dnajc27	-0.383499	0.00844617	significant
ENSMUSG00000027642	Rpn2	0.35807	0.00845592	significant
ENSMUSG00000026003	Acadl	0.455271	0.00848601	significant
ENSMUSG00000107499	Ccdc142	-0.61112	0.00849212	significant
ENSMUSG00000062729	Ppox	-1.22555	0.00849254	significant
ENSMUSG00000035933	Cog5	0.467445	0.00849254	significant
ENSMUSG00000002871	Tpra1	-0.723971	0.00851225	significant
NA	NA	-1.07763	0.00851225	significant
ENSMUSG00000028811	Yars1	0.456566	0.00851225	significant
ENSMUSG00000026425	Srgap2	0.64861	0.0085135	significant
ENSMUSG00000004207	Psap	-0.550088	0.00854327	significant
ENSMUSG00000027889	Ampd2	0.704821	0.00854327	significant
ENSMUSG00000024855	Pacs1	-0.84858	0.00854344	significant
ENSMUSG00000053931	Cnn3	-1.91194	0.00855123	significant
ENSMUSG00000042724	Map3k9	0.673608	0.00857495	significant
ENSMUSG00000029672	Fam3c	1.18516	0.00857495	significant
ENSMUSG00000037820	Tgm2	-1.0981	0.00857495	significant
ENSMUSG00000035765	Dym	0.368109	0.00857495	significant
ENSMUSG00000028452	Vcp	0.388149	0.00857495	significant
ENSMUSG00000056671	Prelid2	-1.39893	0.00857495	significant
ENSMUSG00000033295	Ptprf	-1.56462	0.0085795	significant
ENSMUSG00000001588	Acap1	0.210517	0.00858143	significant
ENSMUSG00000016255	Tubb1	-2.35219	0.00860579	significant
NA	NA	-1.07763	0.00860579	significant
NA	BC021767	-4.82586	0.00861429	significant
ENSMUSG00000033400	Agl	0.393499	0.00862687	significant
ENSMUSG00000029373	Pf4	-2.33223	0.00862687	significant
ENSMUSG00000015943	Bola1	-0.443053	0.00862687	significant
ENSMUSG00000040123	Zmym5	-0.709295	0.00865139	significant
ENSMUSG00000003235	Eif2b5	0.347518	0.00865139	significant
ENSMUSG00000054263	Lifr	-1.08197	0.00865139	significant
ENSMUSG00000018427	Ypel2	-1.90438	0.00865478	significant
ENSMUSG00000004558	Ndrg2	-0.994947	0.00866041	significant
ENSMUSG00000048022	Tmem229a	-2.04443	0.00866079	significant
ENSMUSG00000023909	Paqr4	-1.41395	0.00866079	significant
ENSMUSG00000072082	Ccnf	0.624876	0.00867954	significant
ENSMUSG00000000823	Zfp512b	-0.637813	0.00868461	significant
ENSMUSG00000116504	I730030J21Rik	-3.00244	0.00868851	significant
ENSMUSG00000097403	9230116N13Rik	-1.70436	0.00869735	significant
ENSMUSG00000034765	Dusp5	-1.46325	0.00869735	significant
ENSMUSG00000020175	Rab36	-2.80664	0.008705	significant
ENSMUSG00000037266	Rsrp1	-0.379169	0.00871842	significant
ENSMUSG00000036381	P2ry14	-1.9555	0.00874265	significant
ENSMUSG00000025190	Got1	0.541062	0.00877338	significant
ENSMUSG00000037845	Fdxacb1	-0.513618	0.00877365	significant
ENSMUSG00000048170	Mcmbp	0.490196	0.00877965	significant
ENSMUSG00000017861	Mybl2	0.592156	0.00878469	significant
ENSMUSG00000037029	Zfp146	-0.573124	0.00880372	significant
ENSMUSG00000061119	Prcp	-0.531104	0.00881829	significant
ENSMUSG00000031309	Rps6ka3	1.018	0.00883872	significant
ENSMUSG00000095285	Ighv5-9	0.471348	0.00883872	significant
ENSMUSG00000049134	Nrap	2.19214	0.00885869	significant
ENSMUSG00000025041	Nt5c2	-0.473004	0.00885869	significant
ENSMUSG00000033184	Tmed7	0.438353	0.00885869	significant
ENSMUSG00000115924	Gm19277	1.86396	0.00885869	significant
NA	Cstdc3	1.86396	0.00885869	significant
ENSMUSG00000050150	Slc9b1	1.86396	0.00885869	significant
ENSMUSG00000056586	Zar1l	1.86396	0.00885869	significant
ENSMUSG00000109473	B930025P03Rik	1.86396	0.00885869	significant
ENSMUSG00000046006	Gapt	-1.19336	0.00886507	significant
ENSMUSG00000017176	Nt5c3b	0.762984	0.00887089	significant
NA	Ighv8-8	0.889183	0.00887089	significant
ENSMUSG00000001750	Tcirg1	0.511903	0.00890935	significant
ENSMUSG00000004270	Lpcat3	-0.4759	0.00893008	significant
ENSMUSG00000031751	Amfr	-0.198455	0.00895175	significant
ENSMUSG00000039234	Sec24d	0.77382	0.00895251	significant
ENSMUSG00000022853	Ehhadh	-1.28342	0.00897617	significant
ENSMUSG00000037370	Enpp1	1.33353	0.00898023	significant
ENSMUSG00000038930	Rccd1	-1.27628	0.00898023	significant
ENSMUSG00000022824	Muc13	-0.762822	0.0089806	significant
ENSMUSG00000055541	Lair1	-0.527624	0.0089806	significant
ENSMUSG00000052056	Zfp217	0.373148	0.00898227	significant
ENSMUSG00000068417	Pnp2	-0.555867	0.00898227	significant
ENSMUSG00000018008	Cyth4	0.52174	0.0089834	significant
ENSMUSG00000026280	Atg4b	-0.454475	0.00898472	significant
ENSMUSG00000024087	Cyp1b1	-1.46357	0.00899328	significant
ENSMUSG00000023707	Ogfod2	-0.25885	0.00899328	significant
ENSMUSG00000021738	Atxn7	-0.765687	0.00899328	significant
ENSMUSG00000037386	Rims2	1.5494	0.0089975	significant
ENSMUSG00000022091	Sorbs3	-0.974891	0.00900169	significant
ENSMUSG00000029007	Agtrap	0.503919	0.00900181	significant
ENSMUSG00000052384	Nrros	0.418802	0.00900426	significant
ENSMUSG00000078676	Casc3	-0.178278	0.00902339	significant
ENSMUSG00000019990	Pde7b	-0.799281	0.00902928	significant
ENSMUSG00000033684	Qsox1	0.373971	0.0090482	significant
ENSMUSG00000048445	Ccdc57	-0.536057	0.00905979	significant
ENSMUSG00000037295	Ldlrap1	0.522552	0.00905979	significant
ENSMUSG00000034075	Zdhhc5	0.805067	0.00905979	significant
ENSMUSG00000049625	Tifab	-0.47614	0.00905979	significant
ENSMUSG00000035441	Myo1d	-1.26791	0.00905979	significant
ENSMUSG00000029306	Ibsp	-5.80618	0.00908378	significant
ENSMUSG00000017221	Psmd3	0.575157	0.00908645	significant
ENSMUSG00000025422	Agap2	0.370097	0.00909462	significant
ENSMUSG00000029722	Agfg2	-0.644779	0.0091184	significant
ENSMUSG00000054702	Ap1s3	0.645923	0.0091184	significant
ENSMUSG00000020790	Ankfy1	0.301191	0.009131	significant
ENSMUSG00000069895	Atxn1l	0.709931	0.00914634	significant
ENSMUSG00000036599	Chst12	0.454443	0.00916169	significant
ENSMUSG00000059923	Grb2	0.398393	0.00916223	significant
ENSMUSG00000042035	Igsf3	-2.38848	0.00917063	significant
ENSMUSG00000024622	Hmgxb3	0.383471	0.00917063	significant
ENSMUSG00000022973	Synj1	0.46812	0.00918145	significant
ENSMUSG00000026558	Uck2	0.611865	0.00920858	significant
ENSMUSG00000006850	Tmco6	-0.557272	0.00924391	significant
ENSMUSG00000032480	Dhx30	0.311606	0.00924699	significant
ENSMUSG00000052997	Uba2	0.232469	0.00927283	significant
ENSMUSG00000028745	Capzb	0.331604	0.00928035	significant
ENSMUSG00000040314	Ctsg	0.363934	0.00928035	significant
ENSMUSG00000020894	Vamp2	-0.529454	0.00928035	significant
ENSMUSG00000053332	Gas5	-0.97832	0.00928622	significant
ENSMUSG00000020806	Rhbdf2	1.06898	0.00928622	significant
ENSMUSG00000025058	Tasl	-1.17285	0.0092912	significant
ENSMUSG00000024659	Anxa1	0.679502	0.0092942	significant
ENSMUSG00000042726	Trafd1	-0.576707	0.00929799	significant
ENSMUSG00000023827	Agpat4	-1.08971	0.00932592	significant
ENSMUSG00000014470	Rnf166	-0.348799	0.00932592	significant
ENSMUSG00000039703	Nploc4	0.431734	0.00933095	significant
ENSMUSG00000034189	Hsdl1	0.219073	0.0093509	significant
ENSMUSG00000046152	Fut10	-0.922622	0.00935412	significant
ENSMUSG00000030557	Mef2a	0.472528	0.00935614	significant
ENSMUSG00000034480	Diaph2	0.166416	0.0093643	significant
ENSMUSG00000076549	Igkv4-68	-0.823332	0.00945965	significant
ENSMUSG00000024511	Rab27b	-1.84623	0.00945965	significant
ENSMUSG00000045502	Hcar2	-0.996564	0.00945965	significant
ENSMUSG00000040018	Cox15	0.288363	0.00945965	significant
NA	Ighg1	0.791946	0.00948088	significant
ENSMUSG00000034175	Rhbdd3	-0.488769	0.0094851	significant
ENSMUSG00000020374	Rasgef1c	-4.21632	0.00949905	significant
ENSMUSG00000002963	Pnkp	0.582281	0.00952706	significant
ENSMUSG00000035439	Haus8	0.468216	0.00955575	significant
ENSMUSG00000034973	Dop1a	0.831256	0.00958863	significant
ENSMUSG00000022472	Desi1	0.337194	0.00959857	significant
ENSMUSG00000033906	Zdhhc15	-2.60368	0.00959857	significant
ENSMUSG00000025076	Casp7	0.64492	0.00963121	significant
ENSMUSG00000029638	Glcci1	-0.807048	0.00963812	significant
ENSMUSG00000021115	Vrk1	-0.381372	0.00965682	significant
ENSMUSG00000035208	Slfn8	-0.896599	0.00968873	significant
ENSMUSG00000013611	Snx31	-3.19268	0.00968873	significant
ENSMUSG00000028496	Mllt3	-1.25998	0.00970199	significant
ENSMUSG00000023066	Rttn	0.167533	0.00970199	significant
ENSMUSG00000031328	Flna	0.91846	0.00970199	significant
ENSMUSG00000024352	Spata24	-1.06428	0.009711	significant
ENSMUSG00000029518	Rab35	0.390972	0.00971484	significant
ENSMUSG00000028436	Dcaf12	0.313876	0.00972519	significant
ENSMUSG00000030452	Nipa2	0.398221	0.00974589	significant
ENSMUSG00000025153	Fasn	1.03905	0.00974589	significant
ENSMUSG00000026103	Gls	-0.329877	0.00977165	significant
ENSMUSG00000057497	Fam136a	0.817818	0.00977404	significant
ENSMUSG00000076539	Igkv4-81	3.1655	0.00977404	significant
ENSMUSG00000024158	Hagh	-0.920976	0.00977972	significant
ENSMUSG00000022555	Dgat1	0.868861	0.00978459	significant
ENSMUSG00000039735	Fnbp1l	-0.839759	0.00978796	significant
ENSMUSG00000094322	Ighv9-4	2.35374	0.0098076	significant
ENSMUSG00000061132	Blnk	0.849455	0.00980952	significant
ENSMUSG00000021710	Nln	0.266749	0.00980952	significant
ENSMUSG00000035227	Spcs2	0.401377	0.00980952	significant
ENSMUSG00000036880	Acaa2	0.286194	0.00980952	significant
ENSMUSG00000034429	Zfp707	-0.386652	0.00980952	significant
ENSMUSG00000040010	Slc7a5	0.51318	0.00980952	significant
ENSMUSG00000021567	Nkd2	-1.75627	0.00981705	significant
ENSMUSG00000050323	Ndufaf6	0.874454	0.00983077	significant
ENSMUSG00000035967	Ints6l	-0.564433	0.00986385	significant
ENSMUSG00000024197	Plin3	1.12518	0.00986385	significant
ENSMUSG00000031443	F7	2.21251	0.00986866	significant
ENSMUSG00000012117	Dhdds	0.676833	0.0098707	significant
ENSMUSG00000021265	Slc25a29	0.773673	0.00987934	significant
ENSMUSG00000090877	Hspa1b	1.28358	0.00993793	significant
ENSMUSG00000021485	Mxd3	-0.508144	0.0099645	significant
ENSMUSG00000045671	Spred2	0.871724	0.00997126	significant
ENSMUSG00000041219	Arhgap11a	0.248767	0.00997126	significant
ENSMUSG00000021277	Traf3	0.920897	0.00997568	significant
ENSMUSG00000032388	Spg21	0.483841	0.00997568	significant
ENSMUSG00000028073	Pear1	-1.51593	0.00997568	significant
ENSMUSG00000029713	Gnb2	0.481479	0.00997568	significant
ENSMUSG00000049090	Ptgr3	-0.483799	0.00998297	significant
ENSMUSG00000001440	Kpnb1	0.467775	0.00998443	significant
ENSMUSG00000030835	Nomo1	0.512535	0.00999731	significant
ENSMUSG00000027397	Slc20a1	-0.568637	0.00999943	significant
ENSMUSG00000024462	Gabbr1	-1.02044	0.0100282	significant
ENSMUSG00000026773	Pfkfb3	0.747245	0.0100282	significant
ENSMUSG00000025969	Nrp2	1.3254	0.0100282	significant
ENSMUSG00000034168	Irf2bpl	0.900316	0.0100425	significant
ENSMUSG00000041733	Coq5	0.465565	0.0100633	significant
ENSMUSG00000078202	Nrarp	-2.25572	0.0100735	significant
ENSMUSG00000030851	Ldhc	-3.04097	0.0100735	significant
ENSMUSG00000026556	Vangl2	-1.83407	0.0100881	significant
ENSMUSG00000031165	Was	0.623199	0.0100881	significant
ENSMUSG00000076545	Igkv4-72	0.859111	0.0100881	significant
ENSMUSG00000040022	Rab11fip2	-0.745136	0.0101252	significant
ENSMUSG00000000078	Klf6	-0.63931	0.0101395	significant
ENSMUSG00000064147	Rab44	-0.428908	0.0101464	significant
ENSMUSG00000022090	Pdlim2	0.782394	0.0101464	significant
ENSMUSG00000043004	Gng2	-0.709635	0.0101727	significant
ENSMUSG00000024151	Msh2	-0.421909	0.0101917	significant
ENSMUSG00000020794	Ube2g1	-0.337476	0.0101917	significant
ENSMUSG00000032586	Traip	-0.381962	0.0101917	significant
ENSMUSG00000043702	Pde12	0.535994	0.0102034	significant
ENSMUSG00000024897	Apba1	-1.0053	0.0102154	significant
ENSMUSG00000095682	Igkv3-1	0.74211	0.0102227	significant
ENSMUSG00000022836	Mylk	-1.88089	0.0102629	significant
ENSMUSG00000029599	Ddx54	0.444057	0.0102629	significant
ENSMUSG00000054640	Slc8a1	-0.764515	0.0102758	significant
ENSMUSG00000059456	Ptk2b	0.485163	0.0102828	significant
ENSMUSG00000054509	Parp4	0.746656	0.0103055	significant
ENSMUSG00000021481	Zfp346	-0.449453	0.0103055	significant
ENSMUSG00000070436	Serpinh1	-1.62549	0.0103194	significant
ENSMUSG00000008450	Nutf2	0.314328	0.0103194	significant
ENSMUSG00000023010	Tmbim6	0.615952	0.0103194	significant
ENSMUSG00000029372	Ppbp	-2.79843	0.0103194	significant
ENSMUSG00000078773	Rad54b	-0.491966	0.0103194	significant
ENSMUSG00000027663	Zmat3	1.27437	0.0103309	significant
ENSMUSG00000043090	Zfp866	-0.893762	0.0103672	significant
ENSMUSG00000032527	Pccb	-0.581836	0.010415	significant
[truncated: 2,298 more rows]

## Sheet: Final Filtering data 
ENSEMBL	SYMBOL	logFC (|2|)	Formula	adj.P.Val	Formula	Inform
ENSMUSG00000074483	Bglap	-7.57315	significant	0.0178006	significant	Down
ENSMUSG00000074486	Bglap2	-7.11731	significant	0.00183495	significant
ENSMUSG00000048752	Prss50	-6.2951	significant	6.66818e-05	significant
ENSMUSG00000029306	Ibsp	-5.80618	significant	0.00908378	significant
ENSMUSG00000020805	Slc13a5	-5.79321	significant	0.00612918	significant
NA	Gm19590	-5.75156	significant	0.00549373	significant
ENSMUSG00000076861	Trav18	-5.43504	significant	0.00494841	significant
ENSMUSG00000025014	Dntt	-5.38035	significant	0.00101824	significant
ENSMUSG00000025400	Tac2	-5.35659	significant	0.00548253	significant
ENSMUSG00000033491	Prss35	-5.32455	significant	0.0221138	significant
ENSMUSG00000079022	Col22a1	-5.31202	significant	0.00289695	significant
ENSMUSG00000030781	Slc5a2	-5.23876	significant	0.0229367	significant
ENSMUSG00000061311	Rag1	-5.19033	significant	0.0138617	significant
ENSMUSG00000086438	Asb17os	-5.15175	significant	0.0206719	significant
NA	Ighv6-7	-5.14057	significant	0.0148513	significant
NA	4930444F02Rik	-4.99109	significant	0.000816547	significant
ENSMUSG00000024747	Aldh1a7	-4.97447	significant	0.00190431	significant
ENSMUSG00000028197	Col24a1	-4.91829	significant	0.00388051	significant
NA	BC021767	-4.82586	significant	0.00861429	significant
ENSMUSG00000029661	Col1a2	-4.72263	significant	0.000199329	significant
ENSMUSG00000091345	Col6a5	-4.62775	significant	0.0216228	significant
NA	Gm19980	-4.61797	significant	0.0398961	significant
ENSMUSG00000021680	Crhbp	-4.57897	significant	0.00127078	significant
ENSMUSG00000039462	Col10a1	-4.56252	significant	0.0206719	significant
ENSMUSG00000075296	Aldh3b2	-4.42578	significant	0.0156969	significant
ENSMUSG00000050108	Bpifc	-4.36372	significant	0.017747	significant
ENSMUSG00000090166	Ear10	-4.35717	significant	0.000611111	significant
ENSMUSG00000031494	Cd209a	-4.32994	significant	0.0239261	significant
ENSMUSG00000037568	Vash2	-4.24329	significant	0.0128426	significant
ENSMUSG00000020374	Rasgef1c	-4.21632	significant	0.00949905	significant
ENSMUSG00000037379	Spon2	-4.21062	significant	0.00660425	significant
ENSMUSG00000056258	Kcnq3	-4.18309	significant	0.0239434	significant
ENSMUSG00000032936	Camkv	-4.1371	significant	0.00467253	significant
ENSMUSG00000022875	Kng1	-4.12421	significant	0.0368355	significant
NA	Zfp33b	-4.08029	significant	0.00633657	significant
ENSMUSG00000020218	Wif1	-4.07612	significant	0.0259895	significant
ENSMUSG00000050982	Apol10a	-4.07513	significant	0.00314941	significant
ENSMUSG00000068407	Rnase12	-4.00513	significant	0.00114665	significant
ENSMUSG00000053886	Sh2d4a	-4.00354	significant	0.00451332	significant
ENSMUSG00000072596	Ear2	-4.0019	significant	0.000515639	significant
ENSMUSG00000042216	Sgsm1	-3.97915	significant	0.0357125	significant
ENSMUSG00000045284	Dcaf12l1	-3.91929	significant	0.0303842	significant
ENSMUSG00000072601	Ear1	-3.89826	significant	0.00103939	significant
ENSMUSG00000061013	Mkx	-3.88498	significant	0.0125305	significant
ENSMUSG00000025175	Fn3k	-3.88252	significant	0.0042289	significant
ENSMUSG00000029248	Spmap2l	-3.87264	significant	0.00157668	significant
ENSMUSG00000037157	Il22ra1	-3.8651	significant	0.0297449	significant
ENSMUSG00000074505	Fat3	-3.79482	significant	0.0349583	significant
ENSMUSG00000027556	Car1	-3.77962	significant	0.000270195	significant
ENSMUSG00000018924	Alox15	-3.73335	significant	0.000199329	significant
ENSMUSG00000104763	9830132P13Rik	-3.73311	significant	0.0262379	significant
ENSMUSG00000117534	Gm20161	-3.71709	significant	0.0420227	significant
ENSMUSG00000056738	A730036I17Rik	-3.71427	significant	0.0075625	significant
ENSMUSG00000045629	Sh3tc2	-3.69007	significant	0.00343226	significant
ENSMUSG00000063232	Serpina11	-3.68886	significant	0.0187528	significant
ENSMUSG00000020932	Gfap	-3.67551	significant	0.0185397	significant
ENSMUSG00000086587	Gm11837	-3.67507	significant	0.00474442	significant
ENSMUSG00000027073	Prg2	-3.66773	significant	0.0009085	significant
ENSMUSG00000059280	Vpreb1b	-3.665	significant	0.0426214	significant
ENSMUSG00000020926	Adam11	-3.64319	significant	0.0194785	significant
ENSMUSG00000062148	Ear6	-3.61411	significant	0.00048481	significant
ENSMUSG00000027072	Prg3	-3.60152	significant	0.00148218	significant
ENSMUSG00000032006	Pdgfd	-3.60122	significant	0.0424414	significant
ENSMUSG00000028716	Pdzk1ip1	-3.58296	significant	0.0046525	significant
ENSMUSG00000003469	Phyhip	-3.57787	significant	0.00218747	significant
ENSMUSG00000091455	Otogl	-3.53906	significant	0.044232	significant
ENSMUSG00000033688	Inhca	-3.53656	significant	0.00108362	significant
ENSMUSG00000068606	Gm4841	-3.53389	significant	0.00285469	significant
ENSMUSG00000049350	Zg16	-3.51087	significant	0.0208438	significant
ENSMUSG00000037106	Fer1l6	-3.50886	significant	0.0343137	significant
ENSMUSG00000045259	Klhdc9	-3.49269	significant	0.00161747	significant
ENSMUSG00000034059	Ypel4	-3.4871	significant	0.0313269	significant
ENSMUSG00000015224	Cyp2j9	-3.48364	significant	0.00316484	significant
ENSMUSG00000005540	Fcer2a	-3.44425	significant	0.00435138	significant
ENSMUSG00000031937	Vstm5	-3.44074	significant	0.0288825	significant
ENSMUSG00000046634	Pkd1l1	-3.42983	significant	0.0170053	significant
ENSMUSG00000028836	Slc30a2	-3.42153	significant	0.00511379	significant
ENSMUSG00000091530	Cldn20	-3.42054	significant	0.025139	significant
ENSMUSG00000118038	Gm9895	-3.40145	significant	0.0303842	significant
ENSMUSG00000056481	Cd248	-3.3953	significant	0.0208688	significant
ENSMUSG00000026828	Galnt5	-3.37588	significant	0.0239434	significant
ENSMUSG00000061353	Cxcl12	-3.3695	significant	0.000561686	significant
ENSMUSG00000052234	Epx	-3.35422	significant	0.000111881	significant
ENSMUSG00000010154	Spire2	-3.3492	significant	0.0125685	significant
ENSMUSG00000004655	Aqp1	-3.34817	significant	0.000379306	significant
ENSMUSG00000031927	1700012B09Rik	-3.34056	significant	0.022295	significant
ENSMUSG00000055385	Rnf212	-3.34	significant	0.0174143	significant
ENSMUSG00000032915	Adgre4	-3.32767	significant	0.000785738	significant
ENSMUSG00000031119	Gpc4	-3.32699	significant	0.000270195	significant
ENSMUSG00000023328	Ache	-3.32655	significant	0.000756447	significant
ENSMUSG00000036814	Slc6a20a	-3.31958	significant	0.0116842	significant
ENSMUSG00000087382	Ctcflos	-3.31112	significant	0.0201862	significant
ENSMUSG00000031024	Dennd2b	-3.3045	significant	0.0026694	significant
ENSMUSG00000091650	Apol11a	-3.28751	significant	0.0199135	significant
NA	Gm16503	-3.28119	significant	0.0481869	significant
ENSMUSG00000057457	Phex	-3.27435	significant	0.00717142	significant
ENSMUSG00000058806	Col13a1	-3.25259	significant	0.0338936	significant
ENSMUSG00000027559	Car3	-3.2499	significant	0.00376205	significant
ENSMUSG00000022773	Ypel1	-3.23997	significant	0.0047812	significant
ENSMUSG00000032492	Pth1r	-3.21692	significant	0.0461858	significant
ENSMUSG00000031860	Pbx4	-3.20083	significant	0.0368351	significant
ENSMUSG00000013611	Snx31	-3.19268	significant	0.00968873	significant
ENSMUSG00000035472	Slc25a21	-3.1886	significant	0.00437613	significant
ENSMUSG00000021319	Sfrp4	-3.18346	significant	0.0220042	significant
ENSMUSG00000062345	Serpinb2	-3.17861	significant	0.00202738	significant
ENSMUSG00000024245	Tmem178	-3.17241	significant	0.0198475	significant
ENSMUSG00000038725	Pkhd1l1	-3.14952	significant	0.00190675	significant
ENSMUSG00000042817	Flt3	-3.14926	significant	0.00134621	significant
ENSMUSG00000024184	Pdia2	-3.13799	significant	0.00070907	significant
ENSMUSG00000085936	2610307P16Rik	-3.13735	significant	0.0202274	significant
ENSMUSG00000046916	Myct1	-3.12627	significant	0.00462637	significant
ENSMUSG00000033427	Upb1	-3.10438	significant	0.00409146	significant
ENSMUSG00000050157	Gm867	-3.08469	significant	0.0122648	significant
ENSMUSG00000001506	Col1a1	-3.07095	significant	0.00103939	significant
ENSMUSG00000046593	Tmem215	-3.06902	significant	0.0174143	significant
ENSMUSG00000019989	Enpp3	-3.06881	significant	0.00182296	significant
ENSMUSG00000023043	Krt18	-3.05795	significant	0.0143548	significant
ENSMUSG00000034463	Scara3	-3.05105	significant	0.0144152	significant
ENSMUSG00000030851	Ldhc	-3.04097	significant	0.0100735	significant
ENSMUSG00000025889	Snca	-3.03645	significant	0.00208284	significant
ENSMUSG00000040254	Sema3d	-3.0341	significant	0.0252669	significant
ENSMUSG00000047361	Gm973	-3.03026	significant	0.0255285	significant
ENSMUSG00000112071	5430401H09Rik	-3.02772	significant	0.0217924	significant
NA	2600006K01Rik	-3.02427	significant	0.000447883	significant
ENSMUSG00000002565	Scin	-3.01399	significant	0.00317306	significant
ENSMUSG00000041617	Ccdc74a	-3.01262	significant	0.0210172	significant
ENSMUSG00000030352	Tspan9	-3.00439	significant	0.00148822	significant
ENSMUSG00000116504	I730030J21Rik	-3.00244	significant	0.00868851	significant
ENSMUSG00000034127	Tspan8	-3.0016	significant	0.00628784	significant
ENSMUSG00000020486	Septin4	-2.99981	significant	0.00621638	significant
ENSMUSG00000025573	6030468B19Rik	-2.99105	significant	0.00491982	significant
ENSMUSG00000118669	Arvcf	-2.97597	significant	0.00126613	significant
ENSMUSG00000031786	Drc7	-2.95752	significant	0.021752	significant
ENSMUSG00000024713	Pcsk5	-2.95191	significant	0.00796106	significant
ENSMUSG00000023995	Tspo2	-2.93881	significant	0.00114665	significant
ENSMUSG00000023216	Epb42	-2.93346	significant	0.00165334	significant
ENSMUSG00000050050	Ccdc158	-2.93037	significant	0.00292392	significant
ENSMUSG00000031480	Thsd1	-2.92955	significant	0.0308561	significant
ENSMUSG00000091694	Apol11b	-2.92763	significant	0.00186818	significant
ENSMUSG00000025270	Alas2	-2.92398	significant	0.000199329	significant
ENSMUSG00000051839	Gypa	-2.91704	significant	0.00103939	significant
ENSMUSG00000038242	Aox4	-2.91353	significant	0.0356798	significant
ENSMUSG00000079018	Ly6c1	-2.90953	significant	0.000440059	significant
ENSMUSG00000026080	Chst10	-2.90852	significant	0.00138328	significant
ENSMUSG00000043789	Vwce	-2.90315	significant	0.040528	significant
ENSMUSG00000026348	Acmsd	-2.88944	significant	0.000756447	significant
ENSMUSG00000026614	Slc30a10	-2.88751	significant	0.00343226	significant
ENSMUSG00000051504	Siglech	-2.8852	significant	0.0148437	significant
ENSMUSG00000053279	Aldh1a1	-2.87759	significant	0.000918785	significant
ENSMUSG00000001763	Tspan33	-2.86198	significant	0.00196782	significant
ENSMUSG00000096397	Trav17	-2.85026	significant	0.0182298	significant
ENSMUSG00000075184	F930017D23Rik	-2.84531	significant	0.00745552	significant
ENSMUSG00000044258	Ctla2a	-2.84515	significant	0.00304573	significant
ENSMUSG00000022099	Dmtn	-2.81967	significant	0.00131067	significant
ENSMUSG00000010461	Eya4	-2.81768	significant	0.00789817	significant
ENSMUSG00000018593	Sparc	-2.81642	significant	0.00103745	significant
NA	A730089K16Rik	-2.8116	significant	0.00103939	significant
ENSMUSG00000027684	Mecom	-2.80975	significant	0.00165334	significant
ENSMUSG00000020175	Rab36	-2.80664	significant	0.008705	significant
ENSMUSG00000029372	Ppbp	-2.79843	significant	0.0103194	significant
ENSMUSG00000030336	Cd27	-2.79795	significant	0.00392133	significant
ENSMUSG00000031170	Slc38a5	-2.79339	significant	0.0041274	significant
ENSMUSG00000037336	Mfsd2b	-2.78878	significant	0.0007445	significant
ENSMUSG00000032348	Gsta4	-2.7718	significant	0.0252121	significant
ENSMUSG00000048814	Lonrf2	-2.77126	significant	0.0158301	significant
ENSMUSG00000029596	Sdsl	-2.74824	significant	0.022251	significant
ENSMUSG00000043557	Mdga1	-2.73891	significant	0.00569694	significant
ENSMUSG00000018907	Alox12e	-2.73027	significant	0.0153932	significant
ENSMUSG00000076431	Sox4	-2.72237	significant	0.00764248	significant
ENSMUSG00000057604	Lmcd1	-2.71771	significant	0.0120472	significant
ENSMUSG00000027669	Gnb4	-2.71746	significant	0.00287166	significant
ENSMUSG00000017950	Hnf4a	-2.71397	significant	0.00388051	significant
ENSMUSG00000056043	Rgs9bp	-2.70832	significant	0.00109104	significant
ENSMUSG00000028825	Rhd	-2.70166	significant	0.000476772	significant
ENSMUSG00000036687	Tmem184a	-2.69801	significant	0.0361466	significant
ENSMUSG00000005364	Il5ra	-2.67958	significant	0.0330872	significant
ENSMUSG00000037126	Psd	-2.66286	significant	0.0127011	significant
ENSMUSG00000028654	Mycl	-2.66061	significant	0.00823446	significant
ENSMUSG00000031997	Trpc6	-2.65743	significant	0.0449768	significant
ENSMUSG00000031258	Xkrx	-2.64352	significant	0.00617503	significant
ENSMUSG00000036278	Macrod1	-2.63566	significant	0.00410055	significant
ENSMUSG00000029866	Kel	-2.63479	significant	0.000270195	significant
ENSMUSG00000020333	Acsl6	-2.63293	significant	0.00511009	significant
ENSMUSG00000028332	Hemgn	-2.62238	significant	0.000709868	significant
ENSMUSG00000047394	Cimap1b	-2.61396	significant	0.0238016	significant
ENSMUSG00000008843	Cldn13	-2.60991	significant	0.0133156	significant
ENSMUSG00000033906	Zdhhc15	-2.60368	significant	0.00959857	significant
ENSMUSG00000050377	Il31ra	-2.60168	significant	0.0125704	significant
ENSMUSG00000037972	Snn	-2.60132	significant	0.0442295	significant
ENSMUSG00000024620	Pdgfrb	-2.59585	significant	0.00170682	significant
ENSMUSG00000087362	Gm13710	-2.58761	significant	0.0240275	significant
ENSMUSG00000047181	Samd14	-2.57432	significant	0.00137017	significant
ENSMUSG00000070880	Gad1	-2.57298	significant	0.00691868	significant
ENSMUSG00000049115	Agtr1a	-2.56318	significant	0.00434961	significant
ENSMUSG00000032028	Nxpe2	-2.55945	significant	0.00397365	significant
ENSMUSG00000078350	Smim1	-2.55261	significant	0.0009085	significant
ENSMUSG00000013523	Bcas1	-2.54284	significant	0.0138603	significant
ENSMUSG00000041842	Fhdc1	-2.54254	significant	0.00474445	significant
ENSMUSG00000048232	Fbxo10	-2.54013	significant	0.00784491	significant
ENSMUSG00000000120	Ngfr	-2.5356	significant	0.0141246	significant
ENSMUSG00000051910	Sox6	-2.52577	significant	0.00129967	significant
ENSMUSG00000021221	Dpf3	-2.51907	significant	0.0126966	significant
ENSMUSG00000026815	Gfi1b	-2.51243	significant	0.00113109	significant
ENSMUSG00000065968	Ifitm7	-2.51014	significant	0.00732204	significant
ENSMUSG00000040466	Blvrb	-2.50875	significant	0.00108724	significant
ENSMUSG00000031125	3830403N18Rik	-2.50493	significant	0.0208892	significant
ENSMUSG00000000753	Serpinf1	-2.50404	significant	0.00182296	significant
ENSMUSG00000041460	Cacna2d4	-2.50121	significant	0.000469933	significant
ENSMUSG00000006574	Slc4a1	-2.49529	significant	0.000840309	significant
ENSMUSG00000026532	Spta1	-2.49478	significant	0.00219376	significant
ENSMUSG00000059336	Slc14a1	-2.49452	significant	0.000333011	significant
ENSMUSG00000027562	Car2	-2.49404	significant	0.000199329	significant
ENSMUSG00000032204	Aqp9	-2.48823	significant	0.00142189	significant
ENSMUSG00000028644	Ermap	-2.48809	significant	0.000316654	significant
ENSMUSG00000052914	Cyp2j6	-2.47948	significant	0.0035126	significant
NA	Gm10419	-2.47573	significant	0.0443514	significant
ENSMUSG00000031162	Gata1	-2.46759	significant	0.000320891	significant
ENSMUSG00000052305	Hbb-bs	-2.46682	significant	0.0063754	significant
ENSMUSG00000005237	Dnah2	-2.46608	significant	0.011864	significant
ENSMUSG00000090215	Trim34b	-2.46426	significant	0.00491522	significant
ENSMUSG00000002324	Rec8	-2.46263	significant	0.00661124	significant
ENSMUSG00000037071	Scd1	-2.46088	significant	0.00617503	significant
ENSMUSG00000034164	Emid1	-2.45821	significant	0.000690216	significant
ENSMUSG00000027318	Adam33	-2.45632	significant	0.0369614	significant
ENSMUSG00000073400	Trim10	-2.45632	significant	0.00218747	significant
NA	Gm9640	-2.45185	significant	0.00182296	significant
ENSMUSG00000067058	Rps15a-ps5	-2.45185	significant	0.00182296	significant
ENSMUSG00000074264	Amy1	-2.45161	significant	0.0452685	significant
ENSMUSG00000042476	Abcb4	-2.44745	significant	0.000840309	significant
ENSMUSG00000029673	Auts2	-2.43948	significant	0.0201747	significant
ENSMUSG00000028532	Cachd1	-2.43272	significant	0.028342	significant
ENSMUSG00000025265	Fgd1	-2.42609	significant	0.0413052	significant
ENSMUSG00000105096	Gbp10	-2.42339	significant	0.0265781	significant
ENSMUSG00000073063	Hbq1b	-2.41697	significant	0.0268769	significant
ENSMUSG00000021719	Rgs7bp	-2.41507	significant	0.012294	significant
ENSMUSG00000041488	Stx3	-2.40596	significant	0.00146408	significant
ENSMUSG00000006235	Epor	-2.40358	significant	0.00114665	significant
ENSMUSG00000024534	Sncaip	-2.40309	significant	0.00103939	significant
ENSMUSG00000021589	Rhobtb3	-2.39078	significant	0.00329148	significant
ENSMUSG00000042035	Igsf3	-2.38848	significant	0.00917063	significant
ENSMUSG00000036446	Lum	-2.38792	significant	0.0141246	significant
ENSMUSG00000044017	Adgrd1	-2.37874	significant	0.00751301	significant
ENSMUSG00000008153	Clstn3	-2.37665	significant	0.00263392	significant
ENSMUSG00000042066	Tmcc2	-2.37552	significant	0.00191403	significant
ENSMUSG00000027656	Ccn5	-2.36189	significant	0.00740598	significant
ENSMUSG00000041538	H2-Ob	-2.36057	significant	0.00213017	significant
ENSMUSG00000032131	Abcg4	-2.35989	significant	0.00314002	significant
ENSMUSG00000016255	Tubb1	-2.35219	significant	0.00860579	significant
ENSMUSG00000045928	4933440M02Rik	-2.34494	significant	0.00728621	significant
ENSMUSG00000020990	Cdkl1	-2.34058	significant	0.0159402	significant
ENSMUSG00000046959	Slc26a1	-2.3391	significant	0.00214013	significant
ENSMUSG00000069919	Hba-a1	-2.33445	significant	0.00548664	significant
ENSMUSG00000003585	Sec14l2	-2.33342	significant	0.000333011	significant
ENSMUSG00000029373	Pf4	-2.33223	significant	0.00862687	significant
ENSMUSG00000022261	Sdc2	-2.32779	significant	0.00376205	significant
ENSMUSG00000028167	Bdh2	-2.32576	significant	0.0375596	significant
ENSMUSG00000022438	Parvb	-2.32283	significant	0.000611111	significant
ENSMUSG00000059327	Eda	-2.31218	significant	0.0189277	significant
ENSMUSG00000028434	Epb41l4b	-2.30742	significant	0.00426351	significant
ENSMUSG00000037138	Aff3	-2.30685	significant	0.00788568	significant
ENSMUSG00000002808	Epdr1	-2.30348	significant	0.00101824	significant
ENSMUSG00000008090	Fgfrl1	-2.30299	significant	0.00455329	significant
ENSMUSG00000042797	Aqp11	-2.30063	significant	0.0173893	significant
ENSMUSG00000062661	Ncs1	-2.30061	significant	0.0197521	significant
ENSMUSG00000035246	Pcyt1b	-2.29804	significant	0.00279544	significant
ENSMUSG00000028132	Tlcd4	-2.29772	significant	0.000188465	significant
ENSMUSG00000043088	Il17re	-2.28958	significant	0.0306277	significant
ENSMUSG00000016494	Cd34	-2.2881	significant	0.000316654	significant
ENSMUSG00000020646	Mboat2	-2.28245	significant	0.00205464	significant
ENSMUSG00000040855	Reps2	-2.28097	significant	0.016859	significant
ENSMUSG00000031283	Chrdl1	-2.28066	significant	0.03002	significant
ENSMUSG00000024109	Nrxn1	-2.27982	significant	0.0252669	significant
ENSMUSG00000033355	Rtp4	-2.27231	significant	0.0017432	significant
ENSMUSG00000020490	Btnl10	-2.27214	significant	0.0465897	significant
ENSMUSG00000032076	Cadm1	-2.26764	significant	0.04366	significant
ENSMUSG00000028051	Hcn3	-2.2634	significant	0.0244022	significant
ENSMUSG00000074203	G430095P16Rik	-2.25994	significant	0.00770905	significant
ENSMUSG00000031785	Adgrg1	-2.25635	significant	0.00186727	significant
ENSMUSG00000078202	Nrarp	-2.25572	significant	0.0100735	significant
ENSMUSG00000006389	Mpl	-2.25461	significant	0.0212702	significant
ENSMUSG00000031543	Ank1	-2.24954	significant	0.00477137	significant
ENSMUSG00000020601	Trib2	-2.24664	significant	0.00388051	significant
ENSMUSG00000035000	Dpp4	-2.24525	significant	0.00139767	significant
ENSMUSG00000027452	Acss1	-2.24209	significant	0.00123472	significant
ENSMUSG00000037872	Ackr1	-2.23414	significant	0.0261404	significant
ENSMUSG00000024043	Arhgap28	-2.23254	significant	0.0318054	significant
ENSMUSG00000022408	Fam83f	-2.23207	significant	0.044767	significant
ENSMUSG00000057163	Prss2	-2.23106	significant	0.0251978	significant
ENSMUSG00000038267	Slc22a23	-2.2233	significant	0.00228717	significant
ENSMUSG00000027860	Vangl1	-2.21728	significant	0.00597946	significant
ENSMUSG00000032679	Cd59a	-2.21669	significant	0.00134621	significant
ENSMUSG00000036377	Cracd	-2.21433	significant	0.00405009	significant
ENSMUSG00000056870	Gulp1	-2.21099	significant	0.0163612	significant
ENSMUSG00000023926	Rhag	-2.20857	significant	0.00125375	significant
ENSMUSG00000030217	Art4	-2.20754	significant	0.0124137	significant
ENSMUSG00000020264	Slc36a2	-2.20614	significant	0.0220208	significant
ENSMUSG00000004933	Matk	-2.20614	significant	0.0031149	significant
ENSMUSG00000031714	Gab1	-2.20597	significant	0.00126613	significant
ENSMUSG00000024533	Spire1	-2.20193	significant	0.000316654	significant
ENSMUSG00000061126	Cyp4f39	-2.19865	significant	0.0377374	significant
ENSMUSG00000037325	Bbs7	-2.1982	significant	0.0232392	significant
ENSMUSG00000051727	Kctd14	-2.19578	significant	0.000551247	significant
ENSMUSG00000039611	Pgap4	-2.19371	significant	0.0262379	significant
ENSMUSG00000032584	Mst1r	-2.1891	significant	0.00169243	significant
ENSMUSG00000029101	Rgs12	-2.18891	significant	0.0012114	significant
ENSMUSG00000078716	Tmem8b	-2.18703	significant	0.0284593	significant
ENSMUSG00000042379	Esm1	-2.18447	significant	0.00399357	significant
ENSMUSG00000004552	Ctse	-2.18037	significant	0.000440059	significant
ENSMUSG00000004032	Gstm5	-2.17951	significant	0.00813998	significant
ENSMUSG00000052305	Hbb-b1	-2.17808	significant	0.00134262	significant
ENSMUSG00000041237	Pklr	-2.17708	significant	0.00197247	significant
ENSMUSG00000076489	Trbj1-7	-2.17621	significant	0.0251903	significant
ENSMUSG00000054659	Pm20d2	-2.1738	significant	0.0223031	significant
ENSMUSG00000022537	Tmem44	-2.16603	significant	0.00536703	significant
ENSMUSG00000031877	Ces2g	-2.16554	significant	0.00032964	significant
ENSMUSG00000025815	Dhtkd1	-2.16526	significant	0.0205616	significant
ENSMUSG00000026435	Slc45a3	-2.16112	significant	0.000916592	significant
ENSMUSG00000025746	Il6	-2.15734	significant	0.00577273	significant
ENSMUSG00000044229	Nxpe4	-2.15391	significant	0.00691868	significant
ENSMUSG00000029716	Tfr2	-2.15059	significant	0.000537498	significant
ENSMUSG00000042510	AA986860	-2.14903	significant	0.0173188	significant
ENSMUSG00000054191	Klf1	-2.14553	significant	0.00561484	significant
ENSMUSG00000073409	H2-Q6	-2.1445	significant	0.000903283	significant
ENSMUSG00000027333	Smox	-2.14422	significant	0.00135507	significant
ENSMUSG00000023034	Nr4a1	-2.14234	significant	0.000541583	significant
ENSMUSG00000030000	Add2	-2.13996	significant	0.00139025	significant
ENSMUSG00000039787	Cercam	-2.13855	significant	0.00238844	significant
ENSMUSG00000071226	Cecr2	-2.13742	significant	0.00170401	significant
ENSMUSG00000050075	Gpr171	-2.136	significant	0.000440059	significant
ENSMUSG00000054383	Pnma1	-2.13496	significant	0.0342023	significant
ENSMUSG00000049565	Aknad1	-2.13431	significant	0.00652079	significant
ENSMUSG00000049858	Suox	-2.13098	significant	0.000541583	significant
ENSMUSG00000025094	Slc18a2	-2.12833	significant	0.00455131	significant
ENSMUSG00000030088	Aldh1l1	-2.12755	significant	0.0391219	significant
ENSMUSG00000017314	Mpp2	-2.12477	significant	0.0174322	significant
ENSMUSG00000022265	Ank	-2.12056	significant	0.00207829	significant
ENSMUSG00000042851	Zc3h6	-2.12011	significant	0.0078323	significant
ENSMUSG00000021759	Plpp1	-2.11617	significant	0.00674507	significant
ENSMUSG00000029650	Slc46a3	-2.10978	significant	0.00214983	significant
ENSMUSG00000049321	Zfp2	-2.10879	significant	0.0284768	significant
ENSMUSG00000028005	Gucy1b1	-2.10582	significant	0.0313235	significant
ENSMUSG00000079293	Clec7a	-2.10495	significant	0.00109104	significant
ENSMUSG00000049119	Fam110b	-2.10406	significant	0.0128133	significant
ENSMUSG00000028393	Alad	-2.09833	significant	0.000756447	significant
ENSMUSG00000022309	Angpt1	-2.09735	significant	0.000440059	significant
ENSMUSG00000028565	Nfia	-2.09484	significant	0.00296942	significant
NA	1700001L05Rik	-2.09355	significant	0.0325771	significant
ENSMUSG00000039253	Fn3krp	-2.09308	significant	0.00394349	significant
ENSMUSG00000025997	Ikzf2	-2.09125	significant	0.00126613	significant
ENSMUSG00000046080	Clec9a	-2.08894	significant	0.0148503	significant
ENSMUSG00000024665	Fads2	-2.08844	significant	0.00198079	significant
ENSMUSG00000069114	Zbtb10	-2.0836	significant	0.0138806	significant
ENSMUSG00000049539	H1f1	-2.08012	significant	0.000725249	significant
ENSMUSG00000043300	B3galnt1	-2.07883	significant	0.0239147	significant
ENSMUSG00000026358	Rgs1	-2.07814	significant	0.00161738	significant
ENSMUSG00000062545	Tlr12	-2.07688	significant	0.0181058	significant
ENSMUSG00000024302	Dtna	-2.07536	significant	0.0166291	significant
ENSMUSG00000001583	Tnk1	-2.0733	significant	0.00455826	significant
ENSMUSG00000036411	Matcap2	-2.06797	significant	0.019983	significant
ENSMUSG00000049191	Rtl5	-2.06612	significant	0.0123701	significant
ENSMUSG00000086968	4933431E20Rik	-2.06377	significant	0.026385	significant
ENSMUSG00000022747	St3gal6	-2.06124	significant	0.000699044	significant
ENSMUSG00000034413	Neurl1b	-2.06023	significant	0.000846393	significant
ENSMUSG00000060550	H2-Q7	-2.04967	significant	0.00392083	significant
ENSMUSG00000074575	Kcng1	-2.04852	significant	0.0134633	significant
ENSMUSG00000040231	Syngr4	-2.04585	significant	0.0345655	significant
ENSMUSG00000029330	Cds1	-2.04561	significant	0.0074993	significant
ENSMUSG00000081984	Dnajb3	-2.04559	significant	0.0479391	significant
ENSMUSG00000048022	Tmem229a	-2.04443	significant	0.00866079	significant
ENSMUSG00000074480	Mex3a	-2.04422	significant	0.00510855	significant
ENSMUSG00000020900	Myh10	-2.04295	significant	0.00494841	significant
ENSMUSG00000075592	Nynrin	-2.04168	significant	0.0159777	significant
ENSMUSG00000004952	Rasa4	-2.03754	significant	0.00103939	significant
ENSMUSG00000044629	Cnrip1	-2.03721	significant	0.024536	significant
ENSMUSG00000074874	Ctla2b	-2.03387	significant	0.013399	significant
ENSMUSG00000037921	Ddx60	-2.02856	significant	0.00572725	significant
ENSMUSG00000039529	Atp8b1	-2.02855	significant	0.0479396	significant
ENSMUSG00000022994	Adcy6	-2.02548	significant	0.00490829	significant
ENSMUSG00000039007	Cpq	-2.02017	significant	0.00372344	significant
ENSMUSG00000047592	Nxpe5	-2.01539	significant	0.0111572	significant
ENSMUSG00000019851	Perp	-2.01475	significant	0.0116742	significant
ENSMUSG00000078922	Tgtp1	-2.00768	significant	0.0293684	significant
ENSMUSG00000021061	Sptb	-2.00413	significant	0.00386343	significant
ENSMUSG00000020732	Rab37	-2.00406	significant	0.00553836	significant
ENSMUSG00000028542	Slc6a9	-2.00361	significant	0.00146408	significant
ENSMUSG00000037095	Lrg1	2.00408	significant	0.00103939	significant	Up
ENSMUSG00000045394	Epcam	2.02221	significant	0.00129786	significant
ENSMUSG00000062342	Serpinb9e	2.02408	significant	0.0379792	significant
ENSMUSG00000060268	Armh1	2.02408	significant	0.0379792	significant
ENSMUSG00000022650	Retnlb	2.02675	significant	0.0312376	significant
ENSMUSG00000095007	Igkv12-41	2.05889	significant	0.00675486	significant
ENSMUSG00000045942	Msantd5l	2.06171	significant	0.0026204	significant
NA	Ighv5-16	2.07386	significant	0.000606349	significant
ENSMUSG00000076508	Igkv17-127	2.07387	significant	0.000406414	significant
NA	Ighv1-36	2.08079	significant	0.00101639	significant
ENSMUSG00000076934	Iglv1	2.09095	significant	0.00304573	significant
ENSMUSG00000059108	Ifitm6	2.09539	significant	0.000266992	significant
ENSMUSG00000017697	Ada	2.09812	significant	0.00174303	significant
NA	Bvht	2.10691	significant	0.0110095	significant
ENSMUSG00000076492	Trbj2-1	2.10691	significant	0.0110095	significant
ENSMUSG00000101574	1700112H15Rik	2.10948	significant	0.00665918	significant
NA	Gm6623	2.10948	significant	0.00665918	significant
ENSMUSG00000071470	Ccnb1ip1	2.12445	significant	0.00196782	significant
NA	Ighv15-2	2.12447	significant	0.00034262	significant
ENSMUSG00000076615	Ighg3	2.13005	significant	0.0007445	significant
ENSMUSG00000044052	Ccr10	2.13153	significant	0.020055	significant
ENSMUSG00000076550	Igkv4-63	2.13316	significant	0.0123349	significant
ENSMUSG00000017167	Cntnap1	2.15354	significant	0.000680161	significant
ENSMUSG00000095889	Ighv1-58	2.15376	significant	0.00129967	significant
ENSMUSG00000094491	Igkv1-133	2.15734	significant	0.000316654	significant
ENSMUSG00000037172	Dennd11	2.16775	significant	0.00533032	significant
ENSMUSG00000076571	Igkv5-37	2.1678	significant	0.000760428	significant
ENSMUSG00000020020	Usp44	2.17457	significant	0.0259741	significant
ENSMUSG00000001227	Sema6b	2.17618	significant	0.000976302	significant
ENSMUSG00000062157	Ifnlr1	2.18638	significant	0.0138086	significant
ENSMUSG00000029084	Cd38	2.18732	significant	0.00823446	significant
ENSMUSG00000033508	Asprv1	2.18898	significant	0.000199329	significant
ENSMUSG00000049134	Nrap	2.19214	significant	0.00885869	significant
ENSMUSG00000076562	Igkv4-50	2.20428	significant	0.000559952	significant
ENSMUSG00000085298	F730035M05Rik	2.20697	significant	0.0436221	significant
ENSMUSG00000032908	Sgpp2	2.21178	significant	0.0471599	significant
ENSMUSG00000031443	F7	2.21251	significant	0.00986866	significant
ENSMUSG00000043719	Col6a6	2.21873	significant	0.0454649	significant
ENSMUSG00000059089	Fcgr4	2.2258	significant	0.022295	significant
ENSMUSG00000018459	Slc13a3	2.22601	significant	0.0489663	significant
ENSMUSG00000057897	Camk2b	2.22722	significant	0.0203825	significant
ENSMUSG00000045404	Kcnk13	2.23108	significant	0.00182296	significant
ENSMUSG00000034227	Foxj1	2.24175	significant	0.0489504	significant
NA	Ighv1-7	2.24175	significant	0.00085327	significant
ENSMUSG00000026822	Lcn2	2.24473	significant	0.00194972	significant
ENSMUSG00000029314	Gpat3	2.24655	significant	0.0141452	significant
ENSMUSG00000092680	Snord55	2.25092	significant	0.0474229	significant
ENSMUSG00000017002	Slpi	2.25688	significant	0.0117499	significant
ENSMUSG00000030472	Ceacam18	2.26846	significant	0.0218922	significant
ENSMUSG00000044860	Gm1123	2.26846	significant	0.0218922	significant
ENSMUSG00000066129	Kndc1	2.26951	significant	0.0199928	significant
ENSMUSG00000026415	Fcamr	2.2712	significant	0.0170053	significant
ENSMUSG00000030543	Mesp2	2.2712	significant	0.0170053	significant
ENSMUSG00000064441	Snord37	2.27131	significant	0.0169769	significant
ENSMUSG00000114968	A630019I02Rik	2.27131	significant	0.0169769	significant
ENSMUSG00000033634	Nat8f2	2.27131	significant	0.0169769	significant
NA	Gm19673	2.27233	significant	0.0153932	significant
ENSMUSG00000091155	Serpine3	2.27233	significant	0.0153932	significant
ENSMUSG00000049130	C5ar1	2.27691	significant	0.000916592	significant
ENSMUSG00000095416	Ighv1-12	2.3026	significant	0.000745591	significant
ENSMUSG00002075146	Snora36b	2.31135	significant	0.0424321	significant
ENSMUSG00000066363	Serpina3f	2.31999	significant	0.00658032	significant
ENSMUSG00000094322	Ighv9-4	2.35374	significant	0.0098076	significant
ENSMUSG00000019909	Fam162b	2.35394	significant	0.000270195	significant
ENSMUSG00000114362	4933433G19Rik	2.35394	significant	0.000270195	significant
ENSMUSG00000071230	Npw	2.35394	significant	0.000270195	significant
NA	Gm19763	2.35394	significant	0.000270195	significant
ENSMUSG00000030268	Bcat1	2.36521	significant	0.0160481	significant
ENSMUSG00000064247	Plcxd1	2.37062	significant	0.0262209	significant
ENSMUSG00000035930	Chst4	2.38909	significant	0.0365291	significant
ENSMUSG00000091636	Akain1	2.3897	significant	0.0353527	significant
ENSMUSG00000061802	Odad2	2.39406	significant	0.0280985	significant
NA	Ighv1-4	2.40392	significant	0.000802771	significant
ENSMUSG00000094872	Igkv9-120	2.40486	significant	0.00764725	significant
ENSMUSG00000041324	Inhba	2.40489	significant	0.0009085	significant
ENSMUSG00000021097	Clmn	2.40906	significant	0.010908	significant
ENSMUSG00000053414	Hunk	2.41366	significant	0.00164268	significant
ENSMUSG00000023267	Gabrr2	2.41973	significant	0.0409554	significant
ENSMUSG00000076575	Igkv7-33	2.43155	significant	0.00114665	significant
ENSMUSG00000035403	Crb2	2.43205	significant	0.0399857	significant
ENSMUSG00000021340	Gpld1	2.44673	significant	0.00365902	significant
ENSMUSG00000052560	Cpne8	2.47656	significant	0.0143917	significant
ENSMUSG00000094102	Ighv9-2	2.48606	significant	0.000447883	significant
ENSMUSG00000028369	Svep1	2.5044	significant	0.00199462	significant
NA	Ighv2-4	2.50984	significant	0.0208758	significant
ENSMUSG00000039865	Slc44a3	2.51557	significant	0.00200998	significant
ENSMUSG00000038754	Elovl3	2.51679	significant	0.00133739	significant
ENSMUSG00000045725	Prr15	2.51679	significant	0.00133739	significant
ENSMUSG00000054716	Zfp771	2.5469	significant	0.00548295	significant
ENSMUSG00000096078	Ighv1-62-2	2.55002	significant	0.00218747	significant
ENSMUSG00000095789	Nupr1l	2.55214	significant	0.0358102	significant
ENSMUSG00000071562	Stfa1	2.55227	significant	0.0159268	significant
ENSMUSG00000096577	Ighv1-71	2.55431	significant	0.0017783	significant
ENSMUSG00000028755	Cda	2.55581	significant	0.0275162	significant
ENSMUSG00000032053	Pou2af1	2.56727	significant	0.000403081	significant
ENSMUSG00000058626	Capn11	2.58364	significant	0.0356031	significant
ENSMUSG00000030747	Dgat2	2.5887	significant	0.000111881	significant
ENSMUSG00000012428	Steap4	2.5919	significant	0.022299	significant
ENSMUSG00000094992	Fbxw25	2.60713	significant	0.0494176	significant
ENSMUSG00000076532	Igkv4-91	2.62343	significant	0.0115082	significant
ENSMUSG00000027068	Dhrs9	2.63203	significant	0.00611305	significant
ENSMUSG00000046934	Csl	2.63629	significant	0.00730703	significant
ENSMUSG00000051985	Igfn1	2.64524	significant	0.0479191	significant
ENSMUSG00000068680	Gm10248	2.64524	significant	0.0479191	significant
ENSMUSG00000021263	Degs2	2.66335	significant	0.000530609	significant
ENSMUSG00000091415	Ak9	2.67001	significant	0.042037	significant
ENSMUSG00000024679	Ms4a6d	2.67594	significant	0.0135105	significant
ENSMUSG00000095799	Eif1ad10	2.67663	significant	0.0329997	significant
ENSMUSG00000076940	Iglv2	2.69879	significant	0.000976302	significant
ENSMUSG00000072949	Acot1	2.71246	significant	0.00222841	significant
ENSMUSG00000028655	Mfsd2a	2.71395	significant	0.00274365	significant
NA	Gm13431	2.72539	significant	0.030896	significant
ENSMUSG00000063689	H2ac21	2.73201	significant	0.0351369	significant
ENSMUSG00000095687	Rnaset2a	2.7625	significant	0.00115063	significant
ENSMUSG00000021539	Lect2	2.79651	significant	0.00548253	significant
NA	Zfp986	2.79785	significant	0.00463957	significant
NA	Ighv8-11	2.79923	significant	0.00380531	significant
ENSMUSG00000063779	Chil4	2.79943	significant	0.00372344	significant
ENSMUSG00000040533	Matn1	2.8167	significant	0.0190173	significant
NA	BC048644	2.82398	significant	0.03647	significant
ENSMUSG00000074758	Gm5535	2.82589	significant	0.0343207	significant
ENSMUSG00000076670	Ighv3-5	2.83449	significant	0.00132801	significant
ENSMUSG00000076540	Igkv4-80	2.84922	significant	0.0265593	significant
ENSMUSG00000050822	Slc29a4	2.85184	significant	0.0255055	significant
ENSMUSG00000021806	Nid2	2.86602	significant	0.00533781	significant
ENSMUSG00000095737	Igkv11-125	2.87035	significant	0.00161738	significant
ENSMUSG00000044103	Il36g	2.88237	significant	0.00179301	significant
NA	Gm12945	2.89745	significant	0.0066351	significant
ENSMUSG00000063234	Gpr84	2.94392	significant	0.00386343	significant
ENSMUSG00000020583	Matn3	2.9458	significant	0.0244022	significant
ENSMUSG00000057465	Saa2	2.94646	significant	0.0245889	significant
ENSMUSG00000067919	Rex2	2.95944	significant	0.00103939	significant
ENSMUSG00000031552	Adam18	2.96005	significant	0.000846326	significant
ENSMUSG00000076633	Ighv5-2	2.98236	significant	0.00048481	significant
ENSMUSG00000026479	Lamc2	3.01047	significant	0.0300619	significant
ENSMUSG00000019874	Fabp7	3.01375	significant	0.0253426	significant
ENSMUSG00000029875	Ccdc184	3.0256	significant	0.0227343	significant
ENSMUSG00000018916	Csf2	3.03802	significant	0.0438305	significant
ENSMUSG00000094940	Ighv1-84	3.06161	significant	0.0005879	significant
ENSMUSG00000087642	Ighe	3.07079	significant	0.0016575	significant
ENSMUSG00000002076	Hsf2bp	3.08014	significant	0.00103121	significant
ENSMUSG00000028701	Lurap1	3.08014	significant	0.00103121	significant
ENSMUSG00000066000	Zfp979	3.08816	significant	0.000869251	significant
ENSMUSG00000030077	Chl1	3.09324	significant	0.0198553	significant
ENSMUSG00000020566	Atp6v1c2	3.09775	significant	0.0111325	significant
ENSMUSG00000068697	Myoz1	3.12983	significant	0.029397	significant
ENSMUSG00000031825	Crispld2	3.137	significant	0.00188328	significant
ENSMUSG00000076539	Igkv4-81	3.1655	significant	0.00977404	significant
ENSMUSG00000037005	Xpnpep2	3.19237	significant	0.0176295	significant
ENSMUSG00000113960	4933412O06Rik	3.21511	significant	0.0461858	significant
ENSMUSG00000066279	Chrna10	3.26081	significant	0.0272921	significant
ENSMUSG00000094174	Ighv6-4	3.26928	significant	0.0108049	significant
[truncated: 64 more rows]
