# Supplementary material for: Identification of Radiation-Induced Injury Pathways and Hub Genes from RNA-Seq Data Based on Integrative Bioinformatics Approach
Source: Genes (Basel). 2026 Mar 27;17(4):377. doi: 10.3390/genes17040377 (PMC13116960; doi:10.3390/genes17040377)
Supplement: Supplementary file 1 [file genes-17-00377-s001.zip › Supplementary Table S3.xlsx]

## Sheet: Raw
GeneID	GeneSymbol	GeneName	Base mean	log2(FC)	StdErr	Wald-Stats	P-value	P-adj
11687	Alox15	arachidonate 15-lipoxygenase	2911.63	-3.72575	0.0956887	-38.9362	0	0
13861	Epx	eosinophil peroxidase	16768.6	-3.34449	0.0726064	-46.0633	0	0
16891	Lipg	lipase, endothelial	2606.7	4.04803	0.105165	38.4921	0	0
12346	Car1	carbonic anhydrase 1	7038.56	-3.77341	0.0952103	-39.6324	0	0
12655	Chil3	chitinase-like 3	13018.7	3.85782	0.0965475	39.9577	0	0
12843	Col1a2	collagen, type I, alpha 2	5063.97	-4.71495	0.100193	-47.0585	0	0
13587	Ear2	eosinophil-associated, ribonuclease A family, member 2	6900.83	-3.99942	0.114226	-35.0134	1.41e-268	3.15e-265
13003	Vcan	versican	1058.48	4.72525	0.136256	34.6792	1.62e-263	3.17e-260
11826	Aqp1	aquaporin 1	4999.26	-3.34266	0.0996303	-33.5506	8.81e-247	1.53e-243
12349	Car2	carbonic anhydrase 2	10817.4	-2.48387	0.0757178	-32.8043	5.11e-236	7.99e-233
93719	Ear6	eosinophil-associated, ribonuclease A family, member 6	3949.32	-3.60767	0.11197	-32.22	9.25e-228	1.31e-224
67800	Dgat2	diacylglycerol O-acyltransferase 2	2316.05	2.59955	0.085182	30.5176	1.52e-204	1.99e-201
19074	Prg2	proteoglycan 2, bone marrow	28288.5	-3.67279	0.126074	-29.1321	1.41e-186	1.69e-183
13586	Ear1	eosinophil-associated, ribonuclease A family, member 1	2931.3	-3.89533	0.143897	-27.0703	2.21e-161	2.46e-158
27028	Ermap	erythroblast membrane-associated protein	3198.12	-2.47898	0.0918707	-26.9833	2.32e-160	2.42e-157
16178	Il1r2	interleukin 1 receptor, type II	925.881	3.89593	0.14936	26.0842	5.51e-150	5.38e-147
12842	Col1a1	collagen, type I, alpha 1	6104.9	-3.07152	0.123785	-24.8133	6.44e-136	5.92e-133
53856	Prg3	proteoglycan 3	2548.37	-3.60857	0.145457	-24.8085	7.25e-136	6.3e-133
13034	Ctse	cathepsin E	6358.74	-2.17238	0.0884603	-24.5577	3.58e-133	2.95e-130
68891	Cd177	CD177 antigen	6404.46	1.79492	0.0735152	24.4156	1.17e-131	9.13e-129
23925	Kel	Kell blood group	1172.7	-2.62781	0.107857	-24.3639	4.13e-131	3.07e-128
243433	Igkv17-127	immunoglobulin kappa variable 17-127	4427.95	2.08224	0.0876938	23.7444	1.25e-124	8.92e-122
12490	Cd34	CD34 antigen	1700.44	-2.27964	0.0962118	-23.694	4.16e-124	2.83e-121
213002	Ifitm6	interferon induced transmembrane protein 6	2134.28	2.10606	0.090297	23.3237	2.55e-120	1.66e-117
20533	Slc4a1	solute carrier family 4 (anion exchanger), member 1	5290.72	-2.49248	0.107281	-23.2333	2.1e-119	1.31e-116
11656	Alas2	aminolevulinic acid synthase 2, erythroid	705.189	-2.918	0.126601	-23.0487	1.51e-117	9.11e-115
18985	Pou2af1	POU domain, class 2, associating factor 1	1318.34	2.57461	0.11329	22.7259	2.48e-114	1.44e-111
14934	Gypa	glycophorin A	1588.17	-2.9144	0.13032	-22.3635	8.93e-111	4.98e-108
72361	Ces2g	carboxylesterase 2G	1705.04	-2.15699	0.0974726	-22.1292	1.65e-108	8.92e-106
93966	Hemgn	hemogen	1701.19	-2.61494	0.118508	-22.0656	6.77e-108	3.53e-105
14460	Gata1	GATA binding protein 1	1053.63	-2.45686	0.113025	-21.7372	9.13e-105	4.6e-102
20692	Sparc	secreted acidic cysteine rich glycoprotein	1372.31	-2.8097	0.13175	-21.3261	6.51e-101	3.18e-98
19746	Rhd	Rh blood group, D antigen	798.324	-2.69499	0.126619	-21.2842	1.59e-100	7.53e-98
15015	H2-Q4	histocompatibility 2, Q region locus 4	2107.29	-1.89974	0.0895806	-21.207	8.22e-100	3.78e-97
99887	Tlcd4	TLC domain containing 4	877.906	-2.28853	0.110048	-20.7958	4.72e-96	2.11e-93
432628	Mfsd2b	MFSD2 lysolipid transporter B, sphingolipid	908.945	-2.77916	0.135153	-20.5631	5.87e-94	2.55e-91
108052	Slc14a1	solute carrier family 14 (urea transporter), member 1	756.341	-2.48748	0.121243	-20.5164	1.54e-93	6.49e-91
16190	Il4ra	interleukin 4 receptor, alpha	2621.33	2.00217	0.097643	20.505	1.94e-93	7.99e-91
68166	Spire1	spire type actin nucleation factor 1	1065.3	-2.1926	0.108236	-20.2575	3.05e-91	1.22e-88
15370	Nr4a1	nuclear receptor subfamily 4, group A, member 1	1549	-2.13206	0.106119	-20.0912	8.81e-90	3.44e-87
633568	Ighv5-16	immunoglobulin heavy variable 5-16	2168.11	2.07985	0.103938	20.0104	4.47e-89	1.7e-86
233016	Blvrb	biliverdin reductase B	1393.88	-2.50319	0.125607	-19.9288	2.29e-88	8.52e-86
11668	Aldh1a1	aldehyde dehydrogenase family 1, subfamily A1	647.208	-2.87668	0.145186	-19.8138	2.27e-87	8.24e-85
629818	Ighv9-2	immunoglobulin heavy variable V9-2	782.212	2.49598	0.126915	19.6666	4.17e-86	1.48e-83
14255	Flt3	FMS-like tyrosine kinase 3	704.703	-3.14447	0.160225	-19.6254	9.39e-86	3.26e-83
629860	Ighv1-12	immunoglobulin heavy variable V1-12	1677.9	2.30702	0.117566	19.6232	9.8e-86	3.33e-83
12983	Csf2rb	colony stimulating factor 2 receptor, beta, low-affinity (granulocyte-macrophage)	7387.45	1.76071	0.0910904	19.3293	3.05e-83	1.01e-80
21673	Dntt	deoxynucleotidyltransferase, terminal	302.398	-5.39204	0.279164	-19.315	4.02e-83	1.31e-80
17025	Alad	aminolevulinate, delta-, dehydratase	1531.02	-2.09101	0.109051	-19.1746	6.04e-82	1.93e-79
16019	Ighm	immunoglobulin heavy constant mu	8606.07	1.5117	0.0788485	19.1722	6.32e-82	1.98e-79
93725	Ear10	eosinophil-associated, ribonuclease A family, member 10	290.502	-4.37032	0.228033	-19.1653	7.22e-82	2.21e-79
380795	Ighg3	Immunoglobulin heavy constant gamma 3	1376.55	2.14014	0.112605	19.0056	1.53e-80	4.61e-78
100037283	Rnaset2a	ribonuclease T2A	1178.69	2.76133	0.146446	18.8556	2.64e-79	7.79e-77
18670	Abcb4	ATP-binding cassette, sub-family B member 4	1156.96	-2.4313	0.129119	-18.83	4.29e-79	1.24e-76
381782	Igkv4-50	immunoglobulin kappa variable 4-50	1075.93	2.21157	0.117859	18.7646	1.47e-78	4.18e-76
100041546	Ly6c2	lymphocyte antigen 6 family memberC2	4367.57	-1.94106	0.103703	-18.7175	3.56e-78	9.95e-76
20315	Cxcl12	C-X-C motif chemokine ligand 12	363.208	-3.37114	0.180191	-18.7087	4.2e-78	1.15e-75
192190	Pkhd1l1	polycystic kidney and hepatic disease 1-like 1	651.304	-3.15357	0.169314	-18.6256	1.99e-77	5.37e-75
215615	Rnpep	arginyl aminopeptidase (aminopeptidase B)	3128.56	1.34937	0.0740475	18.223	3.39e-74	8.98e-72
15505	Hsph1	heat shock 105kDa/110kDa protein 1	4238.49	1.42887	0.0789375	18.1013	3.11e-73	8.11e-71
15129	Hbb-b1	hemoglobin, beta adult major chain	1545.78	-2.17592	0.120324	-18.0838	4.28e-73	1.1e-70
232670	Tspan33	tetraspanin 33	935.054	-2.86419	0.158453	-18.076	4.93e-73	1.24e-70
217125	Samd14	sterile alpha motif domain containing 14	822.595	-2.57296	0.14346	-17.935	6.29e-72	1.56e-69
14381	G6pdx	glucose-6-phosphate dehydrogenase X-linked	10029.9	1.497	0.0837558	17.8734	1.9e-71	4.64e-69
668591	Ighv1-81	immunoglobulin heavy variable 1-81	3039.47	1.90379	0.106661	17.849	2.94e-71	7.08e-69
20362	Septin8	septin 8	1463.9	-1.79184	0.100834	-17.7703	1.2e-70	2.84e-68
26358	Aldh1a7	aldehyde dehydrogenase family 1, subfamily A7	251.887	-5.01802	0.283966	-17.6712	6.99e-70	1.63e-67
19743	Rhag	Rhesus blood group-associated A glycoprotein	1472.43	-2.20262	0.124691	-17.6646	7.85e-70	1.81e-67
20739	Spta1	spectrin alpha, erythrocytic 1	2576.27	-2.50183	0.141975	-17.6217	1.68e-69	3.81e-67
68738	Acss1	acyl-CoA synthetase short-chain family member 1	1186.89	-2.23832	0.127073	-17.6144	1.91e-69	4.26e-67
110557	H2-Q6	histocompatibility 2, Q region locus 6	1041.13	-2.13697	0.121649	-17.5667	4.43e-69	9.76e-67
76905	Lrg1	leucine-rich alpha-2-glycoprotein 1	2630.27	2.00612	0.114863	17.4654	2.63e-68	5.71e-66
50765	Tfr2	transferrin receptor 2	829.081	-2.14052	0.122596	-17.4599	2.89e-68	6.19e-66
668474	Ighv1-7	immunoglobulin heavy variable V1-7	1051.02	2.24426	0.129174	17.374	1.3e-67	2.74e-65
18010	Neu1	neuraminidase 1	3654.95	1.27801	0.0736729	17.3471	2.08e-67	4.33e-65
13829	Dmtn	dematin actin binding protein	604.873	-2.80887	0.162349	-17.3014	4.59e-67	9.44e-65
16590	Kit	KIT proto-oncogene receptor tyrosine kinase	2626.87	-1.66865	0.0964671	-17.2976	4.9e-67	9.95e-65
628027	Igkv1-133	immunoglobulin kappa variable 1-133	624.729	2.16799	0.126438	17.1467	6.66e-66	1.33e-63
17231	Mcpt8	mast cell protease 8	2383.63	-1.68734	0.099759	-16.9142	3.54e-64	7e-62
14751	Gpi1	glucose-6-phosphate isomerase 1	22707.5	1.13728	0.0673373	16.8893	5.4e-64	1.05e-61
15199	Hebp1	heme binding protein 1	1566.34	-1.48715	0.0881201	-16.8764	6.71e-64	1.29e-61
50778	Rgs1	regulator of G-protein signaling 1	1888.73	-2.07654	0.123142	-16.863	8.42e-64	1.59e-61
432702	Ighv1-4	immunoglobulin heavy variable 1-4	660.023	2.4077	0.142776	16.8635	8.35e-64	1.59e-61
16803	Lbp	lipopolysaccharide binding protein	3602.11	1.35719	0.0805062	16.8581	9.14e-64	1.7e-61
14766	Adgrg1	adhesion G protein-coupled receptor G1	1674.32	-2.25677	0.133889	-16.8555	9.56e-64	1.76e-61
16819	Lcn2	lipocalin 2	10391.8	2.23645	0.132728	16.8499	1.05e-63	1.91e-61
13828	Epb42	erythrocyte membrane protein band 4.2	534.613	-2.92517	0.173881	-16.8228	1.66e-63	2.98e-61
11423	Ache	acetylcholinesterase	288.131	-3.32677	0.198626	-16.7489	5.77e-63	1.02e-60
22329	Vcam1	vascular cell adhesion molecule 1	2311.26	-1.34213	0.080274	-16.7194	9.47e-63	1.66e-60
69189	Mcemp1	mast cell expressed membrane protein 1	1171.44	1.85772	0.111355	16.6829	1.75e-62	3.03e-60
17067	Ly6c1	lymphocyte antigen 6 family member C1	334.85	-2.90188	0.174142	-16.6638	2.4e-62	4.12e-60
13024	Ctla2a	cytotoxic T lymphocyte-associated protein 2 alpha	914.77	-2.84828	0.171139	-16.6431	3.4e-62	5.77e-60
11519	Add2	adducin 2	1155.9	-2.13631	0.128413	-16.6363	3.81e-62	6.4e-60
17002	Ltf	lactotransferrin	15288	1.00842	0.0607198	16.6078	6.12e-62	1.02e-59
71729	Rgs12	regulator of G-protein signaling 12	841.768	-2.18648	0.131845	-16.5838	9.13e-62	1.5e-59
192193	Edem1	ER degradation enhancer, mannosidase alpha-like 1	5620.95	1.22677	0.0745786	16.4493	8.48e-61	1.38e-58
21807	Tsc22d1	TSC22 domain family, member 1	780.379	-1.98144	0.121326	-16.3315	5.89e-60	9.49e-58
13032	Ctsc	cathepsin C	2687.72	1.35742	0.0832152	16.3121	8.09e-60	1.29e-57
780831	Ighv3-8	immunoglobulin heavy variable V3-8	2954.83	1.55676	0.0954523	16.3093	8.47e-60	1.34e-57
67855	Asprv1	aspartic peptidase, retroviral-like 1	482.166	2.20214	0.135036	16.3078	8.69e-60	1.36e-57
14582	Gfi1b	growth factor independent 1B	641.9	-2.49737	0.153191	-16.3023	9.5e-60	1.47e-57
16399	Itga2b	integrin alpha 2b	1225.25	-1.55886	0.0961183	-16.2181	3.75e-59	5.75e-57
384417	Igkv5-37	immunoglobulin kappa variable 5-37	666.053	2.17819	0.134967	16.1388	1.36e-58	2.07e-56
210940	Spata31e2	spermatogenesis associated 31 subfamily E member 2	224.481	4.08128	0.253355	16.1089	2.21e-58	3.32e-56
67815	Sec14l2	SEC14-like lipid binding 2	436.654	-2.32653	0.144524	-16.0979	2.64e-58	3.93e-56
170736	Parvb	parvin, beta	472.42	-2.31883	0.144563	-16.0403	6.68e-58	9.86e-56
15439	Hp	haptoglobin	15335.5	1.49372	0.0937842	15.9272	4.1e-57	5.99e-55
380792	Ighe	Immunoglobulin heavy constant epsilon	546.619	3.04411	0.192034	15.8519	1.36e-56	1.97e-54
21810	Tgfbi	transforming growth factor, beta induced	1812.72	1.47445	0.0930674	15.8428	1.58e-56	2.26e-54
207839	Galnt6	polypeptide N-acetylgalactosaminyltransferase 6	973.983	-1.69366	0.107549	-15.7478	7.12e-56	1.01e-53
780891	Ighv1-39	immunoglobulin heavy variable 1-39	1399.62	1.61408	0.10283	15.6966	1.59e-55	2.25e-53
110612	Iglv2	immunoglobulin lambda variable 2	341.868	2.7195	0.17437	15.5962	7.73e-55	1.08e-52
22433	Xbp1	X-box binding protein 1	8869.34	1.48691	0.0954235	15.5822	9.62e-55	1.33e-52
12273	C5ar1	complement component 5a receptor 1	496.987	2.29184	0.147147	15.5752	1.07e-54	1.47e-52
328563	Apol11b	apolipoprotein L 11b	384.466	-2.92414	0.187919	-15.5606	1.35e-54	1.83e-52
13857	Epor	erythropoietin receptor	509.23	-2.39535	0.154363	-15.5177	2.63e-54	3.55e-52
14058	F10	coagulation factor X	1722.45	1.48233	0.0955803	15.5088	3.03e-54	4.04e-52
12306	Anxa2	annexin A2	3458.71	1.12264	0.0728902	15.4018	1.59e-53	2.11e-51
18642	Pfkm	phosphofructokinase, muscle	1059.57	-1.78806	0.116211	-15.3863	2.02e-53	2.66e-51
320411	A730089K16Rik	RIKEN cDNA A730089K16 gene	319.893	-2.813	0.183372	-15.3404	4.11e-53	5.35e-51
18770	Pklr	pyruvate kinase liver and red blood cell	934.997	-2.17716	0.142083	-15.3231	5.36e-53	6.92e-51
215257	Il36g	interleukin 36G	464.718	2.87218	0.188061	15.2726	1.16e-52	1.49e-50
225608	Sh3tc2	SH3 domain and tetratricopeptide repeats 2	251.489	-3.70105	0.242395	-15.2687	1.24e-52	1.57e-50
56386	B4galt6	UDP-Gal:betaGlcNAc beta 1,4-galactosyltransferase, polypeptide 6	5938	1.10475	0.0724637	15.2456	1.76e-52	2.22e-50
12266	C3	complement component 3	16345.8	1.4107	0.0927085	15.2165	2.75e-52	3.44e-50
107767	Scamp1	secretory carrier membrane protein 1	1478.53	1.43025	0.0940611	15.2055	3.25e-52	4.03e-50
226856	Lpgat1	lysophosphatidylglycerol acyltransferase 1	2386.15	1.2001	0.0792703	15.1393	8.92e-52	1.1e-49
14972	H2-K1	histocompatibility 2, K1, K region	13147.1	-1.04072	0.0689509	-15.0936	1.78e-51	2.18e-49
209837	Slc38a5	solute carrier family 38, member 5	533.702	-2.80249	0.18568	-15.0931	1.8e-51	2.18e-49
78252	Nxpe2	neurexophilin and PC-esterase domain family, member 2	875.023	-2.5724	0.170921	-15.0502	3.44e-51	4.14e-49
56199	Abcb10	ATP-binding cassette, sub-family B member 10	2064.93	-1.29516	0.0861395	-15.0356	4.29e-51	5.12e-49
433855	AI506816	expressed sequence AI506816	311.832	3.47485	0.231294	15.0235	5.15e-51	6.1e-49
14461	Gata2	GATA binding protein 2	1166.63	-1.56742	0.104361	-15.0192	5.49e-51	6.46e-49
75745	Rian	RNA imprinted and accumulated in nucleus	177.035	4.25977	0.28387	15.0061	6.7e-51	7.82e-49
21349	Tal1	T cell acute lymphocytic leukemia 1	1405.25	-1.41112	0.0941224	-14.9924	8.23e-51	9.54e-49
19224	Ptgs1	prostaglandin-endoperoxide synthase 1	1815.1	1.35091	0.0902409	14.97	1.15e-50	1.32e-48
546213	Igkv4-53	immunoglobulin kappa variable 4-53	1708.67	1.87779	0.125674	14.9418	1.76e-50	2.01e-48
21354	Tap1	transporter 1, ATP-binding cassette, sub-family B (MDR/TAP)	2515.49	-1.19373	0.0799332	-14.9341	1.98e-50	2.24e-48
780939	Ighv1-58	immunoglobulin heavy variable 1-58	891.374	2.15159	0.144375	14.9028	3.16e-50	3.55e-48
227960	Gca	grancalcin	2576.38	1.4296	0.095969	14.8965	3.47e-50	3.88e-48
20359	Sema6b	sema domain, transmembrane domain (TM), and cytoplasmic domain, (semaphorin) 6B	559.396	2.18051	0.147057	14.8276	9.71e-50	1.08e-47
54153	Rasa4	RAS p21 protein activator 4	648.913	-2.02746	0.137269	-14.77	2.29e-49	2.52e-47
72401	Slc43a1	solute carrier family 43, member 1	975.388	-1.8641	0.126219	-14.7688	2.33e-49	2.55e-47
68428	Steap3	STEAP family member 3	1381.73	-1.51337	0.102602	-14.75	3.08e-49	3.34e-47
11486	Ada	adenosine deaminase	1100.65	2.09383	0.142028	14.7423	3.45e-49	3.72e-47
12763	Cmah	cytidine monophospho-N-acetylneuraminic acid hydroxylase	1026.36	1.75913	0.119369	14.7369	3.74e-49	4e-47
15122	Hba-a1	hemoglobin alpha, adult chain 1	5140.78	-2.35541	0.160262	-14.6972	6.72e-49	7.14e-47
320207	Pik3r5	phosphoinositide-3-kinase regulatory subunit 5	1416.58	1.56095	0.106223	14.695	6.94e-49	7.33e-47
15288	Hmbs	hydroxymethylbilane synthase	3470.16	-1.30948	0.0892645	-14.6696	1.01e-48	1.06e-46
21825	Thbs1	thrombospondin 1	1937.43	-1.53758	0.104882	-14.6601	1.16e-48	1.21e-46
15900	Irf8	interferon regulatory factor 8	2235.99	-1.63113	0.111376	-14.6452	1.44e-48	1.5e-46
12765	Cxcr2	C-X-C motif chemokine receptor 2	723.066	1.97586	0.134957	14.6407	1.55e-48	1.58e-46
20317	Serpinf1	serine (or cysteine) peptidase inhibitor, clade F, member 1	402.524	-2.50579	0.171149	-14.641	1.54e-48	1.58e-46
11600	Angpt1	angiopoietin 1	436.374	-2.09062	0.142872	-14.6328	1.73e-48	1.76e-46
18746	Pkm	pyruvate kinase, muscle	28750.9	0.896218	0.0613981	14.5968	2.94e-48	2.97e-46
19824	Trim10	tripartite motif-containing 10	441.106	-2.46014	0.16862	-14.5898	3.26e-48	3.27e-46
170757	Adgrl4	adhesion G protein-coupled receptor L4	1028.18	-1.76672	0.121415	-14.5511	5.75e-48	5.73e-46
64138	Ctsz	cathepsin Z	6202.94	1.13453	0.078007	14.544	6.38e-48	6.31e-46
17874	Myd88	myeloid differentiation primary response gene 88	2017.88	1.28596	0.0885651	14.52	9.05e-48	8.9e-46
100034684	Cstdc5	cystatin domain containing 5	205.216	4.50942	0.310612	14.5179	9.34e-48	9.12e-46
629897	Ighv1-36	immunoglobulin heavy variable 1-36	614.561	2.08309	0.1435	14.5163	9.56e-48	9.28e-46
777685	Ighv5-2	immunoglobulin heavy variable 5-2	220.341	3.00484	0.207146	14.5059	1.11e-47	1.07e-45
66860	Tanc1	tetratricopeptide repeat, ankyrin repeat and coiled-coil containing 1	807.347	1.90351	0.13136	14.4908	1.38e-47	1.33e-45
16905	Lmna	lamin A	970.006	-1.62832	0.112372	-14.4904	1.39e-47	1.33e-45
20908	Stx3	syntaxin 3	426.844	-2.40221	0.165947	-14.4757	1.72e-47	1.63e-45
629842	Ighv13-2	immunoglobulin heavy variable 13-2	243.36	3.72617	0.257626	14.4635	2.06e-47	1.94e-45
100503605	Hbb-bs	hemoglobin, beta adult s chain	3699.41	-2.49193	0.172456	-14.4496	2.52e-47	2.36e-45
20679	Sox6	SRY (sex determining region Y)-box 6	380.589	-2.51405	0.174061	-14.4435	2.75e-47	2.56e-45
53321	Cntnap1	contactin associated protein-like 1	434.35	2.16453	0.150173	14.4136	4.25e-47	3.93e-45
11733	Ank1	ankyrin 1, erythroid	2562.79	-2.26481	0.157474	-14.3821	6.7e-47	6.16e-45
217593	Slc25a21	solute carrier family 25 (mitochondrial oxodicarboxylate carrier), member 21	300.222	-3.1989	0.222653	-14.3672	8.31e-47	7.6e-45
22436	Xdh	xanthine dehydrogenase	1579.04	1.50069	0.10471	14.3318	1.39e-46	1.26e-44
11932	Atp1b2	ATPase, Na+/K+ transporting, beta 2 polypeptide	1203.92	-1.80144	0.125766	-14.3238	1.55e-46	1.4e-44
52614	Adgre4	adhesion G protein-coupled receptor E4	196.167	-3.32979	0.232565	-14.3177	1.7e-46	1.52e-44
20741	Sptb	spectrin beta, erythrocytic	3101.27	-2.01141	0.140546	-14.3114	1.86e-46	1.66e-44
74442	Sgms2	sphingomyelin synthase 2	3624.34	1.19719	0.0839568	14.2596	3.9e-46	3.47e-44
67838	Dnajb11	DnaJ heat shock protein family (Hsp40) member B11	4939.96	0.987926	0.0695079	14.2132	7.59e-46	6.71e-44
98766	Ubac1	ubiquitin associated domain containing 1	1655.12	-1.38974	0.0978724	-14.1995	9.22e-46	8.1e-44
20338	Sel1l	sel-1 suppressor of lin-12-like (C. elegans)	4069.41	1.08741	0.0766672	14.1835	1.16e-45	1.01e-43
77975	Tmem50b	transmembrane protein 50B	2038.26	1.26544	0.0892645	14.1763	1.29e-45	1.12e-43
667881	Igkv6-14	immunoglobulin kappa variable 6-14	842.672	1.7892	0.126829	14.1072	3.43e-45	2.96e-43
11732	Ank	progressive ankylosis	664.985	-2.11922	0.150367	-14.0936	4.16e-45	3.57e-43
692161	Igkv19-93	immunoglobulin kappa chain variable 19-93	2132.02	1.40933	0.100023	14.09	4.37e-45	3.74e-43
56473	Fads2	fatty acid desaturase 2	745.137	-2.08234	0.147861	-14.0831	4.82e-45	4.1e-43
15018	H2-Q7	histocompatibility 2, Q region locus 7	1453.07	-2.05676	0.146117	-14.0761	5.33e-45	4.5e-43
16142	Iglv1	immunoglobulin lambda variable 1	2615.96	2.07771	0.147777	14.0598	6.71e-45	5.64e-43
105653	Phyhip	phytanoyl-CoA hydroxylase interacting protein	193.841	-3.58444	0.254964	-14.0586	6.82e-45	5.7e-43
17394	Mmp8	matrix metallopeptidase 8	1197.41	1.98941	0.141612	14.0483	7.89e-45	6.56e-43
83382	Siglece	sialic acid binding Ig-like lectin E	1371.33	1.73485	0.123801	14.0132	1.29e-44	1.07e-42
78892	Crispld2	cysteine-rich secretory protein LCCL domain containing 2	330.879	3.10918	0.222459	13.9764	2.17e-44	1.79e-42
328780	Prss34	serine protease 34	5956.54	-1.317	0.0942524	-13.9731	2.28e-44	1.86e-42
17969	Ncf1	neutrophil cytosolic factor 1	12882.6	1.0906	0.0781874	13.9486	3.21e-44	2.61e-42
19018	Scand1	SCAN domain-containing 1	195.826	4.32863	0.31062	13.9355	3.86e-44	3.12e-42
70568	Cpne3	copine III	3142.42	1.19629	0.0859019	13.9263	4.39e-44	3.54e-42
13805	Eng	endoglin	795.037	-1.83673	0.132805	-13.8303	1.67e-43	1.34e-41
72281	Sh2d4a	SH2 domain containing 4A	185.55	-4.00764	0.289828	-13.8277	1.74e-43	1.38e-41
192663	Abcg4	ATP binding cassette subfamily G member 4	576.864	-2.3555	0.170359	-13.8267	1.76e-43	1.4e-41
67389	C1qtnf12	C1q and tumor necrosis factor related 12	1251.51	-1.80238	0.130753	-13.7846	3.15e-43	2.49e-41
98238	Lrrc59	leucine rich repeat containing 59	8912.24	1.09683	0.0795744	13.7837	3.19e-43	2.51e-41
19159	Cyth3	cytohesin 3	971.278	-1.62313	0.118225	-13.7291	6.8e-43	5.31e-41
433182	Eno1b	enolase 1B, retrotransposed	3266.87	1.30463	0.0951048	13.7178	7.95e-43	6.18e-41
56644	Clec7a	C-type lectin domain family 7, member a	464.518	-2.09689	0.15288	-13.7159	8.15e-43	6.31e-41
20652	Soat1	sterol O-acyltransferase 1	1782.44	1.20919	0.0885797	13.6509	1.99e-42	1.54e-40
56421	Pfkp	phosphofructokinase, platelet	2182.64	1.13816	0.0838908	13.5672	6.27e-42	4.8e-40
243428	Igkv11-125	immunoglobulin kappa variable 11-125	277.829	2.8653	0.211526	13.5458	8.38e-42	6.39e-40
54613	St3gal6	ST3 beta-galactoside alpha-2,3-sialyltransferase 6	392.288	-2.05565	0.152078	-13.5171	1.24e-41	9.4e-40
780794	Ighv5-17	immunoglobulin heavy variable 5-17	3273.98	1.44156	0.106788	13.4992	1.58e-41	1.19e-39
16016	Ighg2b	immunoglobulin heavy constant gamma 2B	62312.8	1.06717	0.0791111	13.4896	1.8e-41	1.35e-39
269346	Slc28a2	solute carrier family 28 (sodium-coupled nucleoside transporter), member 2	2074.14	1.1571	0.0858672	13.4755	2.18e-41	1.63e-39
17395	Mmp9	matrix metallopeptidase 9	1605.95	1.36429	0.101444	13.4487	3.13e-41	2.33e-39
14252	Flot2	flotillin 2	4131.67	0.950885	0.0708245	13.4259	4.26e-41	3.16e-39
16596	Klf1	Kruppel-like transcription factor 1 (erythroid)	1181.36	-2.15738	0.161424	-13.3647	9.72e-41	7.17e-39
76954	Dennd2b	DENN domain containing 2B	189.733	-3.32147	0.24859	-13.3613	1.02e-40	7.47e-39
70026	Tspo2	translocator protein 2	217.942	-2.92652	0.21947	-13.3345	1.46e-40	1.07e-38
21929	Tnfaip3	tumor necrosis factor, alpha-induced protein 3	3646.65	-1.46783	0.110134	-13.3277	1.6e-40	1.16e-38
12892	Cpox	coproporphyrinogen oxidase	3215.03	-1.12801	0.0849154	-13.2839	2.87e-40	2.08e-38
243451	Igkv4-86	immunoglobulin kappa variable 4-86	405.58	3.26898	0.246266	13.2742	3.27e-40	2.35e-38
11747	Anxa5	annexin A5	1388.21	-1.26294	0.095164	-13.2712	3.4e-40	2.44e-38
384009	Glipr2	GLI pathogenesis-related 2	2130.97	1.64524	0.124008	13.2671	3.59e-40	2.56e-38
11964	Atp6v1a	ATPase, H+ transporting, lysosomal V1 subunit A	4794.69	1.21764	0.091813	13.2622	3.84e-40	2.73e-38
83557	Lin28a	lin-28 homolog A	704.823	1.6085	0.121682	13.2189	6.83e-40	4.83e-38
50770	Atp11a	ATPase, class VI, type 11A	3268.14	1.58579	0.120232	13.1895	1.01e-39	7.1e-38
105298	Epdr1	ependymin related 1	306.933	-2.30015	0.174604	-13.1736	1.25e-39	8.71e-38
13482	Dpp4	dipeptidylpeptidase 4	365.48	-2.23919	0.169978	-13.1734	1.25e-39	8.71e-38
633457	Ighv3-5	immunoglobulin heavy variable 3-5	239.359	2.83409	0.215237	13.1673	1.35e-39	9.4e-38
12873	Cpa3	carboxypeptidase A3, mast cell	1112.15	-1.54253	0.117459	-13.1325	2.15e-39	1.48e-37
19735	Rgs2	regulator of G-protein signaling 2	3379.15	-1.35964	0.103765	-13.1031	3.16e-39	2.18e-37
102103	Mtus1	mitochondrial tumor suppressor 1	4491.76	1.64959	0.126106	13.081	4.23e-39	2.9e-37
77579	Myh10	myosin, heavy polypeptide 10, non-muscle	1301.08	-2.05421	0.157516	-13.0413	7.13e-39	4.86e-37
14735	Gpc4	glypican 4	148.654	-3.33319	0.255646	-13.0383	7.41e-39	5.04e-37
14598	Ggt1	gamma-glutamyltransferase 1	142.083	3.49832	0.269071	13.0015	1.2e-38	8.12e-37
73174	Tbkbp1	TBK1 binding protein 1	800.254	1.39324	0.107166	13.0008	1.21e-38	8.16e-37
620050	Igkv12-38	immunoglobulin kappa chain variable 12-38	797.335	1.68663	0.129939	12.9801	1.59e-38	1.06e-36
117149	Tirap	toll-interleukin 1 receptor (TIR) domain-containing adaptor protein	764.411	1.57566	0.121436	12.9753	1.69e-38	1.13e-36
213570	Ighv1-78	immunoglobulin heavy variable 1-78	742.177	1.45023	0.112124	12.9342	2.89e-38	1.92e-36
19652	Rbm3	RNA binding motif (RNP1, RRM) protein 3	8427.29	-0.870207	0.0673155	-12.9273	3.16e-38	2.09e-36
71775	Inhca	inhibitor of carbonic anhydrase	143.266	-3.55747	0.276042	-12.8874	5.3e-38	3.49e-36
22761	Zfpm1	zinc finger protein, multitype 1	1380.51	-1.72479	0.133993	-12.8723	6.45e-38	4.23e-36
50493	Txnrd1	thioredoxin reductase 1	3621.29	1.3767	0.107034	12.8622	7.35e-38	4.8e-36
224897	Dpp9	dipeptidylpeptidase 9	3070.99	1.22186	0.0952493	12.828	1.14e-37	7.44e-36
12304	Pdia4	protein disulfide isomerase associated 4	7701.6	1.058	0.0826965	12.7938	1.78e-37	1.15e-35
231876	Lmtk2	lemur tyrosine kinase 2	1441.81	1.2881	0.100778	12.7816	2.08e-37	1.34e-35
76737	Creld2	cysteine-rich with EGF-like domains 2	3019.54	1.62925	0.127718	12.7566	2.86e-37	1.84e-35
22724	Zbtb7b	zinc finger and BTB domain containing 7B	1620.43	1.10826	0.0872346	12.7044	5.59e-37	3.58e-35
105245	Txndc5	thioredoxin domain containing 5	4663.55	1.00004	0.0789622	12.6648	9.26e-37	5.91e-35
270151	Nlrx1	NLR family member X1	615.99	1.75244	0.138871	12.6192	1.65e-36	1.05e-34
19126	Prom1	prominin 1	3399.97	0.916217	0.0726352	12.614	1.77e-36	1.12e-34
64008	Aqp9	aquaporin 9	267.909	-2.47755	0.196687	-12.5964	2.21e-36	1.39e-34
68813	Dock5	dedicator of cytokinesis 5	2031.45	1.27868	0.101569	12.5893	2.42e-36	1.52e-34
13496	Arid3a	AT-rich interaction domain 3A	2540.23	1.37057	0.109117	12.5606	3.48e-36	2.17e-34
14782	Gsr	glutathione reductase	8732.33	0.826275	0.0660134	12.5168	6.04e-36	3.76e-34
80752	Fam20c	FAM20C, golgi associated secretory pathway kinase	354.437	1.96116	0.156708	12.5148	6.2e-36	3.85e-34
12282	Hyou1	hypoxia up-regulated 1	12748.7	0.978061	0.0782733	12.4955	7.9e-36	4.88e-34
14719	Got2	glutamatic-oxaloacetic transaminase 2, mitochondrial	5797.43	0.949893	0.0761604	12.4723	1.06e-35	6.51e-34
24136	Zeb2	zinc finger E-box binding homeobox 2	1704.55	-1.32532	0.10643	-12.4525	1.36e-35	8.31e-34
19039	Lgals3bp	lectin, galactoside-binding, soluble, 3 binding protein	2343.33	-1.3549	0.109096	-12.4193	2.05e-35	1.25e-33
23945	Mgll	monoglyceride lipase	490.682	-1.67141	0.134579	-12.4195	2.05e-35	1.25e-33
54132	Pdlim1	PDZ and LIM domain 1 (elfin)	657.69	-1.4636	0.118139	-12.3888	3e-35	1.82e-33
68875	Tmcc2	transmembrane and coiled-coil domains 2	279.654	-2.37373	0.191899	-12.3697	3.81e-35	2.3e-33
20617	Snca	synuclein, alpha	201.718	-3.00786	0.243291	-12.3632	4.13e-35	2.49e-33
57255	Cldn13	claudin 13	609.219	-2.64527	0.214151	-12.3524	4.73e-35	2.83e-33
68859	Smim1	small integral membrane protein 1	205.093	-2.55606	0.207136	-12.34	5.51e-35	3.29e-33
14388	Gab1	growth factor receptor bound protein 2-associated protein 1	289.578	-2.20467	0.179253	-12.2992	9.15e-35	5.44e-33
78830	Slc25a12	solute carrier family 25 (mitochondrial carrier, Aralar), member 12	2492.11	1.01803	0.0827795	12.2981	9.27e-35	5.49e-33
233186	Siglecf	sialic acid binding Ig-like lectin F	517.012	-1.57324	0.128255	-12.2665	1.37e-34	8.08e-33
17263	Meg3	maternally expressed 3	129.564	3.54015	0.289648	12.2223	2.36e-34	1.39e-32
629871	Ighv1-18	immunoglobulin heavy variable V1-18	1357.33	1.24845	0.102157	12.2209	2.4e-34	1.41e-32
12331	Cap1	cyclase associated actin cytoskeleton regulatory protein 1	8327.59	0.911669	0.0746489	12.2128	2.66e-34	1.55e-32
74039	Nfam1	Nfat activating molecule with ITAM motif 1	2863.48	1.02106	0.0837931	12.1855	3.71e-34	2.16e-32
545850	Igkv5-45	immunoglobulin kappa chain variable 5-45	2931.08	1.37231	0.112626	12.1846	3.75e-34	2.17e-32
21940	Cd27	CD27 antigen	238.807	-2.79248	0.229368	-12.1747	4.24e-34	2.45e-32
19155	Npepps	aminopeptidase puromycin sensitive	3126.62	1.14658	0.094288	12.1604	5.05e-34	2.9e-32
80910	Gpr84	G protein-coupled receptor 84	326.033	2.91009	0.239332	12.1592	5.13e-34	2.94e-32
83921	Cemip2	cell migration inducing hyaluronidase 2	1425.43	1.29936	0.107133	12.1284	7.47e-34	4.26e-32
319670	Eml5	echinoderm microtubule associated protein like 5	351.097	-1.91107	0.157973	-12.0975	1.09e-33	6.19e-32
228061	Agps	alkylglycerone phosphate synthase	7683.76	0.906348	0.0749825	12.0875	1.23e-33	6.97e-32
19933	Rpl21	ribosomal protein L21	761.277	-1.87935	0.155707	-12.0698	1.52e-33	8.61e-32
50772	Mapk6	mitogen-activated protein kinase 6	2462.82	0.953827	0.0795555	11.9895	4.04e-33	2.27e-31
74349	Fhip1b	FHF complex subunit HOOK interacting protein 1B	1739.19	1.20345	0.100636	11.9585	5.86e-33	3.28e-31
69191	Pdia2	protein disulfide isomerase associated 2	137.041	-3.14657	0.263136	-11.9579	5.9e-33	3.29e-31
26433	Plod3	procollagen-lysine, 2-oxoglutarate 5-dioxygenase 3	4598.45	0.958127	0.0801633	11.9522	6.32e-33	3.52e-31
99151	Cercam	cerebral endothelial cell adhesion molecule	342.467	-2.13868	0.17909	-11.9419	7.15e-33	3.97e-31
11674	Aldoa	aldolase A, fructose-bisphosphate	14674.7	0.976332	0.0818378	11.9301	8.25e-33	4.56e-31
69091	Vps26b	VPS26 retromer complex component B	2782.49	0.90454	0.0758927	11.9187	9.46e-33	5.21e-31
78618	Acap2	ArfGAP with coiled-coil, ankyrin repeat and PH domains 2	2757.52	0.957003	0.08033	11.9134	1.01e-32	5.53e-31
67712	Slc25a37	solute carrier family 25, member 37	3631.94	-1.07484	0.0903868	-11.8916	1.31e-32	7.15e-31
268379	Abca13	ATP-binding cassette, sub-family A member 13	1934.45	1.82229	0.153311	11.8862	1.4e-32	7.6e-31
12051	Bcl3	B cell leukemia/lymphoma 3	533.696	1.62299	0.136603	11.8811	1.48e-32	8.06e-31
100775174	Ighv1-76	immunoglobulin heavy variable 1-76	795.267	1.39552	0.117679	11.8587	1.94e-32	1.05e-30
27357	Gyg1	glycogenin 1	2889.21	0.970221	0.0818322	11.8562	2e-32	1.08e-30
23845	Clec5a	C-type lectin domain family 5, member a	3483.45	1.57048	0.132619	11.8421	2.37e-32	1.27e-30
18596	Pdgfrb	platelet derived growth factor receptor, beta polypeptide	198.154	-2.5973	0.220634	-11.772	5.44e-32	2.91e-30
67469	Abhd5	abhydrolase domain containing 5	1817.76	1.19229	0.101348	11.7643	5.96e-32	3.18e-30
231583	Slc26a1	solute carrier family 26 (sulfate transporter), member 1	262.164	-2.33517	0.198769	-11.7482	7.21e-32	3.84e-30
14696	Gnb4	guanine nucleotide binding protein (G protein), beta 4	199.922	-2.72497	0.232037	-11.7437	7.61e-32	4.03e-30
17330	Minpp1	multiple inositol polyphosphate histidine phosphatase 1	2287.68	-0.947416	0.0808782	-11.7141	1.08e-31	5.7e-30
268706	Slc38a9	solute carrier family 38, member 9	553.373	-1.68749	0.144073	-11.7128	1.1e-31	5.77e-30
69069	Tmem273	transmembrane protein 273	784.172	1.47575	0.12606	11.7068	1.18e-31	6.17e-30
108024	Igkv6-20	immunoglobulin kappa variable 6-20	1777.54	1.13386	0.0968855	11.7031	1.23e-31	6.43e-30
17972	Ncf4	neutrophil cytosolic factor 4	4478.01	0.928095	0.0793617	11.6945	1.36e-31	7.09e-30
74769	Pik3cb	phosphatidylinositol-4,5-bisphosphate 3-kinase catalytic subunit beta	1320.17	1.10993	0.0949685	11.6874	1.48e-31	7.68e-30
60455	Pgap6	post-glycosylphosphatidylinositol attachment to proteins 6	653.372	-1.49747	0.128205	-11.6803	1.61e-31	8.32e-30
20187	Ryk	receptor-like tyrosine kinase	652.637	-1.43681	0.123062	-11.6755	1.7e-31	8.78e-30
11512	Adcy6	adenylate cyclase 6	663.068	-2.01819	0.172905	-11.6723	1.77e-31	9.08e-30
246746	Cd300lf	CD300 molecule like family member F	933.147	1.28268	0.110076	11.6527	2.22e-31	1.14e-29
20375	Spi1	Spi-1 proto-oncogene	4887.79	1.17491	0.10084	11.6512	2.26e-31	1.16e-29
94212	Pag1	phosphoprotein associated with glycosphingolipid microdomains 1	1311.68	1.37229	0.117836	11.6457	2.41e-31	1.23e-29
780956	Ighv1-63	immunoglobulin heavy variable V1-63	368.044	1.86169	0.160073	11.6302	2.89e-31	1.47e-29
66222	Serpinb1a	serine (or cysteine) peptidase inhibitor, clade B, member 1a	9578.24	0.926269	0.0796439	11.6301	2.9e-31	1.47e-29
11820	App	amyloid beta precursor protein	7124.96	1.16982	0.100686	11.6185	3.32e-31	1.67e-29
13806	Eno1	enolase 1, alpha non-neuron	16366.2	1.05153	0.0905073	11.6182	3.33e-31	1.67e-29
15937	Ier3	immediate early response 3	800.041	-1.26575	0.109178	-11.5935	4.45e-31	2.23e-29
53421	Sec61a1	SEC61 translocon subunit alpha 1	7380.73	0.821437	0.0709635	11.5755	5.49e-31	2.74e-29
50527	Ero1a	endoplasmic reticulum oxidoreductase 1 alpha	5872.57	1.24464	0.107605	11.5667	6.07e-31	3.02e-29
320827	Cracd	capping protein inhibiting regulator of actin	355.733	-2.21333	0.191388	-11.5646	6.23e-31	3.09e-29
56018	Stard10	StAR related lipid transfer domain containing 10	1031.32	-1.74559	0.151015	-11.5591	6.64e-31	3.29e-29
109754	Cyb5r3	cytochrome b5 reductase 3	1059.42	-1.15259	0.0997838	-11.5509	7.31e-31	3.6e-29
20302	Ccl3	C-C motif chemokine ligand 3	1984.71	-1.07776	0.0934231	-11.5363	8.66e-31	4.26e-29
102566	Ano10	anoctamin 10	721.038	1.28869	0.111841	11.5225	1.02e-30	4.98e-29
628268	Igkv2-109	immunoglobulin kappa variable 2-109	799.14	1.31529	0.114173	11.5201	1.04e-30	5.1e-29
242960	Fbxl5	F-box and leucine-rich repeat protein 5	1385.24	1.31354	0.11411	11.5111	1.16e-30	5.65e-29
11910	Atf3	activating transcription factor 3	529.912	-1.53632	0.133693	-11.4914	1.46e-30	7.08e-29
12340	Capza1	capping actin protein of muscle Z-line subunit alpha 1	2349.21	1.15781	0.101042	11.4587	2.13e-30	1.03e-28
100201	Tmem64	transmembrane protein 64	526.809	-1.59442	0.139387	-11.4388	2.68e-30	1.29e-28
434609	Ighv1-84	immunoglobulin heavy variable 1-84	125.148	3.08651	0.269953	11.4335	2.84e-30	1.37e-28
11877	Arvcf	armadillo repeat gene deleted in velocardiofacial syndrome	139.92	-2.97983	0.26078	-11.4266	3.08e-30	1.48e-28
320148	Trem6l	triggering receptor expressed on myeloid cells-like 6	719.162	1.32772	0.116221	11.4241	3.17e-30	1.52e-28
238447	Igha	immunoglobulin heavy constant alpha	69885.2	0.755165	0.0661855	11.4098	3.73e-30	1.78e-28
59052	Mettl9	methyltransferase like 9	2322.31	1.1233	0.098625	11.3896	4.71e-30	2.24e-28
18788	Serpinb2	serine (or cysteine) peptidase inhibitor, clade B, member 2	145.542	-3.14805	0.276688	-11.3776	5.4e-30	2.56e-28
232023	Vopp1	vesicular, overexpressed in cancer, prosurvival protein 1	514.19	-1.95226	0.171623	-11.3753	5.55e-30	2.62e-28
22779	Ikzf2	IKAROS family zinc finger 2	264.011	-2.08766	0.183583	-11.3718	5.78e-30	2.72e-28
14664	Slc6a9	solute carrier family 6 (neurotransmitter transporter, glycine), member 9	287.805	-2.00197	0.176553	-11.3392	8.39e-30	3.94e-28
14062	F2r	coagulation factor II thrombin receptor	291.993	-1.83303	0.161704	-11.3357	8.73e-30	4.09e-28
17082	Il1rl1	interleukin 1 receptor-like 1	447.162	-1.60761	0.141942	-11.3259	9.77e-30	4.55e-28
53614	Reck	reversion-inducing-cysteine-rich protein with kazal motifs	380.994	1.63964	0.144768	11.326	9.75e-30	4.55e-28
17064	Cd93	CD93 antigen	2004.8	-1.10849	0.097879	-11.3251	9.86e-30	4.57e-28
14581	Gfi1	growth factor independent 1 transcription repressor	2847.9	0.951986	0.0842604	11.2981	1.34e-29	6.2e-28
66109	Tspan13	tetraspanin 13	742.79	-1.24461	0.110576	-11.2557	2.17e-29	1e-27
77577	Spns3	SPNS lysolipid transporter 3, sphingosine-1-phosphate (putative)	794.801	-1.37656	0.122678	-11.221	3.22e-29	1.48e-27
18648	Pgam1	phosphoglycerate mutase 1	8163.93	0.984354	0.087845	11.2056	3.83e-29	1.76e-27
211586	Tfdp2	transcription factor Dp 2	936.729	-1.6816	0.150091	-11.2039	3.9e-29	1.78e-27
110006	Gusb	glucuronidase, beta	3745.91	0.809905	0.0724334	11.1814	5.03e-29	2.29e-27
67182	Pdzk1ip1	PDZK1 interacting protein 1	115.331	-3.61425	0.323654	-11.167	5.91e-29	2.69e-27
20249	Scd1	stearoyl-Coenzyme A desaturase 1	265.671	-2.47249	0.221561	-11.1594	6.44e-29	2.92e-27
211389	Suox	sulfite oxidase	218.478	-2.12499	0.19053	-11.153	6.92e-29	3.13e-27
13058	Cybb	cytochrome b-245, beta polypeptide	8767.49	0.966339	0.0867292	11.142	7.83e-29	3.53e-27
22276	Uros	uroporphyrinogen III synthase	590.538	-1.60056	0.143696	-11.1386	8.14e-29	3.66e-27
238448	Ighv1-62-2	immunoglobulin heavy variable 1-62-2	197.358	2.54833	0.229048	11.1257	9.4e-29	4.21e-27
22388	Wdr1	WD repeat domain 1	6448.38	0.774952	0.0696667	11.1237	9.62e-29	4.3e-27
73102	Slc22a23	solute carrier family 22, member 23	236.258	-2.22848	0.200399	-11.1202	1e-28	4.45e-27
77113	Klhl2	kelch-like 2, Mayven	581.661	1.46956	0.132321	11.106	1.17e-28	5.21e-27
11603	Agrn	agrin	366.222	-1.70101	0.153279	-11.0975	1.29e-28	5.71e-27
228608	Smox	spermine oxidase	241.777	-2.13751	0.19269	-11.093	1.36e-28	5.99e-27
72054	Cyp4f18	cytochrome P450, family 4, subfamily f, polypeptide 18	605.507	-1.3565	0.122289	-11.0925	1.36e-28	6.01e-27
74760	Rab3il1	RAB3A interacting protein (rabin3)-like 1	410.338	-1.87308	0.168928	-11.088	1.43e-28	6.29e-27
18700	Piga	phosphatidylinositol glycan anchor biosynthesis, class A	1963.26	1.41083	0.12724	11.0879	1.44e-28	6.29e-27
22038	Plscr1	phospholipid scramblase 1	1602.3	1.17166	0.105709	11.0838	1.5e-28	6.56e-27
71853	Pdia6	protein disulfide isomerase associated 6	12865.7	0.734373	0.0662655	11.0823	1.53e-28	6.66e-27
777780	Ighv5-6	immunoglobulin heavy variable 5-6	1361.53	1.22494	0.110617	11.0738	1.68e-28	7.3e-27
434039	Igkv6-32	immunoglobulin kappa variable 6-32	3186.07	1.90302	0.171933	11.0684	1.79e-28	7.73e-27
20454	St3gal5	ST3 beta-galactoside alpha-2,3-sialyltransferase 5	538.857	-1.74155	0.157427	-11.0626	1.9e-28	8.23e-27
26897	Acot1	acyl-CoA thioesterase 1	154.847	2.73847	0.24818	11.0342	2.61e-28	1.13e-26
11488	Adam11	a disintegrin and metallopeptidase domain 11	147.978	-3.70307	0.336015	-11.0206	3.04e-28	1.31e-26
108148	Galnt2	polypeptide N-acetylgalactosaminyltransferase 2	2202.52	1.03017	0.0935592	11.0108	3.39e-28	1.45e-26
229323	Gpr171	G protein-coupled receptor 171	209.681	-2.12967	0.193471	-11.0077	3.51e-28	1.5e-26
74762	Mdga1	MAM domain containing glycosylphosphatidylinositol anchor 1	179.78	-2.75986	0.251341	-10.9805	4.74e-28	2.02e-26
229474	Fhdc1	FH2 domain containing 1	205.967	-2.55479	0.232674	-10.9801	4.76e-28	2.02e-26
677858	Igkv8-24	immunoglobulin kappa chain variable 8-24	1086.7	1.25033	0.114023	10.9656	5.6e-28	2.37e-26
17096	Lyn	LYN proto-oncogene, Src family tyrosine kinase	2518.68	1.09571	0.100051	10.9515	6.54e-28	2.76e-26
216197	Ckap4	cytoskeleton-associated protein 4	5096.55	0.831072	0.0759221	10.9464	6.92e-28	2.91e-26
14457	Gas7	growth arrest specific 7	1025.19	1.2537	0.11457	10.9427	7.21e-28	3.03e-26
22695	Zfp36	zinc finger protein 36	11780.9	-0.915588	0.0839189	-10.9104	1.03e-27	4.31e-26
107227	Macrod1	mono-ADP ribosylhydrolase 1	186.008	-2.64291	0.242643	-10.8922	1.26e-27	5.25e-26
74096	Hvcn1	hydrogen voltage-gated channel 1	2550.64	1.02907	0.0945699	10.8816	1.41e-27	5.88e-26
11461	Actb	actin, beta	37952.1	0.738089	0.0678316	10.8812	1.42e-27	5.89e-26
381269	Mreg	melanoregulin	524.475	1.62808	0.149639	10.88	1.44e-27	5.95e-26
14605	Tsc22d3	TSC22 domain family, member 3	2437.7	-0.994837	0.0917419	-10.8439	2.13e-27	8.82e-26
12654	Chi3l1	chitinase 3 like 1	2643.36	0.902106	0.083267	10.8339	2.38e-27	9.81e-26
327959	Xaf1	XIAP associated factor 1	358.057	-1.90227	0.175607	-10.8326	2.41e-27	9.93e-26
171212	Galnt10	polypeptide N-acetylgalactosaminyltransferase 10	548.37	-1.48165	0.137399	-10.7836	4.12e-27	1.69e-25
109154	Mlec	malectin	16534.8	0.970785	0.0900537	10.7801	4.28e-27	1.75e-25
112422	Zfp979	zinc finger protein 979	109.024	3.12327	0.289881	10.7743	4.55e-27	1.86e-25
17179	Matk	megakaryocyte-associated tyrosine kinase	249.22	-2.20308	0.204804	-10.757	5.49e-27	2.24e-25
16414	Itgb2	integrin beta 2	7851.49	0.876483	0.0815078	10.7534	5.71e-27	2.32e-25
13653	Egr1	early growth response 1	3333.68	-1.01218	0.0941515	-10.7506	5.89e-27	2.38e-25
20660	Sorl1	sortilin-related receptor, LDLR class A repeats-containing	3215.82	1.64157	0.152758	10.7462	6.17e-27	2.49e-25
54373	Prss16	serine protease 16 (thymus)	525.671	1.70779	0.159058	10.7369	6.83e-27	2.75e-25
219140	Spata13	spermatogenesis associated 13	2519.17	1.09883	0.102358	10.7352	6.96e-27	2.8e-25
216350	Tspan8	tetraspanin 8	147.298	-3.02662	0.281957	-10.7343	7.02e-27	2.82e-25
14866	Gstm5	glutathione S-transferase, mu 5	380.515	-2.18292	0.203851	-10.7084	9.29e-27	3.72e-25
404743	Iglv3	immunoglobulin lambda variable 3	763.884	1.38147	0.129113	10.6997	1.02e-26	4.07e-25
12747	Clk1	CDC-like kinase 1	2749.79	-1.25178	0.117373	-10.6649	1.49e-26	5.91e-25
17427	Mns1	meiosis-specific nuclear structural protein 1	884.092	-1.72096	0.161569	-10.6516	1.71e-26	6.8e-25
27373	Csnk1e	casein kinase 1, epsilon	674.476	-1.26467	0.119005	-10.627	2.23e-26	8.83e-25
14151	Fech	ferrochelatase	1905.29	-1.11006	0.104623	-10.6101	2.68e-26	1.06e-24
21961	Tns1	tensin 1	823.145	-1.70213	0.160441	-10.6091	2.7e-26	1.06e-24
67017	Fam210b	family with sequence similarity 210, member B	349.083	-1.66564	0.157007	-10.6087	2.71e-26	1.07e-24
18733	Pirb	paired Ig-like receptor B	849.14	1.11458	0.105095	10.6054	2.81e-26	1.1e-24
12018	Bak1	BCL2-antagonist/killer 1	4075.32	0.869165	0.0819641	10.6042	2.85e-26	1.11e-24
53857	Tuba8	tubulin, alpha 8	1469.29	1.06717	0.100691	10.5985	3.03e-26	1.18e-24
67886	Camsap2	calmodulin regulated spectrin-associated protein family, member 2	825.221	-1.38796	0.13098	-10.5967	3.09e-26	1.2e-24
546643	Ly6a2	lymphocyte antigen 6 family member A2	452.015	-1.7187	0.162438	-10.5806	3.66e-26	1.42e-24
20568	Slpi	secretory leukocyte peptidase inhibitor	8604.8	2.19798	0.208033	10.5655	4.31e-26	1.67e-24
245877	Map7d1	MAP7 domain containing 1	1648.38	0.9008	0.0853272	10.557	4.71e-26	1.82e-24
238024	Fn3krp	fructosamine 3 kinase related protein	276.252	-2.09777	0.198839	-10.5501	5.07e-26	1.95e-24
78808	Stxbp5	syntaxin binding protein 5 (tomosyn)	4005.86	0.952089	0.0903065	10.5429	5.48e-26	2.11e-24
14544	Gda	guanine deaminase	8111.24	1.07397	0.101909	10.5386	5.74e-26	2.2e-24
434031	Igkv10-95	immunoglobulin kappa variable 10-95	464.299	1.551	0.147414	10.5214	6.88e-26	2.63e-24
17101	Lyst	lysosomal trafficking regulator	3437.67	1.48544	0.141261	10.5156	7.33e-26	2.79e-24
109711	Actn1	actinin, alpha 1	3155.36	1.14721	0.109108	10.5144	7.41e-26	2.82e-24
64817	Svep1	sushi, von Willebrand factor type A, EGF and pentraxin domain containing 1	166.078	2.51419	0.239243	10.5089	7.86e-26	2.98e-24
54387	Mcm3ap	minichromosome maintenance complex component 3 associated protein	3723.92	1.13643	0.108217	10.5014	8.51e-26	3.22e-24
14755	Pigq	phosphatidylinositol glycan anchor biosynthesis, class Q	2845.73	-0.9431	0.0898084	-10.5012	8.52e-26	3.22e-24
54381	Cpq	carboxypeptidase Q	316.015	-2.01197	0.191647	-10.4984	8.79e-26	3.31e-24
14191	Fgr	FGR proto-oncogene, Src family tyrosine kinase	961.145	1.54441	0.147114	10.4981	8.82e-26	3.31e-24
619886	Ighv1-71	immunoglobulin heavy variable 1-71	150.208	2.57039	0.244885	10.4963	8.98e-26	3.37e-24
14667	Gm2a	GM2 ganglioside activator protein	1947.98	-1.0407	0.0991883	-10.4922	9.38e-26	3.51e-24
12193	Zfp36l2	zinc finger protein 36, C3H type-like 2	7271.48	-1.07092	0.102181	-10.4806	1.06e-25	3.96e-24
26415	Mapk13	mitogen-activated protein kinase 13	452.998	1.6519	0.157629	10.4797	1.07e-25	3.99e-24
225845	Plaat3	phospholipase A and acyltransferase 3	282.808	-1.70568	0.162775	-10.4788	1.08e-25	4.02e-24
18569	Pdcd4	programmed cell death 4	2360.59	-0.938452	0.0895627	-10.4782	1.09e-25	4.03e-24
78388	Mvp	major vault protein	1096.09	0.986821	0.0942058	10.4752	1.12e-25	4.15e-24
692182	Igkv9-129	immunoglobulin kappa variable 9-129	316.27	1.8773	0.179286	10.471	1.17e-25	4.33e-24
67216	Mboat2	membrane bound O-acyltransferase domain containing 2	186.79	-2.28355	0.218369	-10.4573	1.36e-25	4.99e-24
11502	Adam9	ADAM metallopeptidase domain 9	797.894	1.38949	0.133068	10.442	1.59e-25	5.85e-24
77891	Ube2s	ubiquitin-conjugating enzyme E2S	2848.38	0.865944	0.0830233	10.4301	1.81e-25	6.61e-24
20525	Slc2a1	solute carrier family 2 (facilitated glucose transporter), member 1	630.075	1.36574	0.131055	10.4211	1.99e-25	7.26e-24
14969	H2-Eb1	histocompatibility 2, class II antigen E beta	544.037	-1.27146	0.122116	-10.412	2.19e-25	7.97e-24
269529	Fbxo10	F-box protein 10	245.704	-2.53815	0.244048	-10.4002	2.47e-25	8.99e-24
16364	Irf4	interferon regulatory factor 4	860.431	1.08378	0.104285	10.3925	2.68e-25	9.73e-24
13730	Emp1	epithelial membrane protein 1	367.094	-1.65129	0.158896	-10.3923	2.69e-25	9.73e-24
12313	Calm1	calmodulin 1	10023.4	0.806156	0.0776588	10.3807	3.03e-25	1.1e-23
100775173	Ighv1-74	immunoglobulin heavy variable V1-74	889.841	1.33058	0.128226	10.3768	3.16e-25	1.14e-23
66868	Mfsd1	major facilitator superfamily domain containing 1	1809.49	0.922741	0.0889627	10.3722	3.32e-25	1.19e-23
380809	Ighv10-3	immunoglobulin heavy variable V10-3	900.543	1.58031	0.152464	10.3651	3.57e-25	1.28e-23
15483	Hsd11b1	hydroxysteroid 11-beta dehydrogenase 1	1529.75	1.04835	0.101289	10.3501	4.18e-25	1.5e-23
69551	2310022B05Rik	RIKEN cDNA 2310022B05 gene	335.963	-1.83468	0.177362	-10.3443	4.44e-25	1.59e-23
20677	Sox4	SRY (sex determining region Y)-box 4	248.59	-2.69265	0.260571	-10.3337	4.96e-25	1.77e-23
14960	H2-Aa	histocompatibility 2, class II antigen A, alpha	569.772	-1.78272	0.172574	-10.3302	5.15e-25	1.83e-23
53623	Gria3	glutamate receptor, ionotropic, AMPA3 (alpha 3)	1062.69	-1.04579	0.101251	-10.3287	5.23e-25	1.85e-23
18054	Ngp	neutrophilic granule protein	34639.8	0.697577	0.0675455	10.3275	5.29e-25	1.87e-23
18027	Nfia	nuclear factor I/A	231.606	-2.09456	0.203009	-10.3176	5.87e-25	2.07e-23
19246	Ptpn1	protein tyrosine phosphatase, non-receptor type 1	2491.96	1.07629	0.104363	10.3129	6.16e-25	2.17e-23
57349	Ppbp	pro-platelet basic protein	161.738	-2.83165	0.274656	-10.3098	6.36e-25	2.24e-23
668597	Ighv1-85	immunoglobulin heavy variable 1-85	1081.92	1.25164	0.121503	10.3014	6.95e-25	2.43e-23
11938	Atp2a2	ATPase, Ca++ transporting, cardiac muscle, slow twitch 2	10605.4	0.885924	0.086076	10.2923	7.63e-25	2.67e-23
21814	Tgfbr3	transforming growth factor, beta receptor III	246.66	-1.91857	0.186494	-10.2876	8.02e-25	2.8e-23
791089	Ighv2-9-1	immunoglobulin heavy variable 2-9-1	931.708	1.36955	0.133153	10.2855	8.19e-25	2.85e-23
19882	Mst1r	macrophage stimulating 1 receptor (c-met-related tyrosine kinase)	197.443	-2.18378	0.212551	-10.2742	9.21e-25	3.2e-23
100037258	Dnajc3	DnaJ heat shock protein family (Hsp40) member C3	5572.76	0.826753	0.0804876	10.2718	9.44e-25	3.27e-23
50708	H1f2	H1.2 linker histone, cluster member	2146.58	-0.831626	0.081017	-10.2648	1.01e-24	3.51e-23
381201	Ap5b1	adaptor-related protein complex 5, beta 1 subunit	553.913	1.74406	0.170229	10.2453	1.24e-24	4.29e-23
15354	Hmgb3	high mobility group box 3	2405.59	-1.23609	0.120678	-10.2429	1.27e-24	4.38e-23
268885	Stfa2l1	stefin A2 like 1	92.7239	3.44232	0.336316	10.2354	1.38e-24	4.73e-23
12484	Cd24a	CD24a antigen	17348	-0.951774	0.093055	-10.2281	1.48e-24	5.09e-23
236899	Pcyt1b	phosphate cytidylyltransferase 1, choline, beta isoform	195.495	-2.29005	0.223912	-10.2274	1.49e-24	5.11e-23
14571	Gpd2	glycerol phosphate dehydrogenase 2, mitochondrial	1699.94	0.931149	0.0910787	10.2236	1.55e-24	5.31e-23
98388	Chst10	carbohydrate sulfotransferase 10	117.453	-2.90117	0.283854	-10.2206	1.6e-24	5.46e-23
71706	Slc46a3	solute carrier family 46, member 3	206.239	-2.11356	0.207693	-10.1763	2.53e-24	8.59e-23
231805	Pilra	paired immunoglobin-like type 2 receptor alpha	424.851	1.42119	0.139729	10.171	2.67e-24	9.05e-23
67905	Ppm1m	protein phosphatase 1M	1165.02	1.07587	0.105846	10.1645	2.86e-24	9.66e-23
232370	Clstn3	calsyntenin 3	169.419	-2.37839	0.234034	-10.1626	2.91e-24	9.83e-23
211329	Ncoa7	nuclear receptor coactivator 7	544.074	-1.28028	0.12618	-10.1464	3.44e-24	1.16e-22
15891	Ibsp	integrin binding sialoprotein	90.4102	-5.88208	0.580528	-10.1323	3.97e-24	1.34e-22
14229	Fkbp5	FK506 binding protein 5	2646.46	0.9321	0.0921569	10.1143	4.78e-24	1.6e-22
224105	Pak2	p21 (RAC1) activated kinase 2	4849.46	0.832336	0.0826422	10.0716	7.38e-24	2.47e-22
72244	1600014C10Rik	RIKEN cDNA 1600014C10 gene	1650.39	0.980719	0.0974128	10.0677	7.68e-24	2.56e-22
140703	Emid1	EMI domain containing 1	134.891	-2.45598	0.244035	-10.064	7.97e-24	2.66e-22
22042	Tfrc	transferrin receptor	9981.28	-0.925867	0.0921468	-10.0477	9.4e-24	3.13e-22
193740	Hspa1a	heat shock protein 1A	284.882	1.75961	0.175682	10.0159	1.3e-23	4.31e-22
378460	Pram1	PML-RAR alpha-regulated adaptor molecule 1	2822.5	1.45445	0.14527	10.012	1.35e-23	4.47e-22
21391	Tbxas1	thromboxane A synthase 1, platelet	354.758	-1.68135	0.168227	-9.99457	1.61e-23	5.32e-22
80904	Dtx3	deltex 3, E3 ubiquitin ligase	1019.85	-1.03042	0.103116	-9.99288	1.64e-23	5.4e-22
619994	Ighv1-77	immunoglobulin heavy variable 1-77	261.247	1.83694	0.183875	9.99015	1.68e-23	5.54e-22
545851	Igkv12-44	immunoglobulin kappa variable 12-44	3239.45	1.00376	0.100536	9.98405	1.79e-23	5.88e-22
12894	Cpt1a	carnitine palmitoyltransferase 1a, liver	3170.44	0.883447	0.0885534	9.97642	1.93e-23	6.34e-22
226781	Slc30a10	solute carrier family 30, member 10	112.523	-2.9091	0.292003	-9.96256	2.22e-23	7.27e-22
620017	Igkv5-39	immunoglobulin kappa variable 5-39	1225.16	1.25188	0.12576	9.95455	2.41e-23	7.86e-22
57444	Isg20	interferon-stimulated protein	587.035	-1.19078	0.119743	-9.94445	2.67e-23	8.68e-22
67951	Tubb6	tubulin, beta 6 class V	341.871	1.96624	0.19832	9.91452	3.6e-23	1.17e-21
692169	Igkv15-103	immunoglobulin kappa chain variable 15-103	1465.81	0.941001	0.0952738	9.87681	5.25e-23	1.7e-21
212980	Slc45a3	solute carrier family 45, member 3	173.615	-2.14975	0.217987	-9.86181	6.09e-23	1.97e-21
20341	Selenbp1	selenium binding protein 1	631.944	-1.38032	0.140049	-9.85596	6.46e-23	2.09e-21
215512	Fam117a	family with sequence similarity 117, member A	2399.33	-0.9749	0.0989396	-9.85348	6.62e-23	2.13e-21
109246	Tspan9	tetraspanin 9	103.845	-2.99344	0.303812	-9.85296	6.66e-23	2.14e-21
11520	Plin2	perilipin 2	2368.18	1.21672	0.123506	9.8515	6.75e-23	2.17e-21
26365	Ceacam1	CEA cell adhesion molecule 1	3094.76	1.54288	0.156708	9.84555	7.16e-23	2.3e-21
192970	Dhrs11	dehydrogenase/reductase 11	608.405	-1.2693	0.128953	-9.84315	7.34e-23	2.35e-21
67220	Plekho1	pleckstrin homology domain containing, family O member 1	458.411	-1.32207	0.13441	-9.83605	7.87e-23	2.51e-21
50785	Hs6st1	heparan sulfate 6-O-sulfotransferase 1	987.726	-1.08993	0.110875	-9.83018	8.35e-23	2.66e-21
20848	Stat3	signal transducer and activator of transcription 3	3784.32	0.974872	0.0991751	9.8298	8.38e-23	2.66e-21
18035	Nfkbia	nuclear factor of kappa light polypeptide gene enhancer in B cells inhibitor, alpha	3163.63	-0.716601	0.0729497	-9.82323	8.94e-23	2.84e-21
68591	Mocos	molybdenum cofactor sulfurase	268.948	1.6186	0.164961	9.812	1e-22	3.16e-21
12768	Ccr1	C-C motif chemokine receptor 1	683.511	1.45062	0.147892	9.80866	1.03e-22	3.26e-21
15331	Hmgn2	high mobility group nucleosomal binding domain 2	5358.33	0.76568	0.078068	9.80786	1.04e-22	3.28e-21
20469	Sipa1	signal-induced proliferation associated gene 1	3727.68	1.00238	0.102236	9.8046	1.08e-22	3.38e-21
213684	Igkv4-79	immunoglobulin kappa variable 4-79	351.555	1.47684	0.150666	9.80208	1.1e-22	3.46e-21
21334	Tac2	tachykinin 2	74.1159	-5.15774	0.526808	-9.79054	1.24e-22	3.87e-21
12724	Clcn2	chloride channel, voltage-sensitive 2	318.622	-1.63235	0.166856	-9.78297	1.33e-22	4.17e-21
234797	6430548M08Rik	RIKEN cDNA 6430548M08 gene	437.988	1.5705	0.160565	9.78109	1.36e-22	4.24e-21
56224	Tspan5	tetraspanin 5	889.02	1.02633	0.104943	9.77988	1.37e-22	4.28e-21
64136	Sdf2l1	stromal cell-derived factor 2-like 1	3323.5	1.35701	0.138766	9.77913	1.38e-22	4.3e-21
20384	Srsf5	serine and arginine-rich splicing factor 5	7797.94	-0.841708	0.0860961	-9.77638	1.42e-22	4.41e-21
29809	Rabgap1l	RAB GTPase activating protein 1-like	1812.18	-1.1936	0.122142	-9.77224	1.48e-22	4.59e-21
73690	Glipr1	GLI pathogenesis related 1	1358.7	-0.899536	0.0922112	-9.75517	1.75e-22	5.42e-21
16409	Itgam	integrin alpha M	4473.39	0.791432	0.081146	9.75319	1.79e-22	5.51e-21
12978	Csf1r	colony stimulating factor 1 receptor	1307.93	-1.04512	0.107187	-9.75046	1.84e-22	5.65e-21
353328	Muc6	mucin 6, gastric	171.291	-3.72215	0.38192	-9.74587	1.92e-22	5.9e-21
238418	Ighv14-3	immunoglobulin heavy variable V14-3	2047.98	1.34142	0.138019	9.71905	2.5e-22	7.67e-21
108767	Pnrc1	proline-rich nuclear receptor coactivator 1	1262.94	-0.970742	0.0999867	-9.70871	2.77e-22	8.47e-21
12984	Csf2rb2	colony stimulating factor 2 receptor, beta 2, low-affinity (granulocyte-macrophage)	1277.23	0.922468	0.0950486	9.70523	2.86e-22	8.75e-21
238673	Zfp367	zinc finger protein 367	994.472	-1.26889	0.130752	-9.70455	2.88e-22	8.79e-21
26357	Abcg2	ATP binding cassette subfamily G member 2 (Junior blood group)	670.27	-1.21319	0.125111	-9.69688	3.11e-22	9.45e-21
434025	Igkv9-120	immunoglobulin kappa chain variable 9-120	312.547	2.37691	0.245164	9.69518	3.16e-22	9.6e-21
101540	Prkd2	protein kinase D2	1046.59	1.1962	0.123473	9.68796	3.39e-22	1.03e-20
18600	Padi2	peptidyl arginine deiminase, type II	604.595	-1.40917	0.145602	-9.67821	3.73e-22	1.13e-20
63958	Ube4b	ubiquitination factor E4B	2620.76	0.815392	0.0842535	9.67784	3.75e-22	1.13e-20
12317	Calr	calreticulin	51939.1	0.603307	0.0623736	9.67247	3.95e-22	1.19e-20
27388	Ptdss2	phosphatidylserine synthase 2	642.293	-1.22991	0.12716	-9.67217	3.96e-22	1.19e-20
16765	Stmn1	stathmin 1	5672.56	-0.660401	0.0684443	-9.64873	4.98e-22	1.49e-20
75146	Mfsd13a	major facilitator superfamily domain containing 13a	1803.06	1.27372	0.132028	9.64735	5.04e-22	1.51e-20
780825	Ighv9-3	immunoglobulin heavy variable V9-3	4117.44	0.934562	0.0968766	9.64693	5.06e-22	1.51e-20
12509	Cd59a	CD59a antigen	165.138	-2.19704	0.22801	-9.63574	5.65e-22	1.69e-20
71474	Ppp6r2	protein phosphatase 6, regulatory subunit 2	400.463	-1.73909	0.180608	-9.62908	6.03e-22	1.79e-20
382045	Adgrg5	adhesion G protein-coupled receptor G5	332.097	-1.884	0.195785	-9.62278	6.41e-22	1.9e-20
76448	Ppp1r18	protein phosphatase 1, regulatory subunit 18	2535.7	0.887133	0.0923688	9.60424	7.67e-22	2.28e-20
110208	Pgd	phosphogluconate dehydrogenase	13810	0.652168	0.0679704	9.59488	8.4e-22	2.49e-20
76220	6530402F18Rik	RIKEN cDNA 6530402F18 gene	677.967	1.44241	0.150478	9.58552	9.2e-22	2.72e-20
63828	Fn3k	fructosamine 3 kinase	77.2625	-3.84907	0.402089	-9.57268	1.04e-21	3.07e-20
241447	Cers6	ceramide synthase 6	1047.64	1.01882	0.106441	9.57163	1.05e-21	3.1e-20
73094	Sgip1	SH3-domain GRB2-like (endophilin) interacting protein 1	222.036	1.71822	0.180159	9.53727	1.47e-21	4.31e-20
243453	Igkv4-81	immunoglobulin kappa variable 4-81	392.4	3.00855	0.315791	9.52705	1.62e-21	4.75e-20
20910	Stxbp1	syntaxin binding protein 1	202.894	-1.89459	0.198901	-9.52525	1.65e-21	4.82e-20
16421	Itgb7	integrin beta 7	1189.37	-0.905485	0.0950901	-9.52238	1.69e-21	4.95e-20
230316	Megf9	multiple EGF-like-domains 9	813.985	1.13047	0.118763	9.51877	1.75e-21	5.11e-20
26559	Hunk	hormonally upregulated Neu-associated kinase	136.256	2.41759	0.254	9.51806	1.76e-21	5.14e-20
18817	Plk1	polo like kinase 1	3620.63	0.796734	0.0837224	9.51638	1.79e-21	5.21e-20
52398	Septin11	septin 11	2981.17	0.986472	0.10373	9.51003	1.91e-21	5.53e-20
270066	Slc35e1	solute carrier family 35, member E1	2622.37	0.922924	0.0970829	9.50656	1.97e-21	5.71e-20
234311	Ddx60	DExD/H box helicase 60	230.817	-2.03451	0.214218	-9.49738	2.15e-21	6.22e-20
17387	Mmp14	matrix metallopeptidase 14 (membrane-inserted)	309.598	-1.8981	0.199861	-9.4971	2.16e-21	6.22e-20
214084	Slc18a2	solute carrier family 18 (vesicular monoamine), member 2	209.982	-2.1216	0.224095	-9.46741	2.87e-21	8.26e-20
50930	Tnfsf14	tumor necrosis factor (ligand) superfamily, member 14	274.495	1.5746	0.16639	9.4633	2.98e-21	8.57e-20
67869	Paip2	polyadenylate-binding protein-interacting protein 2	1637.16	-0.948347	0.100417	-9.44412	3.58e-21	1.03e-19
67035	Dnajb4	DnaJ heat shock protein family (Hsp40) member B4	498.939	-1.23424	0.1307	-9.44325	3.61e-21	1.03e-19
56744	Pf4	platelet factor 4	198.336	-2.33798	0.24758	-9.44335	3.61e-21	1.03e-19
16971	Lrp1	low density lipoprotein receptor-related protein 1	1696.15	1.28501	0.136124	9.44	3.73e-21	1.06e-19
338349	Cntln	centlein, centrosomal protein	613.262	-1.43272	0.151996	-9.42608	4.26e-21	1.21e-19
12986	Csf3r	colony stimulating factor 3 receptor	5677.38	1.01227	0.107612	9.40658	5.13e-21	1.46e-19
780864	Ighv15-2	immunoglobulin heavy variable V15-2	139.437	2.1455	0.228101	9.40592	5.16e-21	1.46e-19
12450	Ccng1	cyclin G1	2259.67	0.888048	0.0945101	9.39633	5.65e-21	1.6e-19
84585	Rnf123	ring finger protein 123	1987.46	-0.919777	0.0978983	-9.39523	5.71e-21	1.61e-19
338368	Pheta2	PH domain containing endocytic trafficking adaptor 2	232.751	-1.8227	0.194031	-9.39387	5.78e-21	1.63e-19
58222	Rab37	RAB37, member RAS oncogene family	231.262	-2.00519	0.213587	-9.38817	6.11e-21	1.72e-19
619960	Igkv12-41	immunoglobulin kappa chain variable 12-41	484.193	2.0195	0.215128	9.38745	6.15e-21	1.73e-19
65246	Xpo7	exportin 7	2007.97	0.824355	0.0878378	9.38497	6.29e-21	1.77e-19
27426	Nagpa	N-acetylglucosamine-1-phosphodiester alpha-N-acetylglucosaminidase	944.071	1.15305	0.122924	9.38013	6.59e-21	1.85e-19
14025	Bcl11a	BCL11 transcription factor A	1214.61	-1.18544	0.126394	-9.3789	6.67e-21	1.86e-19
319710	Frmd6	FERM domain containing 6	823.661	1.43464	0.152975	9.37824	6.71e-21	1.87e-19
20963	Syk	spleen tyrosine kinase	4959.54	0.863253	0.0922995	9.35274	8.54e-21	2.38e-19
100952	Emilin1	elastin microfibril interfacer 1	3354.42	0.982238	0.10505	9.3502	8.75e-21	2.43e-19
16561	Kif1b	kinesin family member 1B	1459.35	0.832596	0.0892747	9.32623	1.1e-20	3.05e-19
67689	Aldh3b1	aldehyde dehydrogenase 3 family, member B1	711.391	1.14856	0.123196	9.32302	1.13e-20	3.13e-19
50905	Il17rb	interleukin 17 receptor B	243.971	-1.9927	0.214313	-9.29808	1.43e-20	3.96e-19
12350	Car3	carbonic anhydrase 3	86.5451	-3.25861	0.350629	-9.29362	1.49e-20	4.12e-19
244216	Zfp771	zinc finger protein 771	155.306	2.54095	0.273563	9.28837	1.57e-20	4.32e-19
72141	Adpgk	ADP-dependent glucokinase	3476.26	0.677775	0.0730132	9.28291	1.65e-20	4.54e-19
72787	Ndc1	NDC1 transmembrane nucleoporin	1952.99	0.758839	0.0817764	9.27943	1.7e-20	4.68e-19
66241	Tmem9	transmembrane protein 9	304.364	-1.65896	0.178916	-9.27229	1.82e-20	5e-19
20558	Slfn4	schlafen 4	2035.73	1.10844	0.119546	9.27206	1.83e-20	5e-19
67775	Rtp4	receptor transporter protein 4	139.504	-2.26687	0.244531	-9.27027	1.86e-20	5.07e-19
243461	Igkv7-33	immunoglobulin kappa chain variable 7-33	120.187	2.43911	0.263224	9.26627	1.93e-20	5.26e-19
80879	Slc16a3	solute carrier family 16 (monocarboxylic acid transporters), member 3	1235.74	1.35009	0.145753	9.26288	1.99e-20	5.42e-19
18636	Cfp	complement factor properdin	1112.64	0.956839	0.103327	9.26031	2.04e-20	5.54e-19
75687	Ripor1	RHO family interacting cell polarization regulator 1	1488.23	-1.11004	0.119983	-9.25166	2.21e-20	6e-19
12759	Clu	clusterin	1103.26	1.55942	0.168691	9.24425	2.37e-20	6.42e-19
619916	Ighv1-72	immunoglobulin heavy variable 1-72	771.094	1.58762	0.171939	9.23363	2.62e-20	7.08e-19
320435	Rinl	Ras and Rab interactor-like	1674.54	0.859132	0.0930675	9.23128	2.67e-20	7.22e-19
110785	Iglc1	immunoglobulin lambda constant 1	1116.85	1.52604	0.165508	9.22035	2.96e-20	7.98e-19
330409	Cecr2	CECR2, histone acetyl-lysine reader	157.554	-2.12764	0.230988	-9.21101	3.23e-20	8.69e-19
54673	Sh3glb1	SH3-domain GRB2-like B1 (endophilin)	1308.99	-1.00289	0.108907	-9.2087	3.3e-20	8.87e-19
17268	Meis1	Meis homeobox 1	187.301	-1.94388	0.211143	-9.20643	3.37e-20	9.04e-19
12767	Cxcr4	C-X-C motif chemokine receptor 4	2797.36	-0.872261	0.0947778	-9.20322	3.47e-20	9.3e-19
68817	Ddi2	DNA-damage inducible protein 2	676.415	1.61533	0.175563	9.20088	3.55e-20	9.49e-19
239083	Ccnb1ip1	cyclin B1 interacting protein 1	156.498	2.13759	0.232355	9.19967	3.59e-20	9.58e-19
12550	Cdh1	cadherin 1	308.023	-1.44254	0.156973	-9.18968	3.94e-20	1.05e-18
23999	Twf2	twinfilin actin binding protein 2	2240.16	0.745559	0.0811696	9.1852	4.11e-20	1.09e-18
257635	Sdsl	serine dehydratase-like	146.968	-2.80111	0.305332	-9.17396	4.56e-20	1.21e-18
20135	Rrm2	ribonucleotide reductase M2	8837.44	0.756518	0.0825229	9.16737	4.85e-20	1.28e-18
667924	Igkv3-10	immunoglobulin kappa variable 3-10	1384.32	1.916	0.209154	9.1607	5.16e-20	1.36e-18
235567	Dnajc13	DnaJ heat shock protein family (Hsp40) member C13	4637	1.04352	0.11393	9.15925	5.23e-20	1.38e-18
241452	Dhrs9	dehydrogenase/reductase 9	140.539	2.61675	0.285934	9.15158	5.61e-20	1.48e-18
66276	1810009A15Rik	RIKEN cDNA 1810009A15 gene	968.111	0.963005	0.105269	9.14807	5.8e-20	1.53e-18
18074	Nid2	nidogen 2	135.532	2.80712	0.306868	9.14765	5.82e-20	1.53e-18
20932	Surf4	surfeit gene 4	9123.1	0.799713	0.0876036	9.12876	6.93e-20	1.82e-18
20202	S100a9	S100 calcium binding protein A9 (calgranulin B)	27825.7	1.45286	0.159456	9.11137	8.14e-20	2.13e-18
641178	Ighv5-9-1	immunoglobulin heavy variable 5-9-1	1194.41	1.09438	0.120252	9.10072	8.97e-20	2.35e-18
16764	Aff3	AF4/FMR2 family, member 3	232.344	-2.27426	0.250004	-9.09687	9.3e-20	2.43e-18
497106	Rnase12	ribonuclease, RNase A family, 12 (non-active)	61.1109	-4.03277	0.444523	-9.07213	1.17e-19	3.04e-18
104263	Kdm3a	lysine (K)-specific demethylase 3A	797.612	-1.03755	0.11447	-9.06395	1.26e-19	3.27e-18
70827	Trak2	trafficking protein, kinesin binding 2	4780.89	0.76068	0.0839584	9.0602	1.3e-19	3.38e-18
56489	Ikbke	inhibitor of kappaB kinase epsilon	1830.8	0.885633	0.0978248	9.05325	1.39e-19	3.6e-18
194655	Klf11	Kruppel-like transcription factor 11	839.225	-0.970695	0.107292	-9.04721	1.47e-19	3.8e-18
15251	Hif1a	hypoxia inducible factor 1, alpha subunit	2673.53	0.879663	0.0972415	9.04616	1.48e-19	3.83e-18
18230	Nxn	nucleoredoxin	1129.11	0.898843	0.0993942	9.04322	1.52e-19	3.92e-18
74763	Naa60	N(alpha)-acetyltransferase 60, NatF catalytic subunit	2319.81	0.798224	0.0882704	9.04294	1.53e-19	3.93e-18
68395	H2-Q8	histocompatibility 2, Q region locus 8	383.783	-1.79188	0.19819	-9.04124	1.55e-19	3.98e-18
319269	A130040M12Rik	RIKEN cDNA A130040M12 gene	2902.71	-1.02305	0.11327	-9.03194	1.69e-19	4.32e-18
640046	Ighv2-9	immunoglobulin heavy variable 2-9	518.008	1.2932	0.14318	9.03196	1.69e-19	4.32e-18
226090	Ermp1	endoplasmic reticulum metallopeptidase 1	3124.32	0.73131	0.0810783	9.01979	1.88e-19	4.82e-18
18453	P4hb	prolyl 4-hydroxylase, beta polypeptide	30615.9	0.56307	0.0624397	9.01783	1.92e-19	4.9e-18
54357	Epb41l4b	erythrocyte membrane protein band 4.1 like 4b	141.232	-2.31308	0.256506	-9.01763	1.92e-19	4.9e-18
72844	Kctd17	potassium channel tetramerisation domain containing 17	279.963	1.53698	0.170461	9.01664	1.94e-19	4.94e-18
21672	Prdx2	peroxiredoxin 2	4707.08	-1.44979	0.160795	-9.01643	1.94e-19	4.94e-18
11465	Actg1	actin, gamma, cytoplasmic 1	30284	0.57117	0.0633568	9.01514	1.97e-19	4.99e-18
216161	Sbno2	strawberry notch 2	2987.67	1.01999	0.113274	9.00462	2.16e-19	5.48e-18
238427	Ighv6-6	immunoglobulin heavy variable 6-6	746.824	1.05814	0.117578	8.99942	2.27e-19	5.74e-18
11607	Agtr1a	angiotensin II receptor, type 1a	120.156	-2.56204	0.284812	-8.99556	2.35e-19	5.94e-18
15024	H2-T10	histocompatibility 2, T region locus 10	244.285	-1.58577	0.176309	-8.99428	2.38e-19	6e-18
11651	Akt1	thymoma viral proto-oncogene 1	5375.66	0.709916	0.0789557	8.99131	2.44e-19	6.15e-18
102680	Slc6a20a	solute carrier family 6 (neurotransmitter transporter), member 20A	92.5816	-3.32911	0.371165	-8.96935	2.98e-19	7.5e-18
433016	Cstdc4	cystatin domain containing 4	64.2265	3.71117	0.414084	8.96235	3.18e-19	7.98e-18
71780	Isyna1	myo-inositol 1-phosphate synthase A1	2900.5	0.78219	0.0874265	8.94683	3.66e-19	9.17e-18
16011	Igfbp5	insulin-like growth factor binding protein 5	279.47	-1.70046	0.190098	-8.94518	3.71e-19	9.29e-18
17918	Myo5a	myosin VA	3106.16	0.992693	0.111034	8.94046	3.88e-19	9.68e-18
76884	Cyfip2	cytoplasmic FMR1 interacting protein 2	8904.33	0.959842	0.107396	8.9374	3.98e-19	9.93e-18
17423	Ndst2	N-deacetylase/N-sulfotransferase (heparan glucosaminyl) 2	959.642	-1.07516	0.12053	-8.92024	4.65e-19	1.16e-17
64340	Dhx38	DEAH-box helicase 38	3465.5	0.850169	0.0954052	8.91113	5.05e-19	1.26e-17
56193	Plek	pleckstrin	1589.08	-1.13847	0.127925	-8.89946	5.61e-19	1.39e-17
209131	Snx30	sorting nexin family member 30	523.455	-1.10741	0.12444	-8.89914	5.63e-19	1.39e-17
80719	Igsf6	immunoglobulin superfamily, member 6	5378.2	0.812077	0.0912649	8.89802	5.69e-19	1.41e-17
22248	Unc119	unc-119 lipid binding chaperone	1245.11	1.3376	0.150412	8.89289	5.95e-19	1.47e-17
240047	Mmp25	matrix metallopeptidase 25	435.779	1.42333	0.160232	8.88295	6.51e-19	1.61e-17
66913	Kdelr2	KDEL (Lys-Asp-Glu-Leu) endoplasmic reticulum protein retention receptor 2	2648.36	0.829004	0.0933414	8.88141	6.6e-19	1.63e-17
100689	Spon2	spondin 2, extracellular matrix protein	68.2853	-4.13903	0.466103	-8.88008	6.68e-19	1.64e-17
20698	Sphk1	sphingosine kinase 1	472.793	-1.82241	0.205677	-8.86056	7.96e-19	1.95e-17
73218	Sppl2b	signal peptide peptidase like 2B	903.89	-1.06174	0.119851	-8.85879	8.09e-19	1.98e-17
15378	Hnf4a	hepatic nuclear factor 4, alpha	99.4134	-2.7242	0.307847	-8.8492	8.81e-19	2.16e-17
245860	Atg9a	autophagy related 9A	1380.4	0.879489	0.0995551	8.83419	1.01e-18	2.46e-17
15516	Hsp90ab1	heat shock protein 90 alpha (cytosolic), class B member 1	67397.4	0.733798	0.0830857	8.83183	1.03e-18	2.51e-17
52065	Mfhas1	malignant fibrous histiocytoma amplified sequence 1	204.002	-1.6583	0.187936	-8.82377	1.11e-18	2.69e-17
217410	Trib2	tribbles pseudokinase 2	164.331	-2.22069	0.252843	-8.78285	1.59e-18	3.87e-17
18584	Pde8a	phosphodiesterase 8A	472.78	1.25909	0.143583	8.76906	1.8e-18	4.37e-17
70377	Derl3	Der1-like domain family, member 3	401.725	1.27791	0.145817	8.7638	1.89e-18	4.58e-17
17873	Gadd45b	growth arrest and DNA-damage-inducible 45 beta	601.575	1.12694	0.128632	8.76097	1.94e-18	4.68e-17
27756	Lsm2	LSM2 homolog, U6 small nuclear RNA and mRNA degradation associated	615.004	1.20303	0.137344	8.75925	1.97e-18	4.75e-17
70564	Prxl2a	peroxiredoxin like 2A	264.971	-1.58705	0.181204	-8.75841	1.98e-18	4.78e-17
211550	Tifa	TRAF-interacting protein with forkhead-associated domain	576.31	-1.11465	0.127269	-8.75823	1.98e-18	4.78e-17
68713	Ifitm1	interferon induced transmembrane protein 1	2004.32	1.38392	0.158038	8.75687	2.01e-18	4.83e-17
78908	Igsf3	immunoglobulin superfamily, member 3	140.457	-2.40387	0.274942	-8.7432	2.27e-18	5.43e-17
11745	Anxa3	annexin A3	5692.33	0.7138	0.0816409	8.74317	2.27e-18	5.43e-17
20430	Cyfip1	cytoplasmic FMR1 interacting protein 1	1806.96	0.732075	0.0838299	8.73285	2.48e-18	5.95e-17
114713	Rasa2	RAS p21 protein activator 2	1307.21	1.25851	0.144135	8.73146	2.51e-18	6.01e-17
230709	Zmpste24	zinc metallopeptidase, STE24	2431.74	0.669906	0.076733	8.73035	2.54e-18	6.06e-17
18174	Slc11a2	solute carrier family 11 (proton-coupled divalent metal ion transporters), member 2	764.753	-1.00861	0.115551	-8.72866	2.58e-18	6.14e-17
503610	Zdhhc18	zinc finger, DHHC domain containing 18	1470.72	0.809158	0.0928276	8.71679	2.86e-18	6.81e-17
226255	Atrnl1	attractin like 1	863.128	1.13343	0.130233	8.70306	3.23e-18	7.68e-17
108005	Igkv3-7	immunoglobulin kappa variable 3-7	860.359	1.12361	0.129116	8.70236	3.25e-18	7.71e-17
233274	Siglech	sialic acid binding Ig-like lectin H	106.541	-2.9241	0.336564	-8.6881	3.69e-18	8.73e-17
244853	Nxpe4	neurexophilin and PC-esterase domain family, member 4	191.994	-2.13316	0.245653	-8.68361	3.83e-18	9.07e-17
233280	Nipa1	non imprinted in Prader-Willi/Angelman syndrome 1 homolog (human)	171.761	-1.84855	0.212891	-8.68307	3.85e-18	9.1e-17
14455	Gas5	growth arrest specific 5	5902.9	-0.976062	0.11251	-8.67536	4.12e-18	9.72e-17
15002	H2-Ob	histocompatibility 2, O region beta locus	112.214	-2.35982	0.272105	-8.67247	4.23e-18	9.96e-17
74596	Cds1	CDP-diacylglycerol synthase 1	186.933	-2.05794	0.237535	-8.66375	4.56e-18	1.07e-16
629906	Ighv1-42	immunoglobulin heavy variable V1-42	1261.08	1.27465	0.147138	8.66294	4.6e-18	1.08e-16
780829	Ighv3-6	immunoglobulin heavy variable 3-6	8908.75	0.882009	0.101958	8.65073	5.12e-18	1.2e-16
22339	Vegfa	vascular endothelial growth factor A	1467.76	0.88345	0.102156	8.64808	5.24e-18	1.23e-16
434033	Igkv4-91	immunoglobulin kappa chain variable 4-91	349.529	2.5114	0.290679	8.63977	5.63e-18	1.32e-16
17921	Myo7a	myosin VIIA	1473.5	1.19169	0.138057	8.63187	6.04e-18	1.41e-16
98267	Stk17b	serine/threonine kinase 17b (apoptosis-inducing)	2269.55	-0.879329	0.101941	-8.62588	6.36e-18	1.48e-16
11861	Arl4a	ADP-ribosylation factor-like 4A	404.516	-1.2923	0.149986	-8.61609	6.93e-18	1.61e-16
12444	Ccnd2	cyclin D2	2203.9	0.748302	0.086848	8.61623	6.92e-18	1.61e-16
19280	Ptprs	protein tyrosine phosphatase receptor type S	1168.27	-1.28537	0.149229	-8.61338	7.09e-18	1.65e-16
11857	Arhgdib	Rho, GDP dissociation inhibitor beta	25525.1	0.801757	0.093153	8.60688	7.51e-18	1.74e-16
170786	Cd209a	CD209a antigen	68.9868	-4.4493	0.517098	-8.60437	7.67e-18	1.77e-16
230761	Zfp362	zinc finger protein 362	699.002	-1.13603	0.132176	-8.59476	8.34e-18	1.93e-16
636260	Ighv9-4	immunoglobulin heavy variable 9-4	318.34	2.27782	0.265053	8.59382	8.41e-18	1.94e-16
56752	Aldh9a1	aldehyde dehydrogenase 9, subfamily A1	2664.28	0.716297	0.0833955	8.58916	8.76e-18	2.02e-16
18413	Osm	oncostatin M	1611.44	-0.927021	0.107982	-8.58497	9.09e-18	2.09e-16
170460	Stard5	StAR related lipid transfer domain containing 5	375.746	1.31739	0.153575	8.57813	9.64e-18	2.21e-16
110351	Rap1gap	Rap1 GTPase-activating protein	285.802	-1.5819	0.184549	-8.57171	1.02e-17	2.34e-16
230514	Leprot	leptin receptor overlapping transcript	1079.8	-0.809983	0.0945482	-8.56688	1.06e-17	2.43e-16
17076	Ly75	lymphocyte antigen 75	636.74	1.0108	0.118068	8.56115	1.12e-17	2.55e-16
12035	Bcat1	branched chain aminotransferase 1, cytosolic	893.685	2.26201	0.264505	8.55187	1.21e-17	2.76e-16
216892	Spns2	SPNS lysolipid transporter 2, sphingosine-1-phosphate	274.311	-1.85672	0.217561	-8.53422	1.41e-17	3.22e-16
14104	Fasn	fatty acid synthase	6713.47	1.03652	0.121626	8.52222	1.57e-17	3.56e-16
632654	Ighv7-4	immunoglobulin heavy variable 7-4	199.691	-1.85704	0.21801	-8.51814	1.62e-17	3.68e-16
56233	Hdac7	histone deacetylase 7	1077.74	-0.960191	0.112842	-8.50912	1.75e-17	3.98e-16
22169	Cmpk2	cytidine/uridine monophosphate kinase 2	622.205	-1.31516	0.154663	-8.50337	1.84e-17	4.17e-16
56878	Rbms1	RNA binding motif, single stranded interacting protein 1	1373.35	1.11448	0.13123	8.4926	2.02e-17	4.57e-16
67608	Narf	nuclear prelamin A recognition factor	876.879	-1.06157	0.125033	-8.49037	2.06e-17	4.65e-16
19261	Sirpa	signal-regulatory protein alpha	4121.28	0.648986	0.0764461	8.48946	2.08e-17	4.68e-16
12506	Cd48	CD48 antigen	1269.07	-1.0254	0.120876	-8.4831	2.19e-17	4.94e-16
18826	Lcp1	lymphocyte cytosolic protein 1	19780.3	0.63228	0.0745658	8.47949	2.26e-17	5.09e-16
22234	Ugcg	UDP-glucose ceramide glucosyltransferase	1953.31	-0.901413	0.106476	-8.46589	2.54e-17	5.71e-16
20230	Satb1	special AT-rich sequence binding protein 1	674.187	-0.986089	0.116496	-8.46457	2.57e-17	5.77e-16
216869	Arrb2	arrestin, beta 2	3361.79	0.718971	0.0849813	8.46034	2.67e-17	5.97e-16
11804	Aplp2	amyloid beta precursor-like protein 2	2812.13	-0.794976	0.0940942	-8.44873	2.94e-17	6.59e-16
12393	Runx2	runt related transcription factor 2	1055.91	-1.09354	0.129503	-8.4441	3.06e-17	6.84e-16
18222	Numb	NUMB endocytic adaptor protein	606.567	1.20371	0.142554	8.44384	3.07e-17	6.85e-16
66528	Smim5	small integral membrane protein 5	193.792	-1.75021	0.207416	-8.43815	3.22e-17	7.18e-16
16600	Klf4	Kruppel-like transcription factor 4 (gut)	1151.89	-1.01468	0.120415	-8.4265	3.56e-17	7.92e-16
692245	Igkv12-46	immunoglobulin kappa variable 12-46	2408.37	1.32787	0.157676	8.42151	3.72e-17	8.25e-16
21898	Tlr4	toll-like receptor 4	514.413	1.11913	0.132911	8.4201	3.76e-17	8.34e-16
52076	Tmem38b	transmembrane protein 38B	984.394	1.05145	0.125052	8.4081	4.17e-17	9.23e-16
232889	Pla2g4c	phospholipase A2, group IVC (cytosolic, calcium-independent)	242.437	-1.6264	0.193524	-8.40408	4.31e-17	9.54e-16
19044	Ppox	protoporphyrinogen oxidase	986.878	-1.21581	0.144799	-8.39654	4.6e-17	1.02e-15
434041	Igkv8-27	immunoglobulin kappa chain variable 8-27	188.815	-1.75042	0.208776	-8.38419	5.11e-17	1.13e-15
74080	Nmnat3	nicotinamide nucleotide adenylyltransferase 3	363.048	-1.23964	0.148145	-8.36774	5.87e-17	1.29e-15
238393	Serpina3f	serine (or cysteine) peptidase inhibitor, clade A, member 3F	178.394	2.27049	0.27135	8.36742	5.89e-17	1.29e-15
78317	Ccdc88b	coiled-coil domain containing 88B	3215.87	0.800507	0.0958013	8.35591	6.49e-17	1.43e-15
11490	Adam15	ADAM metallopeptidase domain 15	1371.14	0.840703	0.100618	8.35537	6.52e-17	1.43e-15
66970	Ssbp2	single-stranded DNA binding protein 2	593.028	-1.06903	0.127958	-8.35456	6.57e-17	1.44e-15
19219	Ptger4	prostaglandin E receptor 4 (subtype EP4)	303.762	-1.4893	0.178371	-8.34944	6.86e-17	1.5e-15
217737	Ahsa1	AHA1, activator of heat shock protein ATPase 1	4135.7	0.715931	0.085749	8.34915	6.88e-17	1.5e-15
243439	Igkv14-100	immunoglobulin kappa chain variable 14-100	431.305	1.41616	0.169711	8.34457	7.15e-17	1.56e-15
22275	Urod	uroporphyrinogen decarboxylase	1345.13	-1.29782	0.15564	-8.33858	7.52e-17	1.64e-15
19012	Plpp1	phospholipid phosphatase 1	139.939	-2.13322	0.255911	-8.33578	7.7e-17	1.67e-15
12494	Cd38	CD38 antigen	266.451	2.13561	0.256869	8.31401	9.25e-17	2.01e-15
16391	Irf9	interferon regulatory factor 9	844.661	-1.00399	0.120874	-8.30604	9.89e-17	2.15e-15
192176	Flna	filamin, alpha	23086.1	0.918894	0.110658	8.30391	1.01e-16	2.18e-15
75552	Paqr9	progestin and adipoQ receptor family member IX	218.23	-1.62336	0.195521	-8.30276	1.02e-16	2.2e-15
102294	Cyp4v3	cytochrome P450, family 4, subfamily v, polypeptide 3	179.515	-1.72369	0.207621	-8.30209	1.02e-16	2.21e-15
72536	Tagap	T cell activation Rho GTPase activating protein	561.999	-1.07492	0.129519	-8.29928	1.05e-16	2.26e-15
20773	Sptlc2	serine palmitoyltransferase, long chain base subunit 2	1851.11	0.678375	0.0818878	8.2842	1.19e-16	2.56e-15
14245	Lpin1	lipin 1	301.436	-1.49896	0.181007	-8.28121	1.22e-16	2.62e-15
12831	Col5a1	collagen, type V, alpha 1	1067.94	-0.865346	0.104513	-8.27983	1.23e-16	2.65e-15
238875	Gapt	Grb2-binding adaptor, transmembrane	902.773	-1.19595	0.144474	-8.27797	1.25e-16	2.69e-15
626615	Apol11a	apolipoprotein L 11a	87.2782	-3.30799	0.399674	-8.27671	1.27e-16	2.71e-15
70059	Degs2	delta 4-desaturase, sphingolipid 2	74.2465	2.69594	0.325831	8.27405	1.29e-16	2.77e-15
68292	Stt3b	STT3, subunit of the oligosaccharyltransferase complex, homolog B (S. cerevisiae)	6895.56	0.667285	0.080693	8.26942	1.35e-16	2.87e-15
243219	2900026A02Rik	RIKEN cDNA 2900026A02 gene	202.908	-1.89063	0.228741	-8.26536	1.39e-16	2.97e-15
243780	Dennd11	DENN domain containing 11	143.328	2.17091	0.262941	8.25627	1.5e-16	3.2e-15
667899	Igkv6-13	immunoglobulin kappa variable 6-13	277.342	1.8061	0.218836	8.2532	1.54e-16	3.28e-15
12499	Entpd5	ectonucleoside triphosphate diphosphohydrolase 5	1520.1	0.967192	0.117207	8.25201	1.56e-16	3.31e-15
20878	Aurka	aurora kinase A	2195.65	0.700146	0.0848583	8.25077	1.57e-16	3.34e-15
434223	Gvin3	GTPase, very large interferon inducible, family member 3	1323.27	0.855921	0.103795	8.24623	1.63e-16	3.46e-15
52150	Kcnk6	potassium inwardly-rectifying channel, subfamily K, member 6	513.204	1.08109	0.131387	8.22831	1.9e-16	4.02e-15
16004	Igf2r	insulin-like growth factor 2 receptor	1379.98	0.991317	0.120497	8.22692	1.92e-16	4.06e-15
66890	Lman2	lectin, mannose-binding 2	7692.02	0.687856	0.08367	8.22106	2.02e-16	4.25e-15
11979	Atp7b	ATPase, copper transporting, beta polypeptide	310.499	-1.53038	0.186154	-8.22107	2.02e-16	4.25e-15
66881	Pcyox1	prenylcysteine oxidase 1	2451.74	0.651795	0.0793251	8.21675	2.09e-16	4.39e-15
235380	Dmxl2	Dmx-like 2	1456.19	1.10346	0.134294	8.21673	2.09e-16	4.39e-15
14433	Gapdh	glyceraldehyde-3-phosphate dehydrogenase	1114.67	0.882756	0.107496	8.21198	2.18e-16	4.57e-15
77974	Rdh12	retinol dehydrogenase 12	367.312	1.28703	0.156835	8.20626	2.28e-16	4.78e-15
668589	Ighv1-80	immunoglobulin heavy variable 1-80	3283.53	1.3378	0.163145	8.20004	2.4e-16	5.03e-15
20667	Sox12	SRY (sex determining region Y)-box 12	295.302	-1.65513	0.201858	-8.19948	2.41e-16	5.05e-15
15944	Irgm1	immunity-related GTPase family M member 1	789.745	-1.06417	0.129858	-8.19491	2.51e-16	5.23e-15
17164	Mapkapk2	MAP kinase-activated protein kinase 2	7383.47	0.55692	0.0679864	8.19163	2.58e-16	5.37e-15
338367	Myo1d	myosin ID	623.495	-1.27002	0.155064	-8.19034	2.6e-16	5.42e-15
218335	Clptm1l	CLPTM1-like	3427.38	0.59733	0.0729677	8.18623	2.7e-16	5.6e-15
52588	Tspan14	tetraspanin 14	2016.48	0.749098	0.0915416	8.18313	2.77e-16	5.74e-15
194590	Reps2	RALBP1 associated Eps domain containing protein 2	176.072	-2.2949	0.280527	-8.18068	2.82e-16	5.85e-15
66447	Mgst3	microsomal glutathione S-transferase 3	403.984	-2.02179	0.247157	-8.18018	2.83e-16	5.87e-15
286940	Flnb	filamin, beta	2347.95	0.899607	0.110046	8.17482	2.96e-16	6.13e-15
18578	Pde4b	phosphodiesterase 4B, cAMP specific	551.538	-1.69341	0.207317	-8.16824	3.13e-16	6.46e-15
26398	Map2k4	mitogen-activated protein kinase kinase 4	1974.24	0.687388	0.0842046	8.16331	3.26e-16	6.72e-15
14728	Lilrb4a	leukocyte immunoglobulin-like receptor, subfamily B, member 4A	2896.17	0.814513	0.0999282	8.15098	3.61e-16	7.44e-15
66994	Cep19	centrosomal protein 19	467.271	1.17534	0.144338	8.14293	3.86e-16	7.94e-15
227394	Slco4c1	solute carrier organic anion transporter family, member 4C1	228.042	1.54783	0.190317	8.1329	4.19e-16	8.61e-15
12521	Cd82	CD82 antigen	1954.77	-0.777464	0.0956026	-8.13225	4.21e-16	8.65e-15
13852	Stx2	syntaxin 2	1128.62	-1.07305	0.131981	-8.13034	4.28e-16	8.77e-15
16548	Khk	ketohexokinase	362.551	-1.3638	0.167896	-8.12287	4.55e-16	9.32e-15
15163	Hcls1	hematopoietic cell specific Lyn substrate 1	4198.45	0.720652	0.0887532	8.11973	4.67e-16	9.55e-15
66905	Plin3	perilipin 3	2131.36	1.11954	0.138019	8.1115	5e-16	1.02e-14
56470	Rgs19	regulator of G-protein signaling 19	1710.29	0.82911	0.102313	8.10369	5.33e-16	1.09e-14
110651	Rps6ka3	ribosomal protein S6 kinase polypeptide 3	2365.67	1.01655	0.125582	8.09476	5.74e-16	1.17e-14
116701	Fgfrl1	fibroblast growth factor receptor-like 1	111.357	-2.29887	0.284166	-8.08988	5.97e-16	1.21e-14
22145	Tuba4a	tubulin, alpha 4A	17038.9	0.579421	0.0716454	8.08735	6.1e-16	1.24e-14
216799	Nlrp3	NLR family, pyrin domain containing 3	452.362	-1.32161	0.163421	-8.08716	6.11e-16	1.24e-14
668478	Ighv1-9	immunoglobulin heavy variable V1-9	2150.83	1.12097	0.138826	8.07464	6.77e-16	1.37e-14
108672	Zdhhc15	zinc finger, DHHC domain containing 15	102.27	-2.60349	0.322449	-8.0741	6.8e-16	1.37e-14
56739	Rec8	REC8 meiotic recombination protein	94.3653	-2.49206	0.308659	-8.07382	6.81e-16	1.38e-14
67092	Gatm	glycine amidinotransferase (L-arginine:glycine amidinotransferase)	4401.68	0.613969	0.0761183	8.06599	7.26e-16	1.47e-14
71409	Fmnl2	formin-like 2	254.975	-1.53197	0.189983	-8.0637	7.4e-16	1.49e-14
20308	Ccl9	C-C motif chemokine ligand 9	1702.74	-0.866274	0.107484	-8.05956	7.66e-16	1.54e-14
17357	Marcksl1	MARCKS-like 1	1657.41	1.39615	0.173417	8.05083	8.22e-16	1.65e-14
218613	Mier3	MIER family member 3	1020.62	-0.808895	0.1005	-8.04869	8.37e-16	1.68e-14
18655	Pgk1	phosphoglycerate kinase 1	9416.66	0.723022	0.0899376	8.03915	9.05e-16	1.81e-14
780960	Ighv8-12	immunoglobulin heavy variable V8-12	2691.4	0.666596	0.0829677	8.0344	9.4e-16	1.88e-14
266645	Acmsd	amino carboxymuconate semialdehyde decarboxylase	63.1788	-2.91961	0.363533	-8.03122	9.65e-16	1.93e-14
217664	Mgat2	mannoside acetylglucosaminyltransferase 2	2358.17	0.682802	0.0850446	8.02876	9.85e-16	1.97e-14
16145	Igtp	interferon gamma induced GTPase	763.551	-0.98666	0.123044	-8.01873	1.07e-15	2.13e-14
12814	Col11a1	collagen, type XI, alpha 1	431.868	-1.85957	0.231971	-8.01642	1.09e-15	2.17e-14
74048	Vsir	V-set immunoregulatory receptor	4503.48	0.666345	0.0831337	8.01534	1.1e-15	2.18e-14
16193	Il6	interleukin 6	120.052	-2.17232	0.271017	-8.01545	1.1e-15	2.18e-14
71994	Cnn3	calponin 3, acidic	166.43	-1.92458	0.240168	-8.01347	1.12e-15	2.21e-14
68632	Myct1	myc target 1	77.7783	-3.04091	0.37975	-8.00767	1.17e-15	2.32e-14
20305	Ccl6	C-C motif chemokine ligand 6	932.291	-1.15783	0.144627	-8.00565	1.19e-15	2.35e-14
207728	Pde2a	phosphodiesterase 2A, cGMP-stimulated	2894.23	0.740571	0.0925617	8.00084	1.24e-15	2.44e-14
16323	Inhba	inhibin beta-A	83.8966	2.42389	0.303105	7.99686	1.28e-15	2.52e-14
13070	Cyp11a1	cytochrome P450, family 11, subfamily a, polypeptide 1	258.83	-1.92974	0.241385	-7.99444	1.3e-15	2.57e-14
14964	H2-D1	histocompatibility 2, D region locus 1	13477.9	-0.5644	0.0706214	-7.99191	1.33e-15	2.62e-14
13733	Adgre1	adhesion G protein-coupled receptor E1	383.131	-1.39822	0.174971	-7.99113	1.34e-15	2.63e-14
14629	Gclc	glutamate-cysteine ligase, catalytic subunit	1536.08	-0.92901	0.116267	-7.99033	1.35e-15	2.64e-14
18613	Pecam1	platelet/endothelial cell adhesion molecule 1	1135.14	-0.844435	0.10569	-7.98973	1.35e-15	2.65e-14
66646	Rpe	ribulose-5-phosphate-3-epimerase	1957.76	0.778135	0.097418	7.9876	1.38e-15	2.7e-14
73296	Rhobtb3	Rho-related BTB domain containing 3	106.382	-2.35542	0.295015	-7.98406	1.42e-15	2.77e-14
19725	Rfx2	regulatory factor X, 2 (influences HLA class II expression)	287.217	-1.49499	0.187448	-7.97551	1.52e-15	2.97e-14
330836	Slc7a6	solute carrier family 7 (cationic amino acid transporter, y+ system), member 6	937.547	0.856159	0.10738	7.97315	1.55e-15	3.02e-14
12609	Cebpd	CCAAT/enhancer binding protein delta	928.816	1.29807	0.162841	7.97135	1.57e-15	3.06e-14
76809	Bri3bp	Bri3 binding protein	2323.79	0.641283	0.0804564	7.97056	1.58e-15	3.08e-14
229055	Zbtb10	zinc finger and BTB domain containing 10	183.54	-2.08798	0.26205	-7.96786	1.61e-15	3.14e-14
68774	Ms4a6d	membrane-spanning 4-domains, subfamily A, member 6D	283.01	2.54643	0.319818	7.96211	1.69e-15	3.28e-14
27999	Fam3c	FAM3 metabolism regulating signaling molecule C	791.745	1.18593	0.148978	7.96043	1.71e-15	3.33e-14
211331	Ighv1-54	immunoglobulin heavy variable V1-54	327.163	1.47639	0.185474	7.96009	1.72e-15	3.33e-14
15936	Ier2	immediate early response 2	3707.58	-0.72529	0.0912297	-7.95015	1.86e-15	3.6e-14
12753	Clock	clock circadian regulator	434.773	1.11237	0.13997	7.94719	1.91e-15	3.69e-14
26429	Orc5	origin recognition complex, subunit 5	652.636	-1.01382	0.127646	-7.94243	1.98e-15	3.83e-14
100042480	Nhsl2	NHS like 2	1319.23	0.737065	0.0929518	7.92954	2.2e-15	4.24e-14
11842	Arf3	ARF GTPase 3	2932.33	0.662938	0.083689	7.92145	2.35e-15	4.52e-14
240672	Dusp5	dual specificity phosphatase 5	355.485	-1.46567	0.185043	-7.9207	2.36e-15	4.54e-14
12516	Cd7	CD7 antigen	283.192	-1.3152	0.166178	-7.9144	2.48e-15	4.77e-14
21937	Tnfrsf1a	tumor necrosis factor receptor superfamily, member 1a	2432.97	0.682026	0.0861771	7.91423	2.49e-15	4.77e-14
67078	Pgp	phosphoglycolate phosphatase	763.422	1.08053	0.136614	7.90936	2.59e-15	4.96e-14
19088	Prkar2b	protein kinase, cAMP dependent regulatory, type II beta	2200.85	-0.72545	0.0917602	-7.90593	2.66e-15	5.09e-14
11749	Anxa6	annexin A6	1846.05	-0.643631	0.0814242	-7.90466	2.69e-15	5.13e-14
108098	Med21	mediator complex subunit 21	1509.24	0.840112	0.10633	7.90099	2.77e-15	5.28e-14
70025	Acot7	acyl-CoA thioesterase 7	1798.96	0.788754	0.0998861	7.89654	2.87e-15	5.47e-14
381694	B3glct	beta-3-glucosyltransferase	386.618	-1.20378	0.15259	-7.88901	3.05e-15	5.8e-14
140742	Sesn1	sestrin 1	445.244	-1.17937	0.14964	-7.88141	3.24e-15	6.15e-14
17691	Sik1	salt inducible kinase 1	2414.91	-1.01754	0.129107	-7.8814	3.24e-15	6.15e-14
66694	Uqcrfs1	ubiquinol-cytochrome c reductase, Rieske iron-sulfur polypeptide 1	1874.06	0.689608	0.0875037	7.8809	3.25e-15	6.17e-14
16998	Ltbp3	latent transforming growth factor beta binding protein 3	164.673	-1.80997	0.230364	-7.85702	3.93e-15	7.45e-14
171486	Cd99l2	CD99 antigen-like 2	234.017	-1.51717	0.193222	-7.85196	4.1e-15	7.75e-14
381290	Atp2b4	ATPase, Ca++ transporting, plasma membrane 4	2208.3	-1.04065	0.132559	-7.85052	4.14e-15	7.83e-14
18436	P2rx1	purinergic receptor P2X, ligand-gated ion channel, 1	411.529	-1.10885	0.141308	-7.84704	4.26e-15	8.04e-14
19053	Ppp2cb	protein phosphatase 2 (formerly 2A), catalytic subunit, beta isoform	2542.61	0.838709	0.106987	7.83937	4.53e-15	8.54e-14
27979	Eif3b	eukaryotic translation initiation factor 3, subunit B	10717.2	0.504975	0.0644186	7.83896	4.54e-15	8.56e-14
73712	Dmkn	dermokine	789.612	1.39923	0.178544	7.83688	4.62e-15	8.69e-14
107589	Mylk	myosin, light polypeptide kinase	183.952	-1.8914	0.241361	-7.83642	4.64e-15	8.71e-14
106572	Rab31	RAB31, member RAS oncogene family	1833.78	0.674192	0.0860942	7.83086	4.85e-15	9.09e-14
52163	Camk1	calcium/calmodulin-dependent protein kinase I	178.973	-2.51737	0.321582	-7.8281	4.95e-15	9.28e-14
22201	Uba1	ubiquitin-like modifier activating enzyme 1	11510	0.613866	0.0784405	7.82588	5.04e-15	9.44e-14
11685	Alox12e	arachidonate lipoxygenase, epidermal	101.115	-2.72437	0.348294	-7.82205	5.2e-15	9.72e-14
192185	Nadk	NAD kinase	3777.04	0.638901	0.0817214	7.81804	5.37e-15	1e-13
67512	Agpat2	1-acylglycerol-3-phosphate O-acyltransferase 2	1098.64	0.777357	0.0995116	7.81173	5.64e-15	1.05e-13
76574	Mfsd2a	MFSD2 lysolipid transporter A, lysophospholipid	70.807	2.72957	0.349489	7.81016	5.71e-15	1.06e-13
74747	Ddit4	DNA-damage-inducible transcript 4	548.752	-1.16434	0.14915	-7.80649	5.88e-15	1.09e-13
22324	Vav1	vav 1 oncogene	4308.96	0.719771	0.0922208	7.80487	5.96e-15	1.11e-13
17533	Mrc1	mannose receptor, C type 1	578.077	1.00165	0.128381	7.80218	6.08e-15	1.13e-13
16017	Ighg1	immunoglobulin heavy constant gamma 1 (G1m marker)	101381	0.796849	0.102153	7.80056	6.16e-15	1.14e-13
94280	Sfxn3	sideroflexin 3	287.461	-1.34855	0.17316	-7.78791	6.81e-15	1.26e-13
16668	Krt18	keratin 18	102.68	-2.94248	0.377916	-7.78607	6.91e-15	1.28e-13
381777	Igkv1-110	immunoglobulin kappa variable 1-110	400.301	1.12132	0.144051	7.78421	7.02e-15	1.3e-13
67865	Rgs10	regulator of G-protein signalling 10	330.976	-1.71504	0.220533	-7.77677	7.44e-15	1.37e-13
105171	Arrdc3	arrestin domain containing 3	727.05	-1.05651	0.135883	-7.77511	7.54e-15	1.39e-13
20555	Slfn1	schlafen 1	265.188	1.40779	0.181077	7.77454	7.57e-15	1.39e-13
67963	Npc2	NPC intracellular cholesterol transporter 2	3620.99	-0.655435	0.0843048	-7.77459	7.57e-15	1.39e-13
20393	Sgk1	serum/glucocorticoid regulated kinase 1	838.546	1.04218	0.13419	7.76646	8.07e-15	1.48e-13
217944	Rapgef5	Rap guanine nucleotide exchange factor (GEF) 5	243.56	1.7592	0.226755	7.75816	8.62e-15	1.58e-13
17158	Man2a1	mannosidase 2, alpha 1	2860.56	0.71716	0.0924741	7.75526	8.82e-15	1.62e-13
12153	Bmp1	bone morphogenetic protein 1	146.514	-1.68731	0.217641	-7.75273	8.99e-15	1.65e-13
12363	Casp4	caspase 4, apoptosis-related cysteine peptidase	556.097	1.14355	0.147555	7.74999	9.19e-15	1.68e-13
27984	Efhd2	EF hand domain containing 2	2870.83	0.757972	0.0978306	7.7478	9.35e-15	1.71e-13
237898	Usp32	ubiquitin specific peptidase 32	1212.9	-0.858335	0.110789	-7.74749	9.37e-15	1.71e-13
780883	Ighv1-22	immunoglobulin heavy variable 1-22	1494.35	1.24215	0.160381	7.74503	9.56e-15	1.74e-13
12227	Btg2	BTG anti-proliferation factor 2	2060.92	-0.763877	0.0986326	-7.74467	9.58e-15	1.74e-13
20872	Stk16	serine/threonine kinase 16	2615.77	0.696475	0.0899705	7.74114	9.85e-15	1.79e-13
74133	Smg8	SMG8 nonsense mediated mRNA decay factor	941.09	0.870098	0.112501	7.73412	1.04e-14	1.89e-13
26388	Ifi202b	interferon activated gene 202B	1221.66	-0.873704	0.11297	-7.73392	1.04e-14	1.89e-13
69274	Ctdspl	CTD small phosphatase like	1191.51	0.772182	0.0999683	7.72427	1.12e-14	2.04e-13
17480	Mpl	myeloproliferative leukemia virus oncogene	165.762	-2.27273	0.294246	-7.72393	1.13e-14	2.04e-13
11972	Atp6v0d1	ATPase, H+ transporting, lysosomal V0 subunit D1	2222.24	0.7452	0.0965888	7.71518	1.21e-14	2.18e-13
320982	Arl4c	ADP-ribosylation factor-like 4C	293.955	-1.24983	0.162093	-7.71057	1.25e-14	2.26e-13
18175	Nrap	nebulin-related anchoring protein	179.423	2.14541	0.278307	7.7088	1.27e-14	2.29e-13
68801	Elovl5	ELOVL fatty acid elongase 5	3565.96	0.628787	0.0816483	7.70116	1.35e-14	2.43e-13
99010	Lpcat4	lysophosphatidylcholine acyltransferase 4	995.581	0.976898	0.126899	7.69825	1.38e-14	2.48e-13
408064	BC064078	cDNA sequence BC064078	116.695	-2.00303	0.26022	-7.69746	1.39e-14	2.49e-13
780929	Ighv1-50	immunoglobulin heavy variable 1-50	1887.12	1.23825	0.160975	7.6922	1.45e-14	2.6e-13
68636	Fahd1	fumarylacetoacetate hydrolase domain containing 1	154.644	-1.79531	0.233482	-7.68929	1.48e-14	2.65e-13
12070	Bex3	brain expressed X-linked 3	959.134	-0.78981	0.102733	-7.68798	1.49e-14	2.68e-13
11840	Arf1	ARF GTPase 1	9158.44	0.540059	0.0703186	7.68017	1.59e-14	2.84e-13
233529	Kctd14	potassium channel tetramerisation domain containing 14	87.3415	-2.20318	0.286891	-7.67952	1.6e-14	2.85e-13
16825	Ldb1	LIM domain binding 1	2729.21	-0.73125	0.0952958	-7.67348	1.67e-14	2.99e-13
432442	Akap7	A kinase anchor protein 7	131.071	-1.84036	0.240093	-7.6652	1.79e-14	3.18e-13
12226	Btg1	BTG anti-proliferation factor 1	2217.01	-0.963487	0.125733	-7.66294	1.82e-14	3.24e-13
19303	Pxn	paxillin	5918.83	0.766177	0.0999997	7.6618	1.83e-14	3.26e-13
22330	Vcl	vinculin	4022.79	0.539819	0.0705059	7.65637	1.91e-14	3.4e-13
13848	Ephb6	Eph receptor B6	162.006	-1.89992	0.248443	-7.64731	2.05e-14	3.64e-13
330914	Arhgap32	Rho GTPase activating protein 32	203.113	-1.59613	0.208841	-7.64282	2.13e-14	3.77e-13
328660	Bex6	brain expressed family member 6	145.204	-1.83907	0.240719	-7.6399	2.17e-14	3.85e-13
17872	Ppp1r15a	protein phosphatase 1, regulatory subunit 15A	2337.63	-0.784599	0.102894	-7.62528	2.44e-14	4.31e-13
14376	Ganab	alpha glucosidase 2 alpha neutral subunit	7305.51	0.556507	0.0730502	7.61815	2.57e-14	4.55e-13
18195	Nsf	N-ethylmaleimide sensitive fusion protein	1714.58	0.683734	0.0897842	7.61531	2.63e-14	4.64e-13
60525	Acss2	acyl-CoA synthetase short-chain family member 2	374.66	-1.15819	0.152123	-7.61347	2.67e-14	4.7e-13
67784	Plxnd1	plexin D1	1684.02	0.817983	0.107492	7.60972	2.75e-14	4.84e-13
12832	Col5a2	collagen, type V, alpha 2	269.104	-2.0585	0.270751	-7.60294	2.89e-14	5.09e-13
22371	Vwf	Von Willebrand factor	411.204	-1.17638	0.154733	-7.60262	2.9e-14	5.1e-13
619846	Igkv5-48	immunoglobulin kappa variable 5-48	185.875	1.77118	0.23301	7.60129	2.93e-14	5.14e-13
58217	Trem1	triggering receptor expressed on myeloid cells 1	1021.09	0.744473	0.0979581	7.59991	2.96e-14	5.19e-13
74551	Pck2	phosphoenolpyruvate carboxykinase 2 (mitochondrial)	1215.26	-0.974993	0.128312	-7.59859	2.99e-14	5.24e-13
14733	Gpc1	glypican 1	1625.87	-0.749528	0.0986695	-7.59635	3.05e-14	5.33e-13
780938	Ighv8-8	immunoglobulin heavy variable 8-8	2115.81	0.890959	0.117302	7.59544	3.07e-14	5.36e-13
78751	Zc3h6	zinc finger CCCH type containing 6	120.721	-2.12627	0.279979	-7.59438	3.09e-14	5.4e-13
77727	6030468B19Rik	RIKEN cDNA 6030468B19 gene	58.6053	-3.0343	0.399582	-7.59369	3.11e-14	5.42e-13
60363	Cldn15	claudin 15	1325.61	0.784977	0.103427	7.58967	3.21e-14	5.58e-13
56706	Ccnl1	cyclin L1	3269.77	-1.06992	0.141016	-7.58726	3.27e-14	5.68e-13
69632	Arhgef12	Rho guanine nucleotide exchange factor 12	562.639	-1.32261	0.174408	-7.58344	3.37e-14	5.85e-13
57915	Tbc1d1	TBC1 domain family, member 1	1262.77	0.697114	0.0919756	7.57934	3.47e-14	6.03e-13
17761	Map7	microtubule-associated protein 7	451.643	-1.21345	0.160144	-7.57725	3.53e-14	6.12e-13
226122	Ubtd1	ubiquitin domain containing 1	454.639	1.26354	0.166911	7.57019	3.73e-14	6.45e-13
27224	Eloa	elongin A	2766.11	0.633677	0.0838314	7.55894	4.06e-14	7.03e-13
14284	Fosl2	fos-like antigen 2	734.182	-0.870619	0.115271	-7.55283	4.26e-14	7.36e-13
94185	Tnfrsf21	tumor necrosis factor receptor superfamily, member 21	2531.52	0.611531	0.0810316	7.54682	4.46e-14	7.7e-13
30938	Fgd3	FYVE, RhoGEF and PH domain containing 3	773.919	0.998037	0.132333	7.54188	4.63e-14	7.98e-13
74302	Mtmr3	myotubularin related protein 3	3811.93	0.701684	0.093076	7.53882	4.74e-14	8.16e-13
12530	Cdc25a	cell division cycle 25A	2805.5	0.710207	0.0942173	7.53796	4.77e-14	8.21e-13
270086	Ogfod1	2-oxoglutarate and iron-dependent oxygenase domain containing 1	932.132	0.901207	0.119605	7.53487	4.89e-14	8.4e-13
72512	Sting1	stimulator of interferon response cGAMP interactor 1	1322.07	0.671327	0.0891602	7.52945	5.1e-14	8.74e-13
382696	Ighv1-52	immunoglobulin heavy variable 1-52	1884.33	0.834683	0.11095	7.52308	5.35e-14	9.16e-13
19354	Rac2	Rac family small GTPase 2	13390.7	0.538794	0.0716183	7.52313	5.35e-14	9.16e-13
71640	Zfp949	zinc finger protein 949	298.918	-1.41502	0.188137	-7.52119	5.43e-14	9.28e-13
70297	Gcc2	GRIP and coiled-coil domain containing 2	1229.92	0.91391	0.121536	7.51964	5.49e-14	9.38e-13
71795	Pitpnc1	phosphatidylinositol transfer protein, cytoplasmic 1	748.025	-0.864448	0.115301	-7.49732	6.51e-14	1.11e-12
235320	Zbtb16	zinc finger and BTB domain containing 16	184.865	-1.91355	0.25533	-7.4944	6.66e-14	1.14e-12
20351	Sema4a	sema domain, immunoglobulin domain (Ig), transmembrane domain (TM) and short cytoplasmic domain, (semaphorin) 4A	3671.55	0.6617	0.0883398	7.49039	6.87e-14	1.17e-12
71683	Gypc	glycophorin C	1309.49	-0.713458	0.0953287	-7.48419	7.2e-14	1.22e-12
21762	Psmd2	proteasome (prosome, macropain) 26S subunit, non-ATPase, 2	7091	0.540888	0.0723075	7.48038	7.41e-14	1.26e-12
268564	Zbtb1	zinc finger and BTB domain containing 1	676.137	-0.842995	0.112964	-7.46249	8.49e-14	1.44e-12
13200	Ddost	dolichyl-di-phosphooligosaccharide-protein glycotransferase	8427.98	0.578791	0.0776177	7.45694	8.86e-14	1.5e-12
22284	Usp9x	ubiquitin specific peptidase 9, X chromosome	3052.08	0.734317	0.0985268	7.45296	9.13e-14	1.55e-12
68796	Tmem214	transmembrane protein 214	1910.43	0.860084	0.115407	7.45259	9.15e-14	1.55e-12
59041	Stk25	serine/threonine kinase 25 (yeast)	1045.74	-0.722291	0.0970258	-7.44432	9.74e-14	1.65e-12
212073	Syne3	spectrin repeat containing, nuclear envelope family member 3	1444.42	1.12836	0.151647	7.44067	1e-13	1.69e-12
83435	Plekha3	pleckstrin homology domain-containing, family A (phosphoinositide binding specific) member 3	789.126	0.869539	0.116883	7.43938	1.01e-13	1.71e-12
18805	Pld1	phospholipase D1	335.33	1.14431	0.153936	7.4337	1.06e-13	1.78e-12
72194	Fbxl20	F-box and leucine-rich repeat protein 20	678.056	-1.37864	0.185472	-7.43315	1.06e-13	1.78e-12
18111	Nnat	neuronatin	38.9131	5.27991	0.710415	7.43214	1.07e-13	1.8e-12
70122	Mllt3	myeloid/lymphoid or mixed-lineage leukemia; translocated to, 3	431.513	-1.26274	0.169905	-7.43205	1.07e-13	1.8e-12
270198	Pfkfb4	6-phosphofructo-2-kinase/fructose-2,6-biphosphatase 4	897.433	0.874435	0.117666	7.43152	1.07e-13	1.8e-12
13537	Dusp2	dual specificity phosphatase 2	511.912	-0.963355	0.12967	-7.42925	1.09e-13	1.83e-12
15529	Sdc2	syndecan 2	83.9611	-2.32868	0.313624	-7.42507	1.13e-13	1.89e-12
74365	Lonrf3	LON peptidase N-terminal domain and ring finger 3	673.316	0.962464	0.129641	7.42406	1.14e-13	1.9e-12
67568	Mrfap1	Morf4 family associated protein 1	3882.99	0.72365	0.0974792	7.42364	1.14e-13	1.9e-12
218442	Serinc5	serine incorporator 5	775.405	-1.08703	0.146515	-7.41924	1.18e-13	1.97e-12
77433	Redrum	Redrum, erythroid developmental long intergenic non-protein coding transcript	166.364	-1.75185	0.236187	-7.41725	1.2e-13	1.99e-12
67398	Srpra	signal recognition particle receptor alpha	3770.44	0.623366	0.0840589	7.41582	1.21e-13	2.01e-12
70335	Reep6	receptor accessory protein 6	232.8	-1.42252	0.191976	-7.4099	1.26e-13	2.1e-12
217344	Rhbdf2	rhomboid 5 homolog 2	878.001	1.06789	0.144176	7.40686	1.29e-13	2.15e-12
22031	Traf3	TNF receptor-associated factor 3	1622.78	0.923458	0.124683	7.40645	1.3e-13	2.15e-12
404711	Ighg2c	immunoglobulin heavy constant gamma 2C	33985.9	0.866942	0.117104	7.40318	1.33e-13	2.2e-12
18554	Pcsk7	proprotein convertase subtilisin/kexin type 7	907.036	0.861737	0.116563	7.39288	1.44e-13	2.38e-12
241525	Ypel4	yippee like 4	66.1023	-3.50801	0.475242	-7.38152	1.56e-13	2.59e-12
212943	Tent5a	terminal nucleotidyltransferase 5A	1380.13	-0.774367	0.104944	-7.37886	1.6e-13	2.64e-12
11867	Arpc1b	actin related protein 2/3 complex, subunit 1B	9060.99	0.632313	0.0857032	7.37793	1.61e-13	2.65e-12
67231	Tbc1d20	TBC1 domain family, member 20	698.272	0.842632	0.114213	7.37771	1.61e-13	2.66e-12
83436	Plekha2	pleckstrin homology domain-containing, family A (phosphoinositide binding specific) member 2	1667.27	0.646437	0.0876327	7.37666	1.62e-13	2.67e-12
20807	Srf	serum response factor	2433.66	0.768412	0.104214	7.37344	1.66e-13	2.74e-12
545030	Wdfy4	WD repeat and FYVE domain containing 4	3885.38	0.732289	0.0994689	7.36199	1.81e-13	2.98e-12
12492	Scarb2	scavenger receptor class B, member 2	1125.16	0.703467	0.0955683	7.36089	1.83e-13	3e-12
237615	Ankrd52	ankyrin repeat domain 52	3529.27	0.889181	0.120991	7.34916	1.99e-13	3.27e-12
109978	Art4	ADP-ribosyltransferase 4	110.269	-2.22774	0.303272	-7.34568	2.05e-13	3.35e-12
13051	Cx3cr1	C-X3-C motif chemokine receptor 1	156.047	-1.61672	0.220191	-7.34236	2.1e-13	3.44e-12
100039796	Tgtp2	T cell specific GTPase 2	264.301	-1.98095	0.269862	-7.34062	2.13e-13	3.47e-12
66375	Dhrs7	dehydrogenase/reductase 7	554.182	1.05139	0.143229	7.34062	2.13e-13	3.47e-12
20111	Rps6ka1	ribosomal protein S6 kinase polypeptide 1	7638.22	0.628661	0.0856727	7.33794	2.17e-13	3.54e-12
67847	Sncaip	synuclein, alpha interacting protein (synphilin)	71.5856	-2.40269	0.327749	-7.33087	2.29e-13	3.73e-12
215335	Slc36a1	solute carrier family 36 (proton/amino acid symporter), member 1	1355.51	0.967338	0.132048	7.32567	2.38e-13	3.87e-12
14998	H2-DMa	histocompatibility 2, class II, locus DMa	505.114	-1.32662	0.181181	-7.32205	2.44e-13	3.97e-12
20259	Scin	scinderin	54.6625	-3.01658	0.412329	-7.31597	2.56e-13	4.15e-12
16952	Anxa1	annexin A1	12298.2	0.684927	0.0936443	7.31414	2.59e-13	4.21e-12
69700	Col22a1	collagen, type XXII, alpha 1	40.3905	-5.56043	0.760664	-7.30997	2.67e-13	4.33e-12
18405	Orm1	orosomucoid 1	156.213	1.59226	0.217834	7.30951	2.68e-13	4.34e-12
207777	Tspoap1	TSPO associated protein 1	2539.45	0.697963	0.095525	7.3066	2.74e-13	4.43e-12
69202	Ptms	parathymosin	408.215	-1.22714	0.168025	-7.30336	2.81e-13	4.54e-12
228136	Zdhhc5	zinc finger, DHHC domain containing 5	2410.08	0.808252	0.1107	7.30126	2.85e-13	4.6e-12
218699	Pxk	PX domain containing serine/threonine kinase	1146.64	0.827293	0.113344	7.29897	2.9e-13	4.68e-12
66141	Ifitm3	interferon induced transmembrane protein 3	2994.32	1.37877	0.188914	7.29839	2.91e-13	4.69e-12
66625	Pnisr	PNN interacting serine/arginine-rich	1715	-1.04591	0.143323	-7.29754	2.93e-13	4.72e-12
14936	Gys1	glycogen synthase 1, muscle	2450.21	0.900427	0.123432	7.29494	2.99e-13	4.81e-12
102644	Oaf	out at first homolog	299.239	-1.48862	0.204079	-7.29433	3e-13	4.82e-12
217304	Cd300lb	CD300 molecule like family member B	175.678	-1.50448	0.206529	-7.28461	3.23e-13	5.18e-12
20867	Stip1	stress-induced phosphoprotein 1	6535.51	0.619789	0.0851083	7.28235	3.28e-13	5.26e-12
277154	Nynrin	NYN domain and retroviral integrase containing	126.353	-2.07006	0.284696	-7.27114	3.56e-13	5.71e-12
319622	Itpripl2	inositol 1,4,5-triphosphate receptor interacting protein-like 2	1068.07	0.923279	0.127016	7.26899	3.62e-13	5.8e-12
67255	Zfp422	zinc finger protein 422	1471.6	-0.682311	0.0939187	-7.26491	3.73e-13	5.97e-12
629833	Ighv3-4	immunoglobulin heavy variable V3-4	227.45	-1.7535	0.241398	-7.26395	3.76e-13	6e-12
12367	Casp3	caspase 3	1505.44	-1.25193	0.172435	-7.2603	3.86e-13	6.16e-12
329154	Ankrd44	ankyrin repeat domain 44	2471.96	0.611947	0.0843019	7.25899	3.9e-13	6.21e-12
71302	Arhgap26	Rho GTPase activating protein 26	1008.11	0.775177	0.106787	7.25911	3.9e-13	6.21e-12
68728	Trp53inp2	transformation related protein 53 inducible nuclear protein 2	396.134	1.44599	0.19925	7.25714	3.95e-13	6.29e-12
21981	Ppp1r13b	protein phosphatase 1, regulatory subunit 13B	268.767	-1.41108	0.194575	-7.2521	4.1e-13	6.52e-12
11990	Atrn	attractin	2667.47	0.709326	0.097815	7.25171	4.12e-13	6.53e-12
230125	Slc25a51	solute carrier family 25, member 51	1656.42	-0.625982	0.0863932	-7.24573	4.3e-13	6.82e-12
320714	Trappc11	trafficking protein particle complex 11	1581.89	0.637316	0.0880658	7.23682	4.59e-13	7.28e-12
54123	Irf7	interferon regulatory factor 7	443.468	-1.45556	0.201185	-7.2349	4.66e-13	7.37e-12
73447	Wdr13	WD repeat domain 13	662.319	-0.866436	0.119795	-7.23263	4.74e-13	7.49e-12
234825	Klhdc4	kelch domain containing 4	1248.33	0.778783	0.107761	7.22696	4.94e-13	7.8e-12
14862	Gstm1	glutathione S-transferase, mu 1	9118.65	0.493775	0.0683517	7.22403	5.05e-13	7.96e-12
108150	Galnt7	polypeptide N-acetylgalactosaminyltransferase 7	945.442	0.720988	0.0999353	7.21455	5.41e-13	8.53e-12
74167	Nudt9	nudix hydrolase 9	877.557	-0.750206	0.104047	-7.21027	5.58e-13	8.79e-12
93685	Entpd7	ectonucleoside triphosphate diphosphohydrolase 7	465.606	0.981213	0.136239	7.20215	5.93e-13	9.32e-12
14085	Fah	fumarylacetoacetate hydrolase	250.76	1.27417	0.177053	7.19654	6.18e-13	9.7e-12
19346	Rab6a	RAB6A, member RAS oncogene family	2291.37	0.682506	0.0949135	7.19082	6.44e-13	1.01e-11
109674	Ampd2	adenosine monophosphate deaminase 2	4572.57	0.710036	0.0987873	7.18752	6.6e-13	1.03e-11
66612	Ormdl3	ORM1-like 3 (S. cerevisiae)	451.799	-1.0389	0.144658	-7.18176	6.88e-13	1.08e-11
18626	Per1	period circadian clock 1	1928.62	-0.770581	0.107332	-7.17939	7e-13	1.1e-11
546244	Igkv4-61	immunoglobulin kappa chain variable 4-61	114.796	1.81716	0.253162	7.17786	7.08e-13	1.11e-11
20740	Sptan1	spectrin alpha, non-erythrocytic 1	4430.99	0.687799	0.0958675	7.17448	7.26e-13	1.13e-11
235574	Atp2c1	ATPase, Ca++-sequestering	1859.44	0.653325	0.0911104	7.1707	7.46e-13	1.16e-11
21822	Tgtp1	T cell specific GTPase 1	198.294	-2.03599	0.284102	-7.16642	7.7e-13	1.2e-11
23943	Esyt1	extended synaptotagmin-like protein 1	5852.09	0.547756	0.076479	7.16218	7.94e-13	1.24e-11
16192	Il5ra	interleukin 5 receptor, alpha	114.219	-2.67997	0.374308	-7.15979	8.08e-13	1.26e-11
27397	Mrpl17	mitochondrial ribosomal protein L17	993.877	0.751466	0.104976	7.15844	8.16e-13	1.27e-11
231821	Adap1	ArfGAP with dual PH domains 1	1501.44	0.673056	0.0940702	7.15483	8.38e-13	1.3e-11
320011	Uggt1	UDP-glucose glycoprotein glucosyltransferase 1	6324.03	0.634754	0.0887215	7.15446	8.4e-13	1.3e-11
104215	Rhoq	ras homolog family member Q	331.656	1.47462	0.206248	7.14972	8.7e-13	1.35e-11
331026	Gmppb	GDP-mannose pyrophosphorylase B	631.244	0.961537	0.13455	7.14634	8.91e-13	1.38e-11
12835	Col6a3	collagen, type VI, alpha 3	123.965	-1.97592	0.276529	-7.14541	8.97e-13	1.39e-11
66665	Msantd3	Myb/SANT-like DNA-binding domain containing 3	789.261	0.794804	0.111323	7.13959	9.36e-13	1.45e-11
14999	H2-DMb1	histocompatibility 2, class II, locus Mb1	208.611	-1.57367	0.220443	-7.13867	9.42e-13	1.45e-11
78416	Rnase6	ribonuclease, RNase A family, 6	192.93	-1.40143	0.196502	-7.13188	9.9e-13	1.53e-11
22359	Vldlr	very low density lipoprotein receptor	121.548	-1.76227	0.247447	-7.1218	1.07e-12	1.64e-11
77827	Krba1	KRAB-A domain containing 1	134.599	-1.68285	0.236314	-7.12124	1.07e-12	1.65e-11
54199	Ccrl2	C-C motif chemokine receptor-like 2	558.649	-0.946452	0.132976	-7.11749	1.1e-12	1.69e-11
17119	Mxd1	MAX dimerization protein 1	2663.4	0.650634	0.0914521	7.11448	1.12e-12	1.73e-11
69291	1700001L05Rik	RIKEN cDNA 1700001L05 gene	180.098	-2.11082	0.296717	-7.1139	1.13e-12	1.73e-11
20661	Sort1	sortilin 1	6022.45	0.972069	0.136754	7.10813	1.18e-12	1.8e-11
213053	Slc39a14	solute carrier family 39 (zinc transporter), member 14	203.391	1.47273	0.207197	7.1079	1.18e-12	1.8e-11
107029	Me2	malic enzyme 2, NAD(+)-dependent, mitochondrial	2418.95	0.573523	0.0806895	7.10778	1.18e-12	1.8e-11
56336	B4galt5	UDP-Gal:betaGlcNAc beta 1,4-galactosyltransferase, polypeptide 5	479.834	1.10794	0.155882	7.10755	1.18e-12	1.81e-11
236733	Usp11	ubiquitin specific peptidase 11	789.026	-0.809252	0.113901	-7.1049	1.2e-12	1.84e-11
239554	Foxred2	FAD-dependent oxidoreductase domain containing 2	497.747	-0.971665	0.136785	-7.10361	1.22e-12	1.85e-11
12722	Clca3a1	chloride channel accessory 3A1	349.759	-1.12033	0.157716	-7.10349	1.22e-12	1.85e-11
26949	Vat1	vesicle amine transport 1	3784.65	0.55138	0.0776347	7.10224	1.23e-12	1.87e-11
78832	Cacul1	CDK2 associated, cullin domain 1	1441.15	0.63757	0.0898161	7.09861	1.26e-12	1.92e-11
212398	Frat2	frequently rearranged in advanced T cell lymphomas 2	503.722	-0.950751	0.134004	-7.09495	1.29e-12	1.97e-11
28018	Ubfd1	ubiquitin family domain containing 1	1188.02	0.764107	0.1077	7.09477	1.3e-12	1.97e-11
67074	Mon2	MON2 homolog, regulator of endosome to Golgi trafficking	2025.42	0.626899	0.0883876	7.09261	1.32e-12	2e-11
629826	Ighv14-4	immunoglobulin heavy variable 14-4	1211.82	1.17624	0.165871	7.09131	1.33e-12	2.01e-11
108022	Igkv6-15	immunoglobulin kappa variable 6-15	923.907	0.847629	0.119615	7.08633	1.38e-12	2.08e-11
26943	Serinc3	serine incorporator 3	16046.3	-0.598645	0.084557	-7.07977	1.44e-12	2.18e-11
15162	Hck	hemopoietic cell kinase	1668.27	0.644712	0.0910752	7.0789	1.45e-12	2.19e-11
14828	Hspa5	heat shock protein 5	43919.4	0.680128	0.0961431	7.07412	1.5e-12	2.27e-11
16828	Ldha	lactate dehydrogenase A	16174.3	0.596894	0.0843755	7.07425	1.5e-12	2.27e-11
192194	Btnl10	butyrophilin-like 10	161.683	-2.31261	0.326969	-7.07289	1.52e-12	2.29e-11
56441	Naa80	N(alpha)-acetyltransferase 80, NatH catalytic subunit	297.61	-1.10572	0.156449	-7.06761	1.58e-12	2.37e-11
76843	Dtl	denticleless E3 ubiquitin protein ligase	2173.8	-0.665738	0.0942108	-7.06647	1.59e-12	2.39e-11
70415	Stk26	serine/threonine kinase 26	2900.58	0.611204	0.0864932	7.06649	1.59e-12	2.39e-11
79560	Ublcp1	ubiquitin-like domain containing CTD phosphatase 1	278.243	-1.4205	0.201042	-7.06571	1.6e-12	2.4e-11
66559	Metap1d	methionyl aminopeptidase type 1D (mitochondrial)	280.644	-1.48619	0.210338	-7.06573	1.6e-12	2.4e-11
18605	Enpp1	ectonucleotide pyrophosphatase/phosphodiesterase 1	421.492	1.32115	0.187135	7.05987	1.67e-12	2.5e-11
228368	Slc35c1	solute carrier family 35, member C1	1400.94	0.76702	0.108761	7.05235	1.76e-12	2.63e-11
17768	Mthfd2	methylenetetrahydrofolate dehydrogenase (NAD+ dependent), methenyltetrahydrofolate cyclohydrolase	1269.05	0.634363	0.0899883	7.0494	1.8e-12	2.69e-11
16170	Il16	interleukin 16	1096.98	0.684451	0.0971739	7.04357	1.87e-12	2.8e-11
225115	Svil	supervillin	1926.5	0.904362	0.128415	7.04249	1.89e-12	2.82e-11
268936	Brpf3	bromodomain and PHD finger containing, 3	1037.02	-0.90513	0.128601	-7.03831	1.95e-12	2.9e-11
20401	Sh3bp1	SH3-domain binding protein 1	2985.37	0.787936	0.111995	7.03544	1.99e-12	2.96e-11
434040	Igkv8-28	immunoglobulin kappa variable 8-28	105.448	1.87252	0.266394	7.02912	2.08e-12	3.09e-11
268739	Arhgef40	Rho guanine nucleotide exchange factor 40	340.615	-1.48287	0.210995	-7.02796	2.1e-12	3.11e-11
105727	Slc38a1	solute carrier family 38, member 1	4070.01	0.666326	0.0948681	7.02372	2.16e-12	3.21e-11
14081	Acsl1	acyl-CoA synthetase long-chain family member 1	2923.62	0.548076	0.0780512	7.02201	2.19e-12	3.24e-11
53333	Tomm40	translocase of outer mitochondrial membrane 40	2092.17	0.836693	0.119156	7.02182	2.19e-12	3.25e-11
103963	Rpn1	ribophorin I	10709.4	0.45402	0.0648228	7.00402	2.49e-12	3.68e-11
14425	Galnt3	polypeptide N-acetylgalactosaminyltransferase 3	398.534	1.55313	0.221823	7.00168	2.53e-12	3.74e-11
73341	Arhgef6	Rac/Cdc42 guanine nucleotide exchange factor 6	4366.94	0.62189	0.0888345	7.00055	2.55e-12	3.77e-11
16362	Irf1	interferon regulatory factor 1	1257.57	-0.779379	0.111336	-7.00027	2.55e-12	3.77e-11
50755	Fbh1	F-box DNA helicase 1	1806.44	0.691101	0.0987366	6.99944	2.57e-12	3.79e-11
17022	Lum	lumican	78.9102	-2.42099	0.34589	-6.99931	2.57e-12	3.79e-11
72587	Pan3	PAN3 poly(A) specific ribonuclease subunit	1829.17	-0.590629	0.0843951	-6.99839	2.59e-12	3.81e-11
193385	Ripor2	RHO family interacting cell polarization regulator 2	1495.97	0.712708	0.101994	6.98775	2.79e-12	4.11e-11
100502987	NA	NA	478.617	-1.07593	0.153988	-6.98714	2.81e-12	4.12e-11
13350	Dgat1	diacylglycerol O-acyltransferase 1	1126.36	0.87264	0.124935	6.98477	2.85e-12	4.19e-11
320706	Mtcl2	microtubule crosslinking factor 2	356.697	-1.56841	0.224654	-6.98143	2.92e-12	4.28e-11
106200	Txndc11	thioredoxin domain containing 11	1846.99	0.620252	0.0890004	6.96909	3.19e-12	4.67e-11
98193	Dcaf8	DDB1 and CUL4 associated factor 8	2270.27	-0.612633	0.0879174	-6.96828	3.21e-12	4.7e-11
227541	Camk1d	calcium/calmodulin-dependent protein kinase ID	279.174	-1.29875	0.18646	-6.96531	3.28e-12	4.79e-11
629845	Ighv6-3	immunoglobulin heavy variable 6-3	1377.87	0.710224	0.101978	6.96448	3.3e-12	4.82e-11
14756	Gpld1	glycosylphosphatidylinositol specific phospholipase D1	71.7408	2.42854	0.348866	6.96123	3.37e-12	4.92e-11
379043	Raet1e	retinoic acid early transcript 1E	38.8853	4.37108	0.627959	6.96077	3.38e-12	4.94e-11
11750	Anxa7	annexin A7	1623.57	0.668356	0.0961213	6.95326	3.57e-12	5.2e-11
233870	Tufm	Tu translation elongation factor, mitochondrial	2056.76	0.659389	0.0948385	6.95275	3.58e-12	5.21e-11
74185	Gbe1	1,4-alpha-glucan branching enzyme 1	996.776	0.755947	0.108748	6.9514	3.62e-12	5.26e-11
14580	Gfap	glial fibrillary acidic protein	42.5864	-3.80396	0.547246	-6.95109	3.62e-12	5.27e-11
69608	Sec24d	SEC24 homolog D, COPII coat complex component	1905.04	0.779097	0.112093	6.95048	3.64e-12	5.28e-11
73182	Pear1	platelet endothelial aggregation receptor 1	198.917	-1.52614	0.219842	-6.94197	3.87e-12	5.61e-11
214895	Lman2l	lectin, mannose-binding 2-like	621.562	0.881058	0.127007	6.93709	4e-12	5.8e-11
20519	Slc22a3	solute carrier family 22 (organic cation transporter), member 3	176.16	-1.66145	0.239706	-6.93118	4.17e-12	6.04e-11
19211	Pten	phosphatase and tensin homolog	2977.09	0.578923	0.0835653	6.92778	4.27e-12	6.18e-11
12096	Bglap	bone gamma carboxyglutamate protein	73.4709	-8.66856	1.25157	-6.92614	4.32e-12	6.25e-11
108670	Epsti1	epithelial stromal interaction 1	264.036	-1.19487	0.172536	-6.92532	4.35e-12	6.28e-11
23853	Def6	differentially expressed in FDCP 6	3169.74	0.552766	0.079829	6.92438	4.38e-12	6.32e-11
67895	Ppa1	pyrophosphatase (inorganic) 1	1919.14	0.844737	0.12218	6.91386	4.72e-12	6.8e-11
12283	Cab39	calcium binding protein 39	4792.05	0.510354	0.073928	6.9034	5.08e-12	7.31e-11
20866	Stim1	stromal interaction molecule 1	1721.64	0.759592	0.110093	6.89955	5.22e-12	7.5e-11
70757	Hacd2	3-hydroxyacyl-CoA dehydratase 2	773.546	0.764414	0.110797	6.8992	5.23e-12	7.51e-11
18514	Pbx1	pre B cell leukemia homeobox 1	280.847	-1.17622	0.170538	-6.89707	5.31e-12	7.62e-11
71914	Antxr2	anthrax toxin receptor 2	449.232	0.891365	0.129302	6.89369	5.44e-12	7.8e-11
224454	Zdhhc14	zinc finger, DHHC domain containing 14	172.838	-1.49318	0.216822	-6.88666	5.71e-12	8.18e-11
213068	Tmem71	transmembrane protein 71	270.47	-1.28348	0.186607	-6.87797	6.07e-12	8.69e-11
76566	Rflnb	refilin B	2089.47	0.626269	0.0911539	6.87046	6.4e-12	9.15e-11
16498	Kcnab2	potassium voltage-gated channel, shaker-related subfamily, beta member 2	4209.56	0.621309	0.0905077	6.8647	6.66e-12	9.52e-11
193813	Mcfd2	multiple coagulation factor deficiency 2	2129.78	0.625356	0.0911363	6.86176	6.8e-12	9.71e-11
110213	Tmbim6	transmembrane BAX inhibitor motif containing 6	9814.1	0.622038	0.0906681	6.86061	6.86e-12	9.78e-11
243923	Rgs9bp	regulator of G-protein signalling 9 binding protein	50.9337	-2.72597	0.397563	-6.85669	7.05e-12	1e-10
107975	Pacs1	phosphofurin acidic cluster sorting protein 1	1129.3	-0.83709	0.122113	-6.85505	7.13e-12	1.01e-10
66848	Fuca2	fucosidase, alpha-L- 2, plasma	2239.81	0.611187	0.0892316	6.84944	7.41e-12	1.05e-10
384783	Irs2	insulin receptor substrate 2	483.341	1.22359	0.178725	6.84621	7.58e-12	1.08e-10
57748	Jmy	junction-mediating and regulatory protein	624.682	-1.05168	0.153698	-6.84249	7.78e-12	1.11e-10
102626	Mapkapk3	mitogen-activated protein kinase-activated protein kinase 3	3820.65	0.698305	0.102074	6.84115	7.86e-12	1.11e-10
11783	Apaf1	apoptotic peptidase activating factor 1	3091.35	0.613538	0.0896969	6.84013	7.91e-12	1.12e-10
667683	Igkv4-59	immunoglobulin kappa variable 4-59	678.527	-0.848591	0.124073	-6.83946	7.95e-12	1.13e-10
232227	Iqsec1	IQ motif and Sec7 domain 1	1916.41	0.945057	0.138229	6.83691	8.09e-12	1.14e-10
16416	Itgb3	integrin beta 3	634.204	-0.918633	0.134407	-6.83473	8.22e-12	1.16e-10
637227	Igkv6-23	immunoglobulin kappa variable 6-23	894.974	1.21609	0.177976	6.83289	8.32e-12	1.18e-10
381605	Tbc1d2	TBC1 domain family, member 2	677.345	0.859067	0.125765	6.83073	8.45e-12	1.19e-10
108058	Camk2d	calcium/calmodulin-dependent protein kinase II, delta	531.939	0.839319	0.122909	6.82879	8.56e-12	1.21e-10
14790	Grcc10	gene rich cluster, C10 gene	301.357	-1.63146	0.239086	-6.82373	8.87e-12	1.25e-10
14228	Fkbp4	FK506 binding protein 4	7445.82	0.498912	0.0731862	6.81703	9.29e-12	1.31e-10
434028	Igkv1-99	immunoglobulin kappa variable 1-99	246.364	1.38563	0.203406	6.81217	9.61e-12	1.35e-10
57752	Tacc2	transforming, acidic coiled-coil containing protein 2	391.928	1.04813	0.153978	6.80701	9.96e-12	1.4e-10
68606	Ppm1f	protein phosphatase 1F (PP2C domain containing)	2066.46	0.79986	0.117511	6.80666	9.99e-12	1.4e-10
55946	Ap3m1	adaptor-related protein complex 3, mu 1 subunit	2093.73	0.539492	0.0793363	6.80006	1.05e-11	1.47e-10
140795	P2ry14	purinergic receptor P2Y, G-protein coupled, 14	131.217	-1.91018	0.281284	-6.79092	1.11e-11	1.56e-10
59013	Hnrnph1	heterogeneous nuclear ribonucleoprotein H1	11790.6	-0.730194	0.107621	-6.78486	1.16e-11	1.63e-10
74153	Uba7	ubiquitin-like modifier activating enzyme 7	1284.7	-0.777347	0.114594	-6.78348	1.17e-11	1.64e-10
20303	Ccl4	C-C motif chemokine ligand 4	545.463	-1.26681	0.186822	-6.78086	1.19e-11	1.67e-10
170768	Pfkfb3	6-phosphofructo-2-kinase/fructose-2,6-biphosphatase 3	2372.32	0.750744	0.110759	6.77816	1.22e-11	1.7e-10
70093	Ube2q1	ubiquitin-conjugating enzyme E2Q family member 1	2571.24	0.538544	0.0794762	6.77617	1.23e-11	1.72e-10
72640	Mex3a	mex3 RNA binding family member A	89.2522	-2.04809	0.302315	-6.7747	1.25e-11	1.74e-10
17135	Mafk	v-maf musculoaponeurotic fibrosarcoma oncogene family, protein K (avian)	959.473	-0.743382	0.109748	-6.77354	1.26e-11	1.75e-10
64294	Itm2c	integral membrane protein 2C	1532.57	-0.692449	0.102286	-6.76972	1.29e-11	1.79e-10
78903	Wrnip1	Werner helicase interacting protein 1	971.899	0.693737	0.102495	6.76851	1.3e-11	1.81e-10
13025	Ctla2b	cytotoxic T lymphocyte-associated protein 2 beta	101.375	-2.05976	0.304448	-6.76557	1.33e-11	1.84e-10
56409	Nudt3	nudix hydrolase 3	3008.54	0.54472	0.0805571	6.76192	1.36e-11	1.89e-10
21376	Tbrg1	transforming growth factor beta regulated gene 1	1646.33	0.620103	0.0917158	6.76114	1.37e-11	1.9e-10
78795	Armc9	armadillo repeat containing 9	137.947	-1.69642	0.250916	-6.76093	1.37e-11	1.9e-10
108155	Ogt	O-linked N-acetylglucosamine (GlcNAc) transferase (UDP-N-acetylglucosamine:polypeptide-N-acetylglucosaminyl transferase)	2219.71	-0.554369	0.0819979	-6.76077	1.37e-11	1.9e-10
55932	Gbp3	guanylate binding protein 3	760.797	-0.809094	0.119685	-6.76021	1.38e-11	1.9e-10
84113	Ptov1	prostate tumor over expressed gene 1	685.56	-0.900436	0.133217	-6.75914	1.39e-11	1.92e-10
14190	Fgl2	fibrinogen-like protein 2	2357.61	0.64342	0.0953478	6.74814	1.5e-11	2.07e-10
54201	Zfp316	zinc finger protein 316	101.823	-1.7814	0.263988	-6.74804	1.5e-11	2.07e-10
14621	Gjb4	gap junction protein, beta 4	146.542	-1.68943	0.2504	-6.74693	1.51e-11	2.08e-10
64143	Ralb	v-ral simian leukemia viral oncogene B	1099.24	0.726318	0.107658	6.74655	1.51e-11	2.08e-10
76267	Fads1	fatty acid desaturase 1	898.343	-0.718303	0.106485	-6.74561	1.52e-11	2.1e-10
15511	Hspa1b	heat shock protein 1B	336.482	1.28121	0.190114	6.73915	1.59e-11	2.19e-10
12512	Cd63	CD63 antigen	3612.66	-0.894177	0.13271	-6.73785	1.61e-11	2.21e-10
68059	Tm9sf2	transmembrane 9 superfamily member 2	2814.65	0.586615	0.0871344	6.7323	1.67e-11	2.29e-10
21991	Tpi1	triosephosphate isomerase 1	7928.46	0.696431	0.103465	6.73105	1.68e-11	2.31e-10
11984	Atp6v0c	ATPase, H+ transporting, lysosomal V0 subunit C	1897.06	0.554827	0.0824313	6.73079	1.69e-11	2.31e-10
14897	Trip12	thyroid hormone receptor interactor 12	6674.45	0.706386	0.104981	6.72872	1.71e-11	2.34e-10
69046	Isca1	iron-sulfur cluster assembly 1	1290.51	-0.876554	0.13031	-6.72666	1.74e-11	2.37e-10
66124	Josd2	Josephin domain containing 2	602.106	-1.15671	0.171966	-6.72638	1.74e-11	2.37e-10
14645	Glul	glutamate-ammonia ligase	2140.22	-0.558374	0.0830213	-6.72567	1.75e-11	2.38e-10
239217	Kctd12	potassium channel tetramerisation domain containing 12	2678.56	-0.640799	0.095282	-6.72529	1.75e-11	2.39e-10
66168	Grina	glutamate receptor, ionotropic, N-methyl D-aspartate-associated protein 1 (glutamate binding)	2441.26	-0.628279	0.0934446	-6.72354	1.77e-11	2.42e-10
18704	Pik3c2a	phosphatidylinositol-4-phosphate 3-kinase catalytic subunit type 2 alpha	585.372	0.875094	0.130199	6.72122	1.8e-11	2.45e-10
671564	Rnf212	ring finger protein 212	52.6526	-3.29714	0.490874	-6.71687	1.86e-11	2.52e-10
68038	Chid1	chitinase domain containing 1	722.177	0.858483	0.127818	6.71644	1.86e-11	2.53e-10
17386	Mmp13	matrix metallopeptidase 13	148.041	-2.96087	0.441495	-6.70647	1.99e-11	2.71e-10
19164	Psen1	presenilin 1	2622.57	0.613059	0.0915216	6.69852	2.11e-11	2.85e-10
226594	Rcsd1	RCSD domain containing 1	3554.67	0.581295	0.0868013	6.69684	2.13e-11	2.89e-10
106582	Nrm	nurim (nuclear envelope membrane protein)	642.091	-0.857516	0.128107	-6.69372	2.18e-11	2.94e-10
231147	Sh3tc1	SH3 domain and tetratricopeptide repeats 1	475.329	0.867628	0.129624	6.69341	2.18e-11	2.95e-10
84652	Hycc1	hyccin PI4KA lipid kinase complex subunit 1	752.53	-0.794549	0.118752	-6.69083	2.22e-11	3e-10
231225	Tapt1	transmembrane anterior posterior transformation 1	2291.36	-0.67944	0.101559	-6.69008	2.23e-11	3.01e-10
68631	Cryl1	crystallin, lambda 1	222.106	-1.49958	0.22416	-6.68977	2.24e-11	3.02e-10
238412	Ighv2-3	immunoglobulin heavy variable 2-3	1224.31	0.947907	0.141716	6.6888	2.25e-11	3.03e-10
224697	Adamts10	ADAM metallopeptidase with thrombospondin type 1 motif 10	600.65	-1.11451	0.166673	-6.68681	2.28e-11	3.07e-10
18391	Sigmar1	sigma non-opioid intracellular receptor 1	927.418	1.00531	0.150467	6.68123	2.37e-11	3.19e-10
69816	Mzb1	marginal zone B and B1 cell-specific protein 1	1002.02	1.62353	0.243034	6.68026	2.39e-11	3.21e-10
94181	Nans	N-acetylneuraminic acid synthase (sialic acid synthase)	2311.41	0.540298	0.0809045	6.67821	2.42e-11	3.25e-10
26888	Clec4a2	C-type lectin domain family 4, member a2	1187.62	-0.708506	0.106097	-6.67789	2.42e-11	3.25e-10
103149	Upb1	ureidopropionase, beta	44.1821	-3.08051	0.461677	-6.67245	2.52e-11	3.37e-10
11777	Ap3s1	adaptor-related protein complex 3, sigma 1 subunit	6581.64	0.703622	0.105465	6.6716	2.53e-11	3.39e-10
19201	Pstpip2	proline-serine-threonine phosphatase-interacting protein 2	684.741	0.902954	0.135353	6.6711	2.54e-11	3.4e-10
67458	Ergic1	endoplasmic reticulum-golgi intermediate compartment 1	2029.62	0.636882	0.0954875	6.66979	2.56e-11	3.43e-10
23790	Coro1c	coronin, actin binding protein 1C	2648.32	0.56452	0.0847319	6.66243	2.69e-11	3.6e-10
19252	Dusp1	dual specificity phosphatase 1	7960.9	-0.481058	0.0722454	-6.65868	2.76e-11	3.69e-10
14860	Gsta4	glutathione S-transferase, alpha 4	66.2037	-2.7948	0.420214	-6.65091	2.91e-11	3.89e-10
78177	Ninl	ninein-like	106.067	-1.77774	0.267301	-6.6507	2.92e-11	3.89e-10
54353	Skap2	src family associated phosphoprotein 2	2342.86	0.52485	0.0789367	6.64899	2.95e-11	3.93e-10
16994	Ltb	lymphotoxin B	269.922	1.16	0.174473	6.64862	2.96e-11	3.94e-10
13728	Mark2	MAP/microtubule affinity regulating kinase 2	2807.56	0.690963	0.103953	6.64688	2.99e-11	3.98e-10
74104	Abcb6	ATP-binding cassette, sub-family B member 6	676.527	-0.858376	0.129172	-6.64523	3.03e-11	4.02e-10
67723	Cep83os	centrosomal protein 83, opposite strand	198.685	-1.41839	0.213494	-6.64368	3.06e-11	4.06e-10
171508	Creld1	cysteine-rich with EGF-like domains 1	344.482	1.04452	0.157323	6.63935	3.15e-11	4.18e-10
67393	Cxxc5	CXXC finger 5	184.212	-1.4026	0.211415	-6.63436	3.26e-11	4.32e-10
668421	Ighv14-2	immunoglobulin heavy variable 14-2	3429.34	0.954563	0.143938	6.63176	3.32e-11	4.39e-10
21817	Tgm2	transglutaminase 2, C polypeptide	414.058	-1.0858	0.16381	-6.62838	3.39e-11	4.49e-10
19387	Rangap1	RAN GTPase activating protein 1	4878.02	0.495152	0.0747176	6.62698	3.43e-11	4.53e-10
83490	Pik3ap1	phosphoinositide-3-kinase adaptor protein 1	1530.98	0.977373	0.147517	6.6255	3.46e-11	4.57e-10
68299	Vps53	VPS53 GARP complex subunit	1482.97	0.820561	0.123874	6.62414	3.49e-11	4.61e-10
21423	Tcf3	transcription factor 3	2374.44	-0.607307	0.091693	-6.62327	3.51e-11	4.63e-10
21770	Ppp2r5d	protein phosphatase 2, regulatory subunit B', delta	1689.54	0.553959	0.0836803	6.61995	3.59e-11	4.73e-10
100038514	Gm11837	predicted gene 11837	34.3756	-3.7731	0.570704	-6.6113	3.81e-11	5.01e-10
17000	Ltbr	lymphotoxin B receptor	954.704	0.677507	0.102513	6.60897	3.87e-11	5.09e-10
268697	Ccnb1	cyclin B1	3562.25	0.492205	0.0744955	6.60718	3.92e-11	5.15e-10
14950	H13	histocompatibility 13	4261.1	0.481786	0.0729335	6.60583	3.95e-11	5.19e-10
23797	Akt3	thymoma viral proto-oncogene 3	502.098	-1.10093	0.166724	-6.6033	4.02e-11	5.27e-10
20595	Smn1	survival motor neuron 1	1449.78	0.587321	0.0889477	6.60299	4.03e-11	5.28e-10
78309	Cul9	cullin 9	262.405	-1.36009	0.206276	-6.59352	4.3e-11	5.62e-10
23849	Klf6	Kruppel-like transcription factor 6	5146.17	-0.633545	0.096151	-6.58906	4.43e-11	5.79e-10
619313	I730030J21Rik	RIKEN cDNA I730030J21 gene	46.0616	-3.02517	0.459285	-6.58669	4.5e-11	5.88e-10
22427	Wrn	Werner syndrome RecQ like helicase	1695.21	-0.661874	0.100517	-6.5847	4.56e-11	5.95e-10
107815	Scml2	Scm polycomb group protein like 2	105.269	-1.99909	0.303665	-6.58321	4.6e-11	6.01e-10
12097	Bglap2	bone gamma-carboxyglutamate protein 2	50.1092	-8.11492	1.2329	-6.58195	4.64e-11	6.05e-10
330189	Tmem120b	transmembrane protein 120B	190.357	-1.55964	0.236968	-6.58165	4.65e-11	6.06e-10
76789	Mzt1	mitotic spindle organizing protein 1	1168.77	-0.79987	0.121558	-6.58015	4.7e-11	6.12e-10
15259	Hipk3	homeodomain interacting protein kinase 3	2511.11	0.523058	0.0795215	6.57757	4.78e-11	6.22e-10
18187	Nrp2	neuropilin 2	271.572	1.32378	0.201369	6.57391	4.9e-11	6.37e-10
230810	Slc30a2	solute carrier family 30 (zinc transporter), member 2	36.8145	-3.49107	0.531259	-6.57132	4.99e-11	6.48e-10
545848	Igkv4-80	immunoglobulin kappa variable 4-80	94.6281	2.70942	0.412537	6.5677	5.11e-11	6.63e-10
216739	Acsl6	acyl-CoA synthetase long-chain family member 6	52.5749	-2.65436	0.404511	-6.56188	5.31e-11	6.89e-10
18719	Pip5k1b	phosphatidylinositol-4-phosphate 5-kinase, type 1 beta	672.413	-0.818282	0.124775	-6.55805	5.45e-11	7.06e-10
215653	Rassf2	Ras association (RalGDS/AF-6) domain family member 2	1955.84	0.726405	0.110806	6.55567	5.54e-11	7.17e-10
330830	Drc7	dynein regulatory complex subunit 7	59.9097	-2.93981	0.448445	-6.55556	5.54e-11	7.17e-10
54608	Abhd2	abhydrolase domain containing 2	841.848	0.880117	0.134293	6.55373	5.61e-11	7.25e-10
66681	Pgm2	phosphoglucomutase 2	1165.29	0.651385	0.0994569	6.54943	5.78e-11	7.46e-10
14159	Fes	feline sarcoma oncogene	5020.02	0.526414	0.0804436	6.54389	5.99e-11	7.73e-10
53618	Fut8	fucosyltransferase 8	2620.86	-0.551552	0.084308	-6.5421	6.07e-11	7.82e-10
433926	Lrrc8b	leucine rich repeat containing 8 family, member B	359.713	0.978983	0.149652	6.54175	6.08e-11	7.83e-10
59090	Midn	midnolin	1729.29	0.589792	0.0901887	6.53954	6.17e-11	7.94e-10
19277	Ptpro	protein tyrosine phosphatase receptor type O	141.783	-1.5563	0.237993	-6.53927	6.18e-11	7.95e-10
233071	Arhgap33	Rho GTPase activating protein 33	290.759	-1.51354	0.231527	-6.53723	6.27e-11	8.05e-10
70152	Tmt1a	thiol methyltransferase 1A1	384.739	-1.36294	0.208561	-6.53497	6.36e-11	8.17e-10
18442	P2ry2	purinergic receptor P2Y, G-protein coupled 2	348.459	1.14306	0.175033	6.53055	6.55e-11	8.4e-10
631323	Gm12250	predicted gene 12250	177.172	-1.31563	0.201671	-6.52364	6.86e-11	8.79e-10
12445	Ccnd3	cyclin D3	7223.21	0.551598	0.0846817	6.51378	7.33e-11	9.38e-10
68744	Zfp740	zinc finger protein 740	1295.91	-0.58623	0.0900268	-6.51172	7.43e-11	9.5e-10
107272	Psat1	phosphoserine aminotransferase 1	3709.98	0.473198	0.0726867	6.51011	7.51e-11	9.6e-10
74106	Dcaf6	DDB1 and CUL4 associated factor 6	460.227	-0.917127	0.141061	-6.50166	7.94e-11	1.01e-09
101831	Faap24	Fanconi anemia core complex associated protein 24	567.442	0.829986	0.127901	6.48927	8.63e-11	1.1e-09
192662	Arhgdia	Rho GDP dissociation inhibitor alpha	11041.1	0.633452	0.0976832	6.48476	8.89e-11	1.13e-09
18952	Septin4	septin 4	46.012	-2.9826	0.460004	-6.48386	8.94e-11	1.14e-09
16411	Itgax	integrin alpha X	221.316	-1.48915	0.229768	-6.48109	9.11e-11	1.16e-09
16573	Kif5b	kinesin family member 5B	3986.55	0.550019	0.08487	6.48072	9.13e-11	1.16e-09
67422	Dhdds	dehydrodolichyl diphosphate synthase	1939.47	0.683012	0.105415	6.47927	9.22e-11	1.17e-09
382692	Ighv1-19	immunoglobulin heavy variable V1-19	1010.05	1.17176	0.180995	6.47401	9.54e-11	1.21e-09
259302	Srgap3	SLIT-ROBO Rho GTPase activating protein 3	170.792	-1.39435	0.215457	-6.47159	9.7e-11	1.23e-09
52040	Ppp1r10	protein phosphatase 1, regulatory subunit 10	1122.1	0.692011	0.106979	6.46865	9.89e-11	1.25e-09
208449	Sgms1	sphingomyelin synthase 1	368.178	-1.54016	0.238302	-6.46305	1.03e-10	1.3e-09
73251	Setd7	SET domain containing (lysine methyltransferase) 7	1828.74	0.617407	0.0955306	6.46293	1.03e-10	1.3e-09
15368	Hmox1	heme oxygenase 1	490.49	1.03943	0.160995	6.4563	1.07e-10	1.36e-09
69581	Rhou	ras homolog family member U	473.097	0.914538	0.141673	6.45529	1.08e-10	1.37e-09
76088	Dock8	dedicator of cytokinesis 8	7451.96	0.86652	0.134258	6.45417	1.09e-10	1.37e-09
628072	Igkv14-130	immunoglobulin kappa variable 14-130	279.572	1.13796	0.176325	6.45376	1.09e-10	1.38e-09
51801	Ramp1	receptor (calcitonin) activity modifying protein 1	1031.19	-0.89569	0.1388	-6.4531	1.1e-10	1.38e-09
24083	Natd1	N-acetyltransferase domain containing 1	436.228	-1.23849	0.191929	-6.45282	1.1e-10	1.38e-09
52004	Cdk2ap2	cyclin dependent kinase 2 associated protein 2	1930.32	0.850711	0.131848	6.45223	1.1e-10	1.39e-09
12406	Serpinh1	serine (or cysteine) peptidase inhibitor, clade H, member 1	135.106	-1.64	0.254173	-6.45231	1.1e-10	1.39e-09
233575	Pgap2	post-GPI attachment to proteins 2	665.467	0.796082	0.123428	6.44975	1.12e-10	1.41e-09
99382	Abtb2	ankyrin repeat and BTB domain containing 2	157.859	1.31557	0.203987	6.4493	1.12e-10	1.41e-09
21946	Pglyrp1	peptidoglycan recognition protein 1	2560.81	1.13501	0.176015	6.44837	1.13e-10	1.42e-09
66494	Prelid1	PRELI domain containing 1	4780.91	0.848202	0.131547	6.44788	1.13e-10	1.42e-09
13185	Vps26c	VPS26 endosomal protein sorting factor C	744.139	0.794186	0.123197	6.44646	1.14e-10	1.43e-09
104175	Sbk1	SH3-binding kinase 1	139.895	-1.422	0.220598	-6.44612	1.15e-10	1.44e-09
245195	Retnlg	resistin like gamma	1279.51	-1.07617	0.167014	-6.44358	1.17e-10	1.46e-09
20861	Stfa1	stefin A1	103.349	2.44028	0.378838	6.44147	1.18e-10	1.48e-09
26406	Map3k3	mitogen-activated protein kinase kinase kinase 3	1180.15	0.791909	0.122954	6.44069	1.19e-10	1.48e-09
81703	Jdp2	Jun dimerization protein 2	743.167	0.991947	0.15401	6.44078	1.19e-10	1.48e-09
14651	Hagh	hydroxyacyl glutathione hydrolase	542.355	-0.918703	0.142683	-6.43876	1.2e-10	1.5e-09
777688	Ighv5-4	immunoglobulin heavy variable 5-4	1293.39	0.825838	0.128325	6.43553	1.23e-10	1.53e-09
140482	Zfp358	zinc finger protein 358	173.004	-1.31747	0.204724	-6.43535	1.23e-10	1.53e-09
19222	Ptgir	prostaglandin I receptor (IP)	198.042	1.80789	0.281015	6.43344	1.25e-10	1.55e-09
54725	Cadm1	cell adhesion molecule 1	107.299	-2.31567	0.35996	-6.43313	1.25e-10	1.55e-09
433586	Maml3	mastermind like transcriptional coactivator 3	183.603	-1.45355	0.225971	-6.43248	1.26e-10	1.56e-09
791090	Ighv2-6-8	immunoglobulin heavy variable 2-6-8	204.976	1.19496	0.185952	6.42617	1.31e-10	1.62e-09
60595	Actn4	actinin alpha 4	8131.68	0.643741	0.10019	6.4252	1.32e-10	1.63e-09
21848	Trim24	tripartite motif-containing 24	529.147	-0.932565	0.145147	-6.42499	1.32e-10	1.63e-09
58234	Shank3	SH3 and multiple ankyrin repeat domains 3	203.365	-1.59728	0.248612	-6.4248	1.32e-10	1.63e-09
74451	Pgs1	phosphatidylglycerophosphate synthase 1	1136.81	0.819018	0.127502	6.42359	1.33e-10	1.65e-09
16833	Ldhc	lactate dehydrogenase C	40.6637	-3.12415	0.486465	-6.42214	1.34e-10	1.66e-09
108004	Igkv3-1	immunoglobulin kappa variable 3-1	1124.31	0.754073	0.117431	6.42139	1.35e-10	1.67e-09
72475	Ssbp3	single-stranded DNA binding protein 3	1198.84	-0.890419	0.13867	-6.42112	1.35e-10	1.67e-09
80838	H1f1	H1.1 linker histone, cluster member	65.2737	-2.09256	0.325917	-6.42053	1.36e-10	1.67e-09
13110	Cyp2j6	cytochrome P450, family 2, subfamily j, polypeptide 6	55.7773	-2.46042	0.383253	-6.41985	1.36e-10	1.68e-09
20911	Stxbp2	syntaxin binding protein 2	3668.54	0.50569	0.0788068	6.41684	1.39e-10	1.71e-09
225594	Gm4841	predicted gene 4841	32.7733	-3.59492	0.560594	-6.41269	1.43e-10	1.76e-09
17304	Mfge8	milk fat globule EGF and factor V/VIII domain containing	174.782	-1.26759	0.197704	-6.41157	1.44e-10	1.77e-09
14007	Celf2	CUGBP, Elav-like family member 2	4258.34	0.467313	0.0729162	6.40891	1.47e-10	1.8e-09
12010	B2m	beta-2 microglobulin	18575.8	-0.739265	0.115361	-6.4083	1.47e-10	1.81e-09
80718	Rab27b	RAB27B, member RAS oncogene family	106.718	-1.84182	0.287427	-6.40795	1.47e-10	1.81e-09
103425	Ncln	nicalin	4507.78	0.742382	0.11587	6.40703	1.48e-10	1.82e-09
18777	Lypla1	lysophospholipase 1	1938.2	0.568709	0.0887737	6.40628	1.49e-10	1.83e-09
27407	Abcf2	ATP-binding cassette, sub-family F member 2	3454.65	0.514245	0.0802788	6.40573	1.5e-10	1.83e-09
14688	Gnb1	guanine nucleotide binding protein (G protein), beta 1	5463.18	0.461741	0.0721336	6.40118	1.54e-10	1.88e-09
14613	Gja5	gap junction protein, alpha 5	60.1463	3.8446	0.600737	6.39981	1.56e-10	1.9e-09
17948	Naip2	NLR family, apoptosis inhibitory protein 2	1541.21	0.786648	0.122935	6.39889	1.57e-10	1.91e-09
68988	Prpf31	pre-mRNA processing factor 31	2445.14	0.498769	0.0779458	6.39892	1.56e-10	1.91e-09
67842	Nop9	NOP9 nucleolar protein	1527.7	0.567685	0.0887271	6.3981	1.57e-10	1.92e-09
11764	Ap1b1	adaptor protein complex AP-1, beta 1 subunit	2951.05	-0.592869	0.0926819	-6.39682	1.59e-10	1.93e-09
22146	Tuba1c	tubulin, alpha 1C	4887.08	0.481114	0.0752149	6.39652	1.59e-10	1.93e-09
12385	Ctnna1	catenin alpha 1	1629.56	-0.545278	0.0853219	-6.39083	1.65e-10	2.01e-09
58223	Mmp19	matrix metallopeptidase 19	329.742	0.998263	0.156282	6.3876	1.69e-10	2.05e-09
12696	Cirbp	cold inducible RNA binding protein	432.648	-1.26686	0.198438	-6.38419	1.72e-10	2.09e-09
14247	Fli1	Friend leukemia integration 1	1684.95	0.540574	0.0846737	6.3842	1.72e-10	2.09e-09
56812	Dnajb2	DnaJ heat shock protein family (Hsp40) member B2	243.505	-1.08336	0.169841	-6.37868	1.79e-10	2.16e-09
19156	Psap	prosaposin	14243.9	-0.542803	0.0851827	-6.37223	1.86e-10	2.26e-09
330662	Dock1	dedicator of cytokinesis 1	748.869	0.785754	0.123429	6.36603	1.94e-10	2.35e-09
73137	Prrc1	proline-rich coiled-coil 1	1428.88	0.609278	0.0957448	6.36356	1.97e-10	2.38e-09
72042	Cotl1	coactosin like F-actin binding protein 1	3904.77	0.591676	0.0930315	6.35995	2.02e-10	2.44e-09
22123	Psmd3	proteasome (prosome, macropain) 26S subunit, non-ATPase, 3	4067.4	0.58305	0.0916822	6.35947	2.02e-10	2.44e-09
77864	Ypel2	yippee like 2	90.617	-1.92225	0.302297	-6.3588	2.03e-10	2.45e-09
17865	Mybl2	myeloblastosis oncogene-like 2	3384.97	0.599057	0.0942338	6.35713	2.06e-10	2.48e-09
13401	Dmwd	dystrophia myotonica-containing WD repeat motif	152.538	-1.3777	0.216789	-6.35502	2.08e-10	2.51e-09
12489	Cd33	CD33 molecule	310.496	1.04579	0.164663	6.35108	2.14e-10	2.57e-09
50501	Prok2	prokineticin 2	51.1693	3.80259	0.599535	6.34256	2.26e-10	2.72e-09
12181	Bop1	block of proliferation 1	2658.03	0.661717	0.104366	6.34035	2.29e-10	2.75e-09
56017	Slc2a8	solute carrier family 2, (facilitated glucose transporter), member 8	152.763	-1.36855	0.215883	-6.33934	2.31e-10	2.77e-09
319565	Syne2	spectrin repeat containing, nuclear envelope 2	796.624	1.02687	0.162076	6.33575	2.36e-10	2.83e-09
66488	Fam136a	family with sequence similarity 136, member A	856	0.820298	0.129502	6.33424	2.39e-10	2.86e-09
52468	Ctdsp2	CTD small phosphatase 2	1361.99	-0.888472	0.140295	-6.33289	2.41e-10	2.88e-09
67596	Tespa1	thymocyte expressed, positive selection associated 1	188.767	-1.78842	0.282416	-6.33259	2.41e-10	2.89e-09
80861	Dhx58	DExH-box helicase 58	415.852	-0.898738	0.141947	-6.33151	2.43e-10	2.9e-09
110763	Igkj5	immunoglobulin kappa joining 5	85.0386	1.74631	0.275964	6.32803	2.48e-10	2.97e-09
12337	Capn5	calpain 5	415.533	-1.06698	0.16871	-6.32437	2.54e-10	3.04e-09
53885	Nphp1	nephronophthisis 1 (juvenile) homolog (human)	129.776	-1.62652	0.257233	-6.32313	2.56e-10	3.06e-09
240334	Pcyox1l	prenylcysteine oxidase 1 like	830.141	0.793724	0.125638	6.31757	2.66e-10	3.17e-09
15170	Ptpn6	protein tyrosine phosphatase, non-receptor type 6	5166.76	0.633241	0.100237	6.31742	2.66e-10	3.17e-09
17075	Epcam	epithelial cell adhesion molecule	65.5201	2.05709	0.325696	6.31599	2.68e-10	3.2e-09
22228	Ucp2	uncoupling protein 2 (mitochondrial, proton carrier)	9436.15	-0.441324	0.0699132	-6.31246	2.75e-10	3.27e-09
170731	Mfn2	mitofusin 2	2366.15	0.663069	0.105097	6.30909	2.81e-10	3.34e-09
78267	Klhdc8b	kelch domain containing 8B	80.9307	-1.98086	0.314013	-6.3082	2.82e-10	3.35e-09
14269	Fnbp1	formin binding protein 1	2452.39	0.725843	0.115105	6.30593	2.86e-10	3.4e-09
72103	Aplf	aprataxin and PNKP like factor	398.012	-0.885304	0.140392	-6.30596	2.86e-10	3.4e-09
114128	Laptm4b	lysosomal-associated protein transmembrane 4B	304.723	0.994493	0.157834	6.30088	2.96e-10	3.51e-09
52014	Nus1	NUS1 dehydrodolichyl diphosphate synthase subunit	2094.38	0.671973	0.106708	6.29728	3.03e-10	3.59e-09
74026	Msl1	male specific lethal 1	2898.12	0.474185	0.0753375	6.29414	3.09e-10	3.66e-09
12182	Bst1	bone marrow stromal cell antigen 1	118.033	1.70985	0.271776	6.2914	3.15e-10	3.72e-09
17939	Naga	N-acetyl galactosaminidase, alpha	693.226	-0.806545	0.128348	-6.28403	3.3e-10	3.9e-09
14678	Gnai2	G protein subunit alpha i2	14209.2	0.420983	0.0669937	6.28392	3.3e-10	3.9e-09
22628	Ywhag	tyrosine 3-monooxygenase/tryptophan 5-monooxygenase activation protein, gamma polypeptide	4498.66	0.508253	0.0810218	6.27304	3.54e-10	4.18e-09
67493	Mettl16	methyltransferase 16, N6-methyladenosine	1353.34	0.598764	0.0954761	6.27135	3.58e-10	4.22e-09
12142	Prdm1	PR domain containing 1, with ZNF domain	256.404	1.19889	0.191203	6.27024	3.6e-10	4.25e-09
231830	Micall2	MICAL-like 2	633.895	-0.954071	0.152197	-6.26866	3.64e-10	4.29e-09
66935	Cir1	corepressor interacting with RBPJ, 1	467.603	-1.11303	0.177737	-6.26225	3.79e-10	4.46e-09
22376	Was	Wiskott-Aldrich syndrome	2958.55	0.628953	0.100436	6.26226	3.79e-10	4.46e-09
68691	Kansl1l	KAT8 regulatory NSL complex subunit 1-like	222.962	-1.29534	0.206953	-6.25911	3.87e-10	4.55e-09
228359	Arhgap1	Rho GTPase activating protein 1	1782.41	0.687712	0.109894	6.25795	3.9e-10	4.58e-09
242700	Ifnlr1	interferon lambda receptor 1	99.5215	2.14401	0.342671	6.25674	3.93e-10	4.61e-09
11690	Alox5ap	arachidonate 5-lipoxygenase activating protein	3902.85	0.655531	0.104778	6.2564	3.94e-10	4.62e-09
239273	Abcc4	ATP-binding cassette, sub-family C member 4	2559.75	0.57	0.091113	6.25597	3.95e-10	4.63e-09
59093	Pcbp3	poly(rC) binding protein 3	81.4233	-1.83855	0.294004	-6.25349	4.01e-10	4.7e-09
110197	Dgkg	diacylglycerol kinase, gamma	681.945	0.768324	0.122865	6.25342	4.02e-10	4.7e-09
231004	Samd11	sterile alpha motif domain containing 11	97.3097	-1.75353	0.280438	-6.25284	4.03e-10	4.71e-09
17318	Mid1	midline 1	283.491	1.47698	0.236313	6.25009	4.1e-10	4.79e-09
18034	Nfkb2	nuclear factor of kappa light polypeptide gene enhancer in B cells 2, p49/p100	575.999	0.734082	0.117579	6.24331	4.28e-10	5e-09
269955	Rccd1	RCC1 domain containing 1	205.331	-1.27805	0.20471	-6.24322	4.29e-10	5e-09
105559	Mbnl2	muscleblind like splicing factor 2	1400.88	0.562771	0.0902109	6.23839	4.42e-10	5.15e-09
780802	Ighv4-1	immunoglobulin heavy variable 4-1	579.429	0.77197	0.12376	6.23762	4.44e-10	5.17e-09
239853	Adgrg7	adhesion G protein-coupled receptor G7	247.412	-1.13388	0.18178	-6.23762	4.44e-10	5.17e-09
12234	Btrc	beta-transducin repeat containing protein	472.154	-0.808751	0.129702	-6.23546	4.5e-10	5.24e-09
15519	Hsp90aa1	heat shock protein 90, alpha (cytosolic), class A member 1	40914	0.698552	0.112067	6.23334	4.57e-10	5.3e-09
68050	Akirin1	akirin 1	1470.83	0.783868	0.125784	6.23188	4.61e-10	5.35e-09
22027	Hsp90b1	heat shock protein 90, beta (Grp94), member 1	41954.4	0.814112	0.130659	6.2308	4.64e-10	5.38e-09
19143	St14	suppression of tumorigenicity 14 (colon carcinoma)	424.004	0.892889	0.143385	6.22723	4.75e-10	5.5e-09
70510	Rnf167	ring finger protein 167	1050.42	-0.675457	0.108509	-6.22492	4.82e-10	5.58e-09
14125	Fcer1a	Fc receptor, IgE, high affinity I, alpha polypeptide	271.166	-1.793	0.288191	-6.22156	4.92e-10	5.7e-09
246256	Fcgr4	Fc receptor, IgG, low affinity IV	171.464	2.10094	0.337891	6.21781	5.04e-10	5.83e-09
17063	Muc13	mucin 13, epithelial transmembrane	927.504	-0.757797	0.121891	-6.21698	5.07e-10	5.86e-09
74126	Syvn1	synovial apoptosis inhibitor 1, synoviolin	2136.24	0.701973	0.113202	6.20107	5.61e-10	6.47e-09
80914	Uck2	uridine-cytidine kinase 2	2214.67	0.620517	0.100167	6.19483	5.83e-10	6.73e-09
17476	Mpeg1	macrophage expressed gene 1	3935.83	-0.806899	0.130328	-6.1913	5.97e-10	6.88e-09
103841	Cuedc1	CUE domain containing 1	137.336	-1.47817	0.238918	-6.18693	6.13e-10	7.07e-09
232414	Clec9a	C-type lectin domain family 9, member a	75.8904	-2.11045	0.341147	-6.18632	6.16e-10	7.09e-09
240028	Lnpep	leucyl/cystinyl aminopeptidase	1479.66	0.76502	0.123826	6.17817	6.48e-10	7.46e-09
71943	Tom1l1	target of myb1-like 1 (chicken)	238.451	-1.47966	0.239504	-6.17801	6.49e-10	7.46e-09
14201	Fhl3	four and a half LIM domains 3	414.985	0.891462	0.144405	6.17336	6.69e-10	7.68e-09
30937	Lmcd1	LIM and cysteine-rich domains 1	52.3532	-2.6946	0.436629	-6.17138	6.77e-10	7.77e-09
71712	Dram1	DNA-damage regulated autophagy modulator 1	923.755	0.665287	0.107842	6.16908	6.87e-10	7.88e-09
15510	Hspd1	heat shock protein 1 (chaperonin)	15087.9	0.615263	0.0997421	6.16854	6.89e-10	7.9e-09
66997	Psmd12	proteasome (prosome, macropain) 26S subunit, non-ATPase, 12	2253.6	0.541718	0.08782	6.16851	6.89e-10	7.9e-09
69870	Polr3gl	polymerase (RNA) III (DNA directed) polypeptide G like	323.624	-0.954886	0.154856	-6.1663	6.99e-10	8e-09
63959	Slc29a1	solute carrier family 29 (nucleoside transporters), member 1	1350.49	-0.749411	0.121537	-6.16609	7e-10	8.01e-09
640506	Ighv8-5	immunoglobulin heavy variable V8-5	105.083	3.20506	0.520526	6.15736	7.4e-10	8.45e-09
14270	Srgap2	SLIT-ROBO Rho GTPase activating protein 2	1467.5	0.655336	0.106448	6.15642	7.44e-10	8.5e-09
68018	Cert1	ceramide transporter 1	1804.25	0.763593	0.124044	6.1558	7.47e-10	8.52e-09
107373	Fam111a	family with sequence similarity 111, member A	4387.34	0.505001	0.0820593	6.1541	7.55e-10	8.61e-09
227612	Tor4a	torsin family 4, member A	804.998	0.709309	0.11529	6.1524	7.63e-10	8.7e-09
19248	Ptpn12	protein tyrosine phosphatase, non-receptor type 12	1856	0.570247	0.0927282	6.14967	7.76e-10	8.84e-09
240055	Neurl1b	neuralized E3 ubiquitin protein ligase 1B	61.0281	-2.07169	0.336889	-6.1495	7.77e-10	8.84e-09
17869	Myc	myelocytomatosis oncogene	3202.32	-0.654461	0.106447	-6.14822	7.84e-10	8.91e-09
545486	Tubb1	tubulin, beta 1 class VI	55.8897	-2.37668	0.386919	-6.14258	8.12e-10	9.22e-09
78816	Gmip	Gem-interacting protein	2256.1	0.687872	0.112027	6.14023	8.24e-10	9.35e-09
208638	Slc25a38	solute carrier family 25, member 38	676.942	-0.84001	0.136826	-6.13928	8.29e-10	9.4e-09
30838	Fbxw4	F-box and WD-40 domain protein 4	333.828	-1.02467	0.167109	-6.13174	8.69e-10	9.85e-09
380824	Ighv1-66	immunoglobulin heavy variable 1-66	411.592	0.99385	0.16212	6.13032	8.77e-10	9.94e-09
22340	Vegfb	vascular endothelial growth factor B	275.372	-1.16614	0.190241	-6.12977	8.8e-10	9.96e-09
18557	Cdk18	cyclin dependent kinase 18	230.533	1.1216	0.182983	6.1295	8.82e-10	9.97e-09
208198	Btbd2	BTB domain containing 2	490.51	-0.974199	0.158964	-6.12841	8.88e-10	1e-08
16071	Igkc	immunoglobulin kappa constant	146271	0.76325	0.124721	6.11967	9.38e-10	1.06e-08
319278	Shfl	shiftless antiviral inhibitor of ribosomal frameshifting	340.432	-1.20757	0.197517	-6.11376	9.73e-10	1.1e-08
78913	Ltn1	listerin E3 ubiquitin protein ligase 1	2126.95	0.504931	0.0826253	6.11109	9.9e-10	1.12e-08
67475	Ero1b	endoplasmic reticulum oxidoreductase 1 beta	1083.49	0.631028	0.103292	6.10919	1e-09	1.13e-08
11881	Arsb	arylsulfatase B	5507.3	-0.777582	0.1273	-6.10828	1.01e-09	1.13e-08
12523	Cd84	CD84 antigen	839.244	-0.789357	0.129235	-6.10794	1.01e-09	1.14e-08
16164	Il13ra1	interleukin 13 receptor, alpha 1	206.876	1.24139	0.203288	6.10657	1.02e-09	1.14e-08
26896	Med14	mediator complex subunit 14	2130.45	0.50607	0.0829697	6.09946	1.06e-09	1.2e-08
21753	Tes	testin LIM domain protein	1040.8	0.607746	0.0996439	6.09918	1.07e-09	1.2e-08
52502	Carhsp1	calcium regulated heat stable protein 1	1106.33	-0.634577	0.10409	-6.09643	1.08e-09	1.22e-08
15451	Hpn	hepsin	187.462	-1.67142	0.274171	-6.09628	1.09e-09	1.22e-08
24001	Tiam2	T cell lymphoma invasion and metastasis 2	107.646	-1.60803	0.263835	-6.09483	1.1e-09	1.23e-08
17719	mt-Nd4	NADH dehydrogenase subunit 4	21366	-0.468303	0.0768707	-6.09208	1.11e-09	1.25e-08
105148	Iars1	isoleucyl-tRNA synthetase 1	3755.52	0.498559	0.0818521	6.09097	1.12e-09	1.26e-08
75732	Iqcd	IQ motif containing D	39.6605	-4.2292	0.6944	-6.09043	1.13e-09	1.26e-08
12449	Ccnf	cyclin F	1598.29	0.632648	0.103897	6.0892	1.13e-09	1.27e-08
234362	Zfp868	zinc finger protein 868	818.02	-0.997778	0.163864	-6.08905	1.14e-09	1.27e-08
15950	Ifi203	interferon activated gene 203	414.389	-1.17333	0.192795	-6.08589	1.16e-09	1.29e-08
17764	Mtf1	metal response element binding transcription factor 1	1127.08	0.772776	0.12701	6.08439	1.17e-09	1.3e-08
20115	Rps7	ribosomal protein S7	9401.92	-0.51876	0.0852763	-6.08329	1.18e-09	1.31e-08
100163	Pafah2	platelet-activating factor acetylhydrolase 2	778.985	0.658187	0.10827	6.07914	1.21e-09	1.35e-08
19122	Prnp	prion protein	355.058	-0.945933	0.155643	-6.07759	1.22e-09	1.36e-08
54610	Tbc1d8	TBC1 domain family, member 8	1625.44	0.749121	0.123304	6.07538	1.24e-09	1.38e-08
14281	Fos	FBJ osteosarcoma oncogene	19644	-0.633787	0.104334	-6.07462	1.24e-09	1.38e-08
408022	Primpol	primase and polymerase (DNA-directed)	290.128	-1.00336	0.165174	-6.07458	1.24e-09	1.38e-08
14583	Gfpt1	glutamine fructose-6-phosphate transaminase 1	1559.2	0.5691	0.0936938	6.07404	1.25e-09	1.38e-08
104681	Slc16a6	solute carrier family 16 (monocarboxylic acid transporters), member 6	1936.97	0.550012	0.0905701	6.07278	1.26e-09	1.39e-08
320938	Tnpo3	transportin 3	3021.62	0.505229	0.0832217	6.07088	1.27e-09	1.41e-08
77134	Hnrnpa0	heterogeneous nuclear ribonucleoprotein A0	3969.11	0.719753	0.118583	6.06964	1.28e-09	1.42e-08
13144	Dapk3	death-associated protein kinase 3	754.39	0.759137	0.125081	6.06915	1.29e-09	1.42e-08
231002	Plekhn1	pleckstrin homology domain containing, family N member 1	123.629	-1.59021	0.262155	-6.06591	1.31e-09	1.45e-08
15361	Hmga1	high mobility group AT-hook 1	5921.19	0.739977	0.122054	6.0627	1.34e-09	1.48e-08
18640	Pfkfb2	6-phosphofructo-2-kinase/fructose-2,6-biphosphatase 2	429.866	-1.01112	0.166808	-6.06157	1.35e-09	1.49e-08
667550	Igkv10-94	immunoglobulin kappa variable 10-94	570.864	1.01478	0.167541	6.05689	1.39e-09	1.53e-08
75221	Dpp3	dipeptidylpeptidase 3	2008.06	0.559226	0.0924069	6.05178	1.43e-09	1.58e-08
22401	Zmat3	zinc finger matrin type 3	234.959	1.26701	0.209447	6.04929	1.45e-09	1.6e-08
21428	Mlx	MAX-like protein X	1701.65	0.564518	0.0933439	6.04772	1.47e-09	1.62e-08
20973	Syngr2	synaptogyrin 2	4048.79	0.447163	0.073938	6.04781	1.47e-09	1.62e-08
50498	Ebi3	Epstein-Barr virus induced gene 3	497.786	0.812149	0.134299	6.04734	1.47e-09	1.62e-08
107769	Tm6sf1	transmembrane 6 superfamily member 1	2523.4	0.600398	0.0992893	6.04696	1.48e-09	1.62e-08
52335	Atxn1l	ataxin 1-like	1036.7	0.715267	0.118305	6.04596	1.49e-09	1.63e-08
109901	Cela1	chymotrypsin-like elastase family, member 1	150.976	-2.13507	0.353265	-6.04384	1.5e-09	1.65e-08
214597	Sidt2	SID1 transmembrane family, member 2	2684.15	0.634571	0.105015	6.04265	1.52e-09	1.66e-08
64058	Perp	PERP, TP53 apoptosis effector	99.6533	-1.94369	0.321699	-6.04196	1.52e-09	1.67e-08
16647	Kpna2	karyopherin subunit alpha 2	6168.63	0.491873	0.0814366	6.03995	1.54e-09	1.69e-08
20750	Spp1	secreted phosphoprotein 1	448.514	0.904805	0.149817	6.03941	1.55e-09	1.69e-08
65107	Lrp10	low-density lipoprotein receptor-related protein 10	2563.22	0.6518	0.107981	6.03623	1.58e-09	1.72e-08
237782	Smcr8	Smith-Magenis syndrome chromosome region, candidate 8 homolog (human)	1512.73	0.824175	0.136665	6.03064	1.63e-09	1.78e-08
13858	Eps15	epidermal growth factor receptor pathway substrate 15	3249.01	-0.515068	0.085435	-6.02877	1.65e-09	1.8e-08
209462	Hace1	HECT domain and ankyrin repeat containing, E3 ubiquitin protein ligase 1	410.129	-0.925653	0.153649	-6.02448	1.7e-09	1.85e-08
224023	Klhl22	kelch-like 22	424.599	-1.22921	0.204077	-6.02328	1.71e-09	1.86e-08
234069	Pcid2	PCI domain containing 2	931.761	0.62293	0.103429	6.02278	1.71e-09	1.87e-08
22323	Vasp	vasodilator-stimulated phosphoprotein	4012.54	0.748507	0.124315	6.02103	1.73e-09	1.89e-08
14723	Gp1ba	glycoprotein 1b, alpha polypeptide	74.9169	-2.63286	0.437385	-6.01956	1.75e-09	1.9e-08
229707	Strip1	striatin interacting protein 1	1022.41	0.607856	0.100991	6.01893	1.76e-09	1.91e-08
27060	Tcirg1	T cell, immune regulator 1, ATPase, H+ transporting, lysosomal V0 protein A3	4968.21	0.52095	0.0865939	6.01601	1.79e-09	1.94e-08
56520	Nme4	NME/NM23 nucleoside diphosphate kinase 4	204.121	-1.51791	0.252363	-6.01478	1.8e-09	1.96e-08
210741	Kcnk12	potassium channel, subfamily K, member 12	222.107	1.19913	0.199448	6.01223	1.83e-09	1.99e-08
23882	Gadd45g	growth arrest and DNA-damage-inducible 45 gamma	257.786	0.992162	0.16503	6.012	1.83e-09	1.99e-08
320615	Dop1a	DOP1 leucine zipper like protein A	624.608	0.83375	0.138749	6.00907	1.87e-09	2.02e-08
26420	Mapk9	mitogen-activated protein kinase 9	1287.04	-0.750973	0.125025	-6.00657	1.89e-09	2.05e-08
100628593	Mir5125	microRNA 5125	226.924	-1.14558	0.190755	-6.00551	1.91e-09	2.06e-08
59047	Pnkp	polynucleotide kinase 3'- phosphatase	2201.85	0.588928	0.0980851	6.00425	1.92e-09	2.08e-08
13417	Dnah8	dynein, axonemal, heavy chain 8	861.096	0.868618	0.144685	6.00351	1.93e-09	2.09e-08
50849	Rnf10	ring finger protein 10	4337.97	0.51334	0.0855499	6.00048	1.97e-09	2.12e-08
66724	Tab3	TGF-beta activated kinase 1/MAP3K7 binding protein 3	661.891	-0.848611	0.141445	-5.99958	1.98e-09	2.13e-08
216558	Ugp2	UDP-glucose pyrophosphorylase 2	1706.55	0.703154	0.117333	5.9928	2.06e-09	2.22e-08
20471	Six1	sine oculis-related homeobox 1	49.6512	3.61335	0.603116	5.99115	2.08e-09	2.24e-08
382083	Snx22	sorting nexin 22	72.9546	-2.38864	0.398787	-5.98977	2.1e-09	2.26e-08
264895	Acsf2	acyl-CoA synthetase family member 2	160.391	-1.4284	0.238533	-5.98828	2.12e-09	2.28e-08
667914	Igkv3-12	immunoglobulin kappa variable 3-12	714.427	0.681068	0.11373	5.98847	2.12e-09	2.28e-08
211548	Nomo1	nodal modulator 1	5993.28	0.520416	0.0869052	5.98831	2.12e-09	2.28e-08
69890	Zfp219	zinc finger protein 219	557.189	-0.903481	0.150914	-5.98673	2.14e-09	2.3e-08
103172	Chchd10	coiled-coil-helix-coiled-coil-helix domain containing 10	260.151	1.55808	0.260333	5.98494	2.16e-09	2.32e-08
18218	Dusp8	dual specificity phosphatase 8	77.4526	-1.76854	0.295535	-5.98422	2.17e-09	2.33e-08
170772	Glcci1	glucocorticoid induced transcript 1	655.428	-0.80352	0.13436	-5.98037	2.23e-09	2.39e-08
56248	Ak3	adenylate kinase 3	841.861	-0.762781	0.127663	-5.97497	2.3e-09	2.46e-08
20310	Cxcl2	C-X-C motif chemokine ligand 2	808.239	-0.781644	0.130822	-5.97488	2.3e-09	2.46e-08
27387	Sh2d3c	SH2 domain containing 3C	601.148	-1.07374	0.17973	-5.97418	2.31e-09	2.47e-08
231912	Katnal1	katanin p60 subunit A-like 1	183.584	-1.56371	0.261868	-5.97137	2.35e-09	2.51e-08
231580	Gak	cyclin G associated kinase	2951.93	0.650973	0.10916	5.96346	2.47e-09	2.64e-08
68089	Arpc4	actin related protein 2/3 complex, subunit 4	3562.53	0.653869	0.109705	5.96026	2.52e-09	2.69e-08
72433	Rab38	RAB38, member RAS oncogene family	238.822	-1.28341	0.215502	-5.95547	2.59e-09	2.77e-08
110446	Acat1	acetyl-Coenzyme A acetyltransferase 1	1367.8	-0.672211	0.112936	-5.95217	2.65e-09	2.82e-08
100038909	Pira12	paired-Ig-like receptor A12	310.934	1.55774	0.261794	5.95024	2.68e-09	2.85e-08
58218	Trem3	triggering receptor expressed on myeloid cells 3	1945.18	1.1749	0.197536	5.94775	2.72e-09	2.89e-08
20975	Synj2	synaptojanin 2	395.021	0.822669	0.138337	5.94686	2.73e-09	2.91e-08
226527	Cryzl2	crystallin zeta like 2	208.427	-1.28677	0.21647	-5.94432	2.78e-09	2.95e-08
14679	Gnai3	G protein subunit alpha i3	5384.68	0.489138	0.0822953	5.94369	2.79e-09	2.96e-08
94275	Maged1	MAGE family member D1	410.841	1.21049	0.20368	5.94311	2.8e-09	2.97e-08
20322	Sord	sorbitol dehydrogenase	1189	-0.549941	0.0925973	-5.93906	2.87e-09	3.04e-08
56353	Rybp	RING1 and YY1 binding protein	990.542	0.839742	0.141432	5.93745	2.89e-09	3.07e-08
66515	Cul7	cullin 7	425.314	-1.12932	0.190216	-5.93704	2.9e-09	3.07e-08
72317	Asb17os	ankyrin repeat and SOCS box-containing 17, opposite strand	27.9837	-5.01383	0.844802	-5.93491	2.94e-09	3.11e-08
269642	Nat8l	N-acetyltransferase 8-like	94.0187	-1.75888	0.296447	-5.93318	2.97e-09	3.14e-08
12258	Serping1	serine (or cysteine) peptidase inhibitor, clade G, member 1	102.709	-1.62105	0.273247	-5.93253	2.98e-09	3.15e-08
14961	H2-Ab1	histocompatibility 2, class II antigen A, beta 1	496.521	-1.24726	0.210256	-5.93209	2.99e-09	3.16e-08
434036	Igkv13-85	immunoglobulin kappa chain variable 13-85	298.759	-1.0519	0.177361	-5.93087	3.01e-09	3.18e-08
20602	Ncor2	nuclear receptor co-repressor 2	3329.82	0.911052	0.153664	5.92886	3.05e-09	3.22e-08
66427	Cyb5b	cytochrome b5 type B	2624.2	0.589678	0.0994956	5.92667	3.09e-09	3.26e-08
18571	Pdcd6ip	programmed cell death 6 interacting protein	4980.15	0.608781	0.102724	5.92637	3.1e-09	3.26e-08
56700	Glmp	glycosylated lysosomal membrane protein	1274.28	0.584171	0.0986326	5.92269	3.17e-09	3.33e-08
14086	Fscn1	fascin actin-bundling protein 1	99.1036	1.60002	0.270387	5.9175	3.27e-09	3.44e-08
16529	Kcnk5	potassium channel, subfamily K, member 5	149.036	-1.23589	0.208873	-5.91694	3.28e-09	3.45e-08
20742	Sptbn1	spectrin beta, non-erythrocytic 1	6570.43	0.744002	0.12575	5.91652	3.29e-09	3.45e-08
70361	Lman1	lectin, mannose-binding, 1	4196.68	0.50364	0.0852007	5.91121	3.4e-09	3.57e-08
319277	Washc4	WASH complex subunit 4	852.783	0.650604	0.110081	5.91021	3.42e-09	3.58e-08
67122	Nrarp	Notch-regulated ankyrin repeat protein	54.3893	-2.29542	0.388419	-5.90966	3.43e-09	3.59e-08
381778	Igkv16-104	immunoglobulin kappa variable 16-104	947.128	0.881009	0.149081	5.9096	3.43e-09	3.59e-08
216150	Cdc34	cell division cycle 34	1917.85	0.977994	0.165506	5.90911	3.44e-09	3.6e-08
213827	Arcn1	archain 1	5850.34	0.478158	0.0809401	5.90755	3.47e-09	3.63e-08
100198	H6pd	hexose-6-phosphate dehydrogenase (glucose 1-dehydrogenase)	1493.13	0.753428	0.12756	5.90647	3.5e-09	3.65e-08
215243	Traf3ip3	TRAF3 interacting protein 3	964.283	0.611771	0.10359	5.90571	3.51e-09	3.67e-08
69754	Fbxo7	F-box protein 7	754.463	-0.691823	0.117149	-5.90552	3.52e-09	3.67e-08
72324	Plxdc1	plexin domain containing 1	126.324	-1.75056	0.296595	-5.90218	3.59e-09	3.74e-08
101592	Efl1	elongation factor like GTPase 1	691.698	0.652218	0.110521	5.90132	3.61e-09	3.76e-08
68526	Gpr155	G protein-coupled receptor 155	136.345	-1.29124	0.218868	-5.89961	3.64e-09	3.8e-08
65973	Asph	aspartate-beta-hydroxylase	767.697	-0.842058	0.142755	-5.89861	3.67e-09	3.82e-08
67064	Chmp1b	charged multivesicular body protein 1B	883.314	-0.741122	0.125654	-5.89813	3.68e-09	3.83e-08
192169	Ufsp2	UFM1-specific peptidase 2	1143.04	0.592462	0.100451	5.89802	3.68e-09	3.83e-08
50997	Mpp2	membrane protein, palmitoylated 2 (MAGUK p55 subfamily member 2)	63.5393	-2.16661	0.367401	-5.89714	3.7e-09	3.84e-08
14693	Gnb2	guanine nucleotide binding protein (G protein), beta 2	6452.68	0.489301	0.0830059	5.89477	3.75e-09	3.9e-08
229543	Ints3	integrator complex subunit 3	2103.57	0.603645	0.10243	5.89325	3.79e-09	3.93e-08
235631	Prss50	serine protease 50	19.3623	-7.70982	1.30844	-5.8924	3.81e-09	3.95e-08
229694	AI504432	expressed sequence AI504432	266.159	-1.02906	0.174699	-5.89047	3.85e-09	3.99e-08
225471	Ticam2	TIR domain containing adaptor molecule 2	261.604	-0.972497	0.165271	-5.88424	4e-09	4.14e-08
105348	Golm1	golgi membrane protein 1	997.838	-0.58521	0.0994763	-5.88291	4.03e-09	4.17e-08
65113	Ndfip1	Nedd4 family interacting protein 1	857.792	0.680002	0.115614	5.88164	4.06e-09	4.2e-08
11928	Atp1a1	ATPase, Na+/K+ transporting, alpha 1 polypeptide	8966.12	0.428188	0.0728296	5.87932	4.12e-09	4.26e-08
268567	Tmem229b	transmembrane protein 229B	1255.66	-0.617482	0.105061	-5.87736	4.17e-09	4.31e-08
19672	Rcn1	reticulocalbin 1	897.901	-0.606236	0.103167	-5.87626	4.2e-09	4.33e-08
12014	Bach2	BTB and CNC homology, basic leucine zipper transcription factor 2	81.3084	-1.96229	0.334037	-5.87448	4.24e-09	4.38e-08
17775	Laptm4a	lysosomal-associated protein transmembrane 4A	2017.3	-0.481269	0.0819426	-5.87325	4.27e-09	4.41e-08
18451	P4ha1	procollagen-proline, 2-oxoglutarate 4-dioxygenase (proline 4-hydroxylase), alpha 1 polypeptide	1075.07	0.604331	0.102898	5.87311	4.28e-09	4.41e-08
19186	Psme1	proteasome (prosome, macropain) activator subunit 1 (PA28 alpha)	2385.92	-0.52877	0.0900724	-5.87049	4.34e-09	4.47e-08
434130	Ccdc8	coiled-coil domain containing 8	112.856	-1.53446	0.261436	-5.86934	4.38e-09	4.5e-08
234734	Aars1	alanyl-tRNA synthetase 1	4091.74	0.476879	0.0813455	5.86238	4.56e-09	4.69e-08
636752	Igkv4-62	immunoglobulin kappa variable 4-62	283.548	4.64306	0.792099	5.86171	4.58e-09	4.71e-08
12369	Casp7	caspase 7	1343.13	0.650891	0.111043	5.8616	4.58e-09	4.71e-08
52668	Ifi27	interferon, alpha-inducible protein 27	584.202	-1.42581	0.243422	-5.85734	4.7e-09	4.83e-08
19324	Rab1a	RAB1A, member RAS oncogene family	3739.17	0.528078	0.0901819	5.8557	4.75e-09	4.87e-08
18030	Nfil3	nuclear factor, interleukin 3, regulated	515.5	0.772884	0.13215	5.84853	4.96e-09	5.08e-08
66073	Txndc12	thioredoxin domain containing 12 (endoplasmic reticulum)	1056.72	0.578775	0.0989655	5.84825	4.97e-09	5.09e-08
20539	Slc7a5	solute carrier family 7 (cationic amino acid transporter, y+ system), member 5	3733.27	0.52078	0.0891019	5.84477	5.07e-09	5.19e-08
668517	Ighv1-37	immunoglobulin heavy variable 1-37	174.351	1.36277	0.23318	5.84431	5.09e-09	5.2e-08
19125	Prodh	proline dehydrogenase	629.294	-0.735712	0.125901	-5.84357	5.11e-09	5.22e-08
16918	Mycl	v-myc avian myelocytomatosis viral oncogene lung carcinoma derived	47.0005	-2.59844	0.444706	-5.84305	5.13e-09	5.24e-08
74519	Cyp2j9	cytochrome P450, family 2, subfamily j, polypeptide 9	26.7315	-3.62185	0.620239	-5.83945	5.24e-09	5.35e-08
14489	Mtpn	myotrophin	5958.94	0.487999	0.0836074	5.83678	5.32e-09	5.43e-08
18032	Nfix	nuclear factor I/X	421.747	-1.00275	0.171806	-5.83654	5.33e-09	5.44e-08
218624	Il31ra	interleukin 31 receptor A	44.4036	-2.62963	0.450991	-5.83078	5.52e-09	5.62e-08
11658	Alcam	activated leukocyte cell adhesion molecule	423.875	-0.833336	0.142928	-5.83047	5.53e-09	5.63e-08
29876	Clic4	chloride intracellular channel 4	2731.75	-0.481018	0.0825124	-5.82965	5.55e-09	5.65e-08
68106	Nt5c3b	5'-nucleotidase, cytosolic IIIB	634.011	0.768143	0.131769	5.82948	5.56e-09	5.66e-08
14064	F2rl2	coagulation factor II thrombin receptor like 2	81.4776	-2.47528	0.424705	-5.82823	5.6e-09	5.69e-08
268977	Ltbp1	latent transforming growth factor beta binding protein 1	187.845	-1.25349	0.215085	-5.82787	5.61e-09	5.7e-08
619292	G430095P16Rik	RIKEN cDNA G430095P16 gene	51.4895	-2.29397	0.393742	-5.82606	5.68e-09	5.76e-08
235339	Dlat	dihydrolipoamide S-acetyltransferase	2019.26	0.516063	0.0885892	5.82534	5.7e-09	5.78e-08
628571	Igkv4-63	immunoglobulin kappa variable 4-63	72.1787	2.09677	0.35995	5.82516	5.71e-09	5.78e-08
20491	Sla	src-like adaptor	3872.58	0.617437	0.106022	5.82367	5.76e-09	5.83e-08
16882	Lig3	ligase III, DNA, ATP-dependent	1514.17	0.632385	0.108647	5.82057	5.86e-09	5.94e-08
20403	Itsn2	intersectin 2	2496.46	0.838293	0.144105	5.81724	5.98e-09	6.05e-08
672763	Gm13710	predicted gene 13710	50.925	-2.60345	0.447729	-5.81479	6.07e-09	6.14e-08
227298	Retreg2	reticulophagy regulator family member 2	1896.52	-0.475457	0.0818298	-5.81032	6.24e-09	6.3e-08
622728	Ighv1-75	immunoglobulin heavy variable 1-75	1223.16	0.569516	0.0980226	5.81004	6.25e-09	6.31e-08
12798	Cnn2	calponin 2	3547.44	0.592165	0.102027	5.80398	6.48e-09	6.54e-08
14266	Aff2	AF4/FMR2 family, member 2	67.2735	1.84557	0.318045	5.80287	6.52e-09	6.57e-08
19766	Ripk1	receptor (TNFRSF)-interacting serine-threonine kinase 1	1881.19	0.516146	0.0889779	5.80084	6.6e-09	6.65e-08
14068	F7	coagulation factor VII	69.7789	2.17165	0.374544	5.79812	6.71e-09	6.76e-08
19720	Trim27	tripartite motif-containing 27	2664.31	0.51785	0.0893631	5.7949	6.84e-09	6.88e-08
68861	Dipk2a	divergent protein kinase domain 2A	642.491	-1.07445	0.185501	-5.79216	6.95e-09	6.99e-08
114716	Spred2	sprouty-related EVH1 domain containing 2	473.937	0.874559	0.151005	5.79158	6.97e-09	7.01e-08
627049	Zfp800	zinc finger protein 800	1048.48	-0.604408	0.104382	-5.79035	7.02e-09	7.06e-08
668389	Ighv2-4	immunoglobulin heavy variable V2-4	117.763	2.34907	0.405749	5.78946	7.06e-09	7.09e-08
18810	Plec	plectin	2567.67	0.645861	0.111726	5.78076	7.44e-09	7.46e-08
246103	Atxn7	ataxin 7	700.177	-0.75433	0.130522	-5.77932	7.5e-09	7.52e-08
14131	Fcgr3	Fc receptor, IgG, low affinity III	1344.39	0.598576	0.10366	5.77442	7.72e-09	7.74e-08
50926	Hnrnpdl	heterogeneous nuclear ribonucleoprotein D-like	4861.83	-0.754014	0.130598	-5.77354	7.76e-09	7.77e-08
215436	Slc35e3	solute carrier family 35, member E3	213.855	-1.05771	0.183229	-5.7726	7.81e-09	7.81e-08
328133	Slc39a9	solute carrier family 39 (zinc transporter), member 9	1371.84	0.55193	0.0956799	5.7685	8e-09	8e-08
57258	Xpo4	exportin 4	814.194	0.772679	0.134023	5.76526	8.15e-09	8.15e-08
29875	Iqgap1	IQ motif containing GTPase activating protein 1	8710.11	0.66969	0.11633	5.7568	8.57e-09	8.56e-08
18712	Pim1	proviral integration site 1	5508.64	0.788907	0.137047	5.75649	8.59e-09	8.57e-08
70974	Pgm2l1	phosphoglucomutase 2-like 1	492.451	-1.05457	0.183206	-5.75622	8.6e-09	8.58e-08
16211	Kpnb1	karyopherin subunit beta 1	14484.1	0.475576	0.0826863	5.75157	8.84e-09	8.82e-08
17156	Man1a2	mannosidase, alpha, class 1A, member 2	1506.2	0.55242	0.0960902	5.74898	8.98e-09	8.95e-08
328417	Parp4	poly (ADP-ribose) polymerase family, member 4	747.648	0.752611	0.131116	5.74003	9.47e-09	9.43e-08
16534	Kcnn4	potassium intermediate/small conductance calcium-activated channel, subfamily N, member 4	1178.06	-0.667176	0.116285	-5.73742	9.61e-09	9.57e-08
56401	P3h1	prolyl 3-hydroxylase 1	631.955	0.709702	0.123744	5.73526	9.74e-09	9.68e-08
19645	Rb1	RB transcriptional corepressor 1	1791.58	-0.618491	0.107843	-5.73508	9.75e-09	9.69e-08
77593	Usp45	ubiquitin specific petidase 45	878.13	-0.641762	0.111914	-5.73443	9.78e-09	9.72e-08
20715	Serpina3g	serine (or cysteine) peptidase inhibitor, clade A, member 3G	1391.12	0.632421	0.110295	5.73389	9.82e-09	9.74e-08
73998	Herc3	hect domain and RLD 3	245.277	-1.02712	0.179231	-5.73068	1e-08	9.92e-08
29811	Ndrg2	N-myc downstream regulated gene 2	302.356	-0.987833	0.172438	-5.72862	1.01e-08	1e-07
11637	Ak2	adenylate kinase 2	4057.34	0.576457	0.100683	5.72549	1.03e-08	1.02e-07
106618	Wdr90	WD repeat domain 90	945.636	-0.67704	0.118275	-5.72426	1.04e-08	1.03e-07
18019	Nfatc2	nuclear factor of activated T cells, cytoplasmic, calcineurin dependent 2	321.792	1.46524	0.256014	5.72327	1.04e-08	1.03e-07
16796	Lasp1	LIM and SH3 protein 1	3610.28	0.660906	0.115558	5.71925	1.07e-08	1.06e-07
21871	Atp6v0a2	ATPase, H+ transporting, lysosomal V0 subunit A2	1198.2	0.712096	0.124545	5.71756	1.08e-08	1.07e-07
100504461	5430401H09Rik	RIKEN cDNA 5430401H09 gene	43.1407	-2.96705	0.518982	-5.71706	1.08e-08	1.07e-07
70356	St13	suppression of tumorigenicity 13	3757.83	0.575097	0.100677	5.71233	1.11e-08	1.1e-07
13136	Cd55	CD55 molecule, decay accelerating factor for complement	487.573	-0.884937	0.154943	-5.71137	1.12e-08	1.11e-07
20425	Shmt1	serine hydroxymethyltransferase 1 (soluble)	1054.73	0.60271	0.105552	5.71005	1.13e-08	1.11e-07
227648	Sec16a	SEC16 homolog A, endoplasmic reticulum export factor	2371.02	0.755522	0.132418	5.70558	1.16e-08	1.14e-07
17698	Msn	moesin	11921.6	0.556618	0.0975626	5.70524	1.16e-08	1.14e-07
111175	Pecr	peroxisomal trans-2-enoyl-CoA reductase	647.054	0.707345	0.123987	5.705	1.16e-08	1.14e-07
69162	Sec31a	SEC31 homolog A, COPII coat complex component	3935.35	0.56948	0.099862	5.70266	1.18e-08	1.16e-07
245469	Pdzd4	PDZ domain containing 4	73.2266	-1.73308	0.303919	-5.70246	1.18e-08	1.16e-07
80886	Senp3	SUMO/sentrin specific peptidase 3	2296.42	0.556173	0.0975984	5.69859	1.21e-08	1.19e-07
66460	Sys1	SYS1 Golgi-localized integral membrane protein homolog (S. cerevisiae)	425.105	1.19372	0.209525	5.69726	1.22e-08	1.19e-07
13017	Ctbp2	C-terminal binding protein 2	962.321	0.953869	0.167437	5.69687	1.22e-08	1.2e-07
13418	Dnajc1	DnaJ heat shock protein family (Hsp40) member C1	749.513	0.619456	0.108752	5.69606	1.23e-08	1.2e-07
77519	Zfp266	zinc finger protein 266	483.347	-0.829486	0.145691	-5.69347	1.24e-08	1.22e-07
230861	Eif4g3	eukaryotic translation initiation factor 4 gamma, 3	5200.02	0.645106	0.113322	5.6927	1.25e-08	1.22e-07
15931	Ids	iduronate 2-sulfatase	318.257	-0.899349	0.157982	-5.69273	1.25e-08	1.22e-07
217935	Dync2i1	dynein 2 intermediate chain 1	237.252	-1.21551	0.21361	-5.69031	1.27e-08	1.24e-07
333433	Gpd1l	glycerol-3-phosphate dehydrogenase 1-like	2222.41	0.56951	0.100103	5.68922	1.28e-08	1.25e-07
18793	Plaur	plasminogen activator, urokinase receptor	969.446	-0.635335	0.111715	-5.68708	1.29e-08	1.26e-07
384515	Igkv4-68	immunoglobulin kappa variable 4-68	485.251	-0.815221	0.143486	-5.68152	1.34e-08	1.3e-07
11776	Ap3d1	adaptor-related protein complex 3, delta 1 subunit	3117.75	0.627604	0.110505	5.67942	1.35e-08	1.32e-07
17847	Usp34	ubiquitin specific peptidase 34	3457.05	0.484649	0.0853465	5.67861	1.36e-08	1.32e-07
494448	Cbx6	chromobox 6	612.919	-0.809379	0.142537	-5.67837	1.36e-08	1.32e-07
12816	Col12a1	collagen, type XII, alpha 1	53.0545	-2.66732	0.469755	-5.6781	1.36e-08	1.33e-07
75964	Trappc8	trafficking protein particle complex 8	1960.98	0.520414	0.0917127	5.67439	1.39e-08	1.35e-07
213211	Rnf26	ring finger protein 26	1119.55	0.793129	0.139995	5.66539	1.47e-08	1.43e-07
266632	Irak4	interleukin-1 receptor-associated kinase 4	691.588	0.761833	0.134501	5.66416	1.48e-08	1.44e-07
238799	Tnpo1	transportin 1	3846.61	0.718329	0.126829	5.66375	1.48e-08	1.44e-07
107338	Gbf1	golgi-specific brefeldin A-resistance factor 1	2383.18	0.713452	0.126061	5.65956	1.52e-08	1.47e-07
77053	Sun1	Sad1 and UNC84 domain containing 1	1193.66	-0.59334	0.104888	-5.65687	1.54e-08	1.5e-07
14013	Mecom	MDS1 and EVI1 complex locus	31.8453	-2.8575	0.50523	-5.65583	1.55e-08	1.5e-07
56195	Ptbp2	polypyrimidine tract binding protein 2	642.373	-0.754255	0.133506	-5.64961	1.61e-08	1.56e-07
74131	Sash3	SAM and SH3 domain containing 3	2102.48	0.504288	0.0892763	5.64862	1.62e-08	1.57e-07
100504404	H2-Ea	histocompatibility 2, class II antigen E alpha	205.055	-1.22396	0.216735	-5.64727	1.63e-08	1.58e-07
207375	Fam120c	family with sequence similarity 120, member C	264.336	-1.27999	0.22678	-5.64421	1.66e-08	1.6e-07
272396	Tars3	threonyl-tRNA synthetase 3	624.775	-0.88241	0.156364	-5.64332	1.67e-08	1.61e-07
68991	Ssu72	Ssu72 RNA polymerase II CTD phosphatase homolog (yeast)	1161.2	0.685061	0.121413	5.64238	1.68e-08	1.62e-07
12402	Cbl	Casitas B-lineage lymphoma	2128.55	1.2722	0.22554	5.64069	1.69e-08	1.63e-07
55935	Fnbp4	formin binding protein 4	2869.2	-0.704139	0.124855	-5.63963	1.7e-08	1.64e-07
18750	Prkca	protein kinase C, alpha	266.42	-1.10016	0.195107	-5.63872	1.71e-08	1.65e-07
70508	Bbx	bobby sox HMG box containing	925.333	0.838382	0.148703	5.63795	1.72e-08	1.66e-07
231151	Tada2b	transcriptional adaptor 2B	659.241	0.791339	0.14041	5.63592	1.74e-08	1.68e-07
50799	Slc25a13	solute carrier family 25 (mitochondrial carrier, adenine nucleotide translocator), member 13	781.856	0.893322	0.158622	5.63178	1.78e-08	1.72e-07
20409	Ostf1	osteoclast stimulating factor 1	2351	0.486783	0.0864871	5.62839	1.82e-08	1.75e-07
20591	Kdm5c	lysine demethylase 5C	3050.69	0.64917	0.115346	5.628	1.82e-08	1.75e-07
170625	Snx18	sorting nexin 18	1168.19	0.724793	0.128796	5.62743	1.83e-08	1.76e-07
52055	Rab11fip5	RAB11 family interacting protein 5 (class I)	218.886	-1.14711	0.203956	-5.62431	1.86e-08	1.79e-07
13349	Ackr1	atypical chemokine receptor 1 (Duffy blood group)	57.9773	-2.2844	0.406277	-5.62276	1.88e-08	1.8e-07
229658	Vangl1	VANGL planar cell polarity 1	50.2177	-2.22072	0.395015	-5.62187	1.89e-08	1.81e-07
21781	Tfdp1	transcription factor Dp 1	8529.4	0.475001	0.0844972	5.6215	1.89e-08	1.81e-07
240057	Syngap1	synaptic Ras GTPase activating protein 1 homolog (rat)	169.773	-1.98442	0.353041	-5.62092	1.9e-08	1.82e-07
218629	Dhx29	DExH-box helicase 29	1060.94	0.724519	0.128905	5.62058	1.9e-08	1.82e-07
18604	Pdk2	pyruvate dehydrogenase kinase, isoenzyme 2	119.836	-1.58958	0.282915	-5.61856	1.93e-08	1.84e-07
229534	Pbxip1	pre B cell leukemia transcription factor interacting protein 1	1210.92	0.718094	0.127894	5.61478	1.97e-08	1.88e-07
21665	Tdg	thymine DNA glycosylase	325.075	0.896218	0.159629	5.61439	1.97e-08	1.88e-07
619833	Ighv1-69	immunoglobulin heavy variable 1-69	1857.71	0.903779	0.160983	5.61414	1.98e-08	1.89e-07
19353	Rac1	Rac family small GTPase 1	5222.04	0.408419	0.0727647	5.61288	1.99e-08	1.9e-07
319924	Apba1	amyloid beta precursor protein binding family A member 1	272.111	-1.00587	0.179216	-5.61261	1.99e-08	1.9e-07
76117	Arhgap15	Rho GTPase activating protein 15	1439.69	-0.647409	0.115477	-5.60638	2.07e-08	1.97e-07
218973	Wdhd1	WD repeat and HMG-box DNA binding protein 1	2328.43	-0.555375	0.0990717	-5.60578	2.07e-08	1.97e-07
12581	Cdkn2d	cyclin dependent kinase inhibitor 2D	766.909	0.941152	0.167893	5.60565	2.07e-08	1.97e-07
69634	Clybl	citrate lyase beta like	229.858	-1.11649	0.199219	-5.60434	2.09e-08	1.99e-07
13732	Emp3	epithelial membrane protein 3	1081.4	-0.529924	0.0945627	-5.60395	2.1e-08	1.99e-07
227210	Ccnyl1	cyclin Y-like 1	313.971	0.88534	0.158035	5.60219	2.12e-08	2.01e-07
66107	Wfdc21	WAP four-disulfide core domain 21	425.19	1.22922	0.219484	5.60049	2.14e-08	2.03e-07
56384	Letm1	leucine zipper-EF-hand containing transmembrane protein 1	1545.64	0.49655	0.0887067	5.59766	2.17e-08	2.06e-07
14702	Gng2	guanine nucleotide binding protein (G protein), gamma 2	764.797	-0.704332	0.125856	-5.59635	2.19e-08	2.07e-07
66445	Cyc1	cytochrome c-1	2378.77	0.621169	0.110996	5.5963	2.19e-08	2.07e-07
22156	Tuft1	tuftelin 1	59.3981	-1.92309	0.343681	-5.59558	2.2e-08	2.08e-07
69993	Chn2	chimerin 2	127.808	-1.42638	0.254998	-5.59368	2.22e-08	2.1e-07
71169	Nbas	neuroblastoma amplified sequence	1226.34	0.68852	0.123097	5.59332	2.23e-08	2.11e-07
210719	Mkx	mohawk homeobox	24.7578	-3.94741	0.705742	-5.59327	2.23e-08	2.11e-07
14268	Fn1	fibronectin 1	4932.89	0.716634	0.128139	5.59261	2.24e-08	2.11e-07
54723	Tfip11	tuftelin interacting protein 11	1167.52	0.653084	0.116806	5.59116	2.26e-08	2.13e-07
60440	Iigp1	interferon inducible GTPase 1	147.052	-1.50993	0.270262	-5.5869	2.31e-08	2.18e-07
20515	Slc20a1	solute carrier family 20, member 1	1867.39	-0.561677	0.100767	-5.57404	2.49e-08	2.35e-07
68121	Cep70	centrosomal protein 70	462.245	-0.96706	0.173559	-5.57194	2.52e-08	2.37e-07
56791	Ube2l6	ubiquitin-conjugating enzyme E2L 6	1223.06	-0.829354	0.148929	-5.56879	2.57e-08	2.42e-07
230673	Ipo13	importin 13	943.263	0.604207	0.108502	5.56863	2.57e-08	2.42e-07
19087	Prkar2a	protein kinase, cAMP dependent regulatory, type II alpha	1155.37	0.659297	0.118453	5.56589	2.61e-08	2.45e-07
320139	Ptpn7	protein tyrosine phosphatase, non-receptor type 7	4731.83	0.532039	0.0956222	5.56397	2.64e-08	2.48e-07
50917	Galns	galactosamine (N-acetyl)-6-sulfatase	1733.51	0.512177	0.0921151	5.56019	2.69e-08	2.53e-07
71768	Vwce	von Willebrand factor C and EGF domains	38.1434	-3.02056	0.543583	-5.55677	2.75e-08	2.58e-07
234076	Tmco3	transmembrane and coiled-coil domains 3	540.183	0.717201	0.129084	5.55606	2.76e-08	2.59e-07
216848	Chd3	chromodomain helicase DNA binding protein 3	1137.5	-1.00709	0.181264	-5.55592	2.76e-08	2.59e-07
226016	Abhd17b	abhydrolase domain containing 17B	1159.68	0.694503	0.125049	5.55386	2.79e-08	2.62e-07
11765	Ap1g1	adaptor protein complex AP-1, gamma 1 subunit	2801.83	0.631734	0.113801	5.55124	2.84e-08	2.66e-07
74840	Manf	mesencephalic astrocyte-derived neurotrophic factor	6098.26	0.86184	0.155263	5.55086	2.84e-08	2.66e-07
67168	Lpar6	lysophosphatidic acid receptor 6	195.632	-1.1093	0.199864	-5.55027	2.85e-08	2.67e-07
20810	Srm	spermidine synthase	2948.25	0.503164	0.0906753	5.54907	2.87e-08	2.69e-07
215632	Psd4	pleckstrin and Sec7 domain containing 4	3378.07	0.521764	0.0940803	5.54594	2.92e-08	2.73e-07
21685	Tef	thyrotroph embryonic factor	212.105	-1.10125	0.1986	-5.54508	2.94e-08	2.74e-07
77853	Msl2	MSL complex subunit 2	2325.3	-0.499562	0.0900922	-5.54501	2.94e-08	2.74e-07
22151	Tubb2a	tubulin, beta 2A class IIA	244.633	-0.946076	0.170688	-5.54272	2.98e-08	2.78e-07
231003	Klhl17	kelch-like 17	494.008	-0.904934	0.163316	-5.54099	3.01e-08	2.8e-07
109685	Hyal3	hyaluronoglucosaminidase 3	84.1494	-2.21366	0.399895	-5.53561	3.1e-08	2.89e-07
107476	Acaca	acetyl-Coenzyme A carboxylase alpha	1667.12	0.63694	0.115128	5.53245	3.16e-08	2.94e-07
107503	Atf5	activating transcription factor 5	501.04	0.719916	0.130126	5.53247	3.16e-08	2.94e-07
13057	Cyba	cytochrome b-245, alpha polypeptide	2696.41	0.86833	0.156983	5.53137	3.18e-08	2.95e-07
226751	Cdc42bpa	CDC42 binding protein kinase alpha	365.632	-1.09901	0.198752	-5.52956	3.21e-08	2.98e-07
20621	Snn	stannin	60.1272	-2.58321	0.467341	-5.52747	3.25e-08	3.02e-07
241633	Atp8b4	ATPase, class I, type 8B, member 4	9327.69	0.419539	0.0759169	5.52629	3.27e-08	3.04e-07
66902	Mtap	methylthioadenosine phosphorylase	849.657	0.674815	0.122131	5.52534	3.29e-08	3.05e-07
321019	Gpr183	G protein-coupled receptor 183	139.782	-1.69642	0.307167	-5.5228	3.34e-08	3.09e-07
72318	Cyth4	cytohesin 4	1978.73	0.529447	0.095882	5.52186	3.35e-08	3.11e-07
16450	Jag2	jagged 2	80.4748	-1.79024	0.32427	-5.52083	3.37e-08	3.12e-07
210789	Tbc1d4	TBC1 domain family, member 4	292.959	-0.929042	0.168368	-5.51792	3.43e-08	3.18e-07
11769	Ap1s1	adaptor protein complex AP-1, sigma 1	1717.17	0.548755	0.0994922	5.51556	3.48e-08	3.22e-07
433804	Zfp985	zinc finger protein 985	21.8298	4.69004	0.850391	5.51515	3.48e-08	3.22e-07
75316	Taf1d	TATA-box binding protein associated factor, RNA polymerase I, D	1714.56	-0.786106	0.142566	-5.51399	3.51e-08	3.24e-07
628614	Ighv1-34	immunoglobulin heavy variable 1-34	732.26	0.762243	0.138271	5.51265	3.53e-08	3.26e-07
12915	Atf6b	activating transcription factor 6 beta	2225.35	0.535658	0.0971756	5.51227	3.54e-08	3.27e-07
16886	Limk2	LIM domain kinase 2	965.847	0.547068	0.0992484	5.51211	3.55e-08	3.27e-07
268515	Bahcc1	BAH domain and coiled-coil containing 1	459.025	-0.96932	0.175862	-5.51181	3.55e-08	3.27e-07
67834	Idh3a	isocitrate dehydrogenase 3 (NAD+) alpha	2846.99	0.573362	0.104059	5.50999	3.59e-08	3.31e-07
26395	Map2k1	mitogen-activated protein kinase kinase 1	1558.54	0.490845	0.0891156	5.50796	3.63e-08	3.34e-07
58233	Dnaja4	DnaJ heat shock protein family (Hsp40) member A4	207.931	-1.39511	0.253342	-5.50682	3.65e-08	3.36e-07
18201	Nsmaf	neutral sphingomyelinase (N-SMase) activation associated factor	1151.08	-0.643374	0.116876	-5.50478	3.7e-08	3.4e-07
15951	Ifi204	interferon activated gene 204	276.035	-1.20384	0.218709	-5.50429	3.71e-08	3.41e-07
246727	Oas3	2'-5' oligoadenylate synthetase 3	597.944	-1.13491	0.206335	-5.50031	3.79e-08	3.48e-07
268980	Strn	striatin, calmodulin binding protein	904.526	0.803087	0.146022	5.49976	3.8e-08	3.49e-07
68077	Nop53	NOP53 ribosome biogenesis factor	3058.05	-0.439246	0.0798953	-5.49777	3.85e-08	3.53e-07
140630	Ube4a	ubiquitination factor E4A	2362.93	0.44358	0.0807502	5.49323	3.95e-08	3.62e-07
11699	Ambp	alpha 1 microglobulin/bikunin precursor	58.277	3.55495	0.647361	5.49145	3.99e-08	3.65e-07
21887	Tle3	transducin-like enhancer of split 3	1944.4	0.511133	0.0931003	5.49014	4.02e-08	3.68e-07
230594	Tut4	terminal uridylyl transferase 4	1183.01	-0.91631	0.166922	-5.48947	4.03e-08	3.69e-07
14129	Fcgr1	Fc receptor, IgG, high affinity I	172.415	1.61172	0.293741	5.48688	4.09e-08	3.74e-07
329735	4933431E20Rik	RIKEN cDNA 4933431E20 gene	86.637	-2.02001	0.368168	-5.48665	4.1e-08	3.74e-07
68134	Upf3b	UPF3 regulator of nonsense transcripts homolog B (yeast)	1202	-0.7334	0.133679	-5.4863	4.1e-08	3.75e-07
83674	Cnnm1	cyclin M1	49.6883	-2.81567	0.51335	-5.4849	4.14e-08	3.78e-07
105501	Abhd4	abhydrolase domain containing 4	464.841	-0.821927	0.1499	-5.48318	4.18e-08	3.81e-07
210711	Mcmbp	minichromosome maintenance complex binding protein	2780.89	0.498324	0.0908986	5.4822	4.2e-08	3.83e-07
74022	Glyr1	glyoxylate reductase 1 homolog (Arabidopsis)	4148.27	0.51471	0.0939065	5.48109	4.23e-08	3.85e-07
18975	Polg	polymerase (DNA directed), gamma	2067.13	0.567408	0.103536	5.48032	4.25e-08	3.87e-07
320782	Tmem154	transmembrane protein 154	590.402	0.665484	0.121439	5.47997	4.25e-08	3.87e-07
320500	Tmem215	transmembrane protein 215	30.0739	-3.15992	0.5767	-5.47931	4.27e-08	3.89e-07
93692	Glrx	glutaredoxin	1911.46	0.563172	0.102869	5.47463	4.38e-08	3.99e-07
101502	Hsd3b7	hydroxy-delta-5-steroid dehydrogenase, 3 beta- and steroid delta-isomerase 7	387.824	-0.87348	0.159656	-5.47101	4.47e-08	4.07e-07
110611	Hdlbp	high density lipoprotein (HDL) binding protein	14318.9	0.609707	0.111454	5.47046	4.49e-08	4.08e-07
71844	Nup58	nucleoporin 58	1983.92	0.445555	0.0814841	5.46799	4.55e-08	4.13e-07
106877	Afap1l1	actin filament associated protein 1-like 1	315.619	-0.852063	0.155852	-5.46712	4.57e-08	4.15e-07
12874	Cpd	carboxypeptidase D	2995.28	0.436625	0.0798699	5.4667	4.58e-08	4.16e-07
20321	Frrs1	ferric-chelate reductase 1	663.134	0.659601	0.120678	5.46581	4.61e-08	4.18e-07
268420	Alkbh5	alkB homolog 5, RNA demethylase	2666.43	0.467002	0.0854543	5.46494	4.63e-08	4.19e-07
319944	Taf2	TATA-box binding protein associated factor 2	1588.28	0.513635	0.0939892	5.46482	4.63e-08	4.19e-07
244911	C2cd4a	C2 calcium-dependent domain containing 4A	22.4492	5.49158	1.00543	5.46194	4.71e-08	4.26e-07
223527	Eny2	ENY2 transcription and export complex 2 subunit	810.329	-0.725964	0.132921	-5.46161	4.72e-08	4.27e-07
192197	Bcas3	BCAS3 microtubule associated cell migration factor	405.37	-0.913453	0.167269	-5.46099	4.73e-08	4.28e-07
234779	Plcg2	phospholipase C, gamma 2	5458.67	0.610386	0.111784	5.46038	4.75e-08	4.29e-07
78926	Gas2l1	growth arrest-specific 2 like 1	155.053	1.58457	0.290279	5.45878	4.79e-08	4.33e-07
216505	Pik3ip1	phosphoinositide-3-kinase interacting protein 1	388.466	-0.979375	0.179464	-5.45723	4.84e-08	4.36e-07
102247	Gpat4	glycerol-3-phosphate acyltransferase 4	1715.38	0.492196	0.0902121	5.45598	4.87e-08	4.39e-07
217893	Pacs2	phosphofurin acidic cluster sorting protein 2	972.592	-0.589567	0.108178	-5.44996	5.04e-08	4.54e-07
70546	Zdhhc2	zinc finger, DHHC domain containing 2	174.517	1.57412	0.288954	5.44765	5.1e-08	4.6e-07
108687	Edem2	ER degradation enhancer, mannosidase alpha-like 2	2657.16	0.645895	0.118589	5.44651	5.14e-08	4.62e-07
217578	Baz1a	bromodomain adjacent to zinc finger domain 1A	10441.9	0.878506	0.161344	5.44494	5.18e-08	4.66e-07
68262	Agpat4	1-acylglycerol-3-phosphate O-acyltransferase 4	197.109	-1.09099	0.200378	-5.44464	5.19e-08	4.67e-07
22658	Pcgf2	polycomb group ring finger 2	122.435	-1.4675	0.269574	-5.4438	5.22e-08	4.69e-07
71198	Otud1	OTU domain containing 1	68.508	-1.72305	0.316666	-5.44123	5.29e-08	4.75e-07
78339	Ttyh3	tweety family member 3	1610.51	-0.588025	0.108084	-5.44047	5.31e-08	4.77e-07
241303	Fam78a	family with sequence similarity 78, member A	636.017	-0.809928	0.148913	-5.43892	5.36e-08	4.81e-07
21897	Tlr1	toll-like receptor 1	169.748	1.07936	0.198461	5.43864	5.37e-08	4.81e-07
109229	Fam118b	family with sequence similarity 118, member B	461.41	0.705568	0.129803	5.4357	5.46e-08	4.89e-07
628056	Igkv1-131	immunoglobulin kappa variable 1-131	70.744	1.67006	0.30734	5.4339	5.51e-08	4.94e-07
140859	Nek8	NIMA (never in mitosis gene a)-related expressed kinase 8	156.217	-1.15921	0.213433	-5.43127	5.6e-08	5.01e-07
74570	Zkscan1	zinc finger with KRAB and SCAN domains 1	400.469	-0.767613	0.14135	-5.43061	5.62e-08	5.02e-07
66871	Cpne8	copine VIII	48.7365	2.4286	0.447243	5.43016	5.63e-08	5.03e-07
56398	Chp1	calcineurin-like EF hand protein 1	3304.54	0.51574	0.094999	5.4289	5.67e-08	5.07e-07
268752	Wdfy2	WD repeat and FYVE domain containing 2	325.53	0.999669	0.18421	5.42679	5.74e-08	5.12e-07
104086	Cyp27a1	cytochrome P450, family 27, subfamily a, polypeptide 1	173.285	-1.14024	0.210343	-5.42086	5.93e-08	5.29e-07
17250	Abcc1	ATP-binding cassette, sub-family C member 1	1966.94	0.585929	0.108111	5.41968	5.97e-08	5.32e-07
78798	Eml4	echinoderm microtubule associated protein like 4	1345.38	0.611805	0.113013	5.4136	6.18e-08	5.51e-07
22032	Traf4	TNF receptor associated factor 4	477.15	-0.786014	0.145212	-5.41287	6.2e-08	5.52e-07
692154	Igkv1-88	immunoglobulin kappa chain variable 1-88	499.028	0.758234	0.140081	5.41281	6.2e-08	5.52e-07
17246	Mdm2	transformed mouse 3T3 cell double minute 2	1730.85	0.45862	0.0847377	5.41222	6.22e-08	5.54e-07
75991	Slain2	SLAIN motif family, member 2	1897.6	0.469723	0.086796	5.4118	6.24e-08	5.55e-07
225283	Rprd1a	regulation of nuclear pre-mRNA domain containing 1A	321.302	0.829933	0.153364	5.41154	6.25e-08	5.55e-07
67881	Mdp1	magnesium-dependent phosphatase 1	442.381	-0.998893	0.184789	-5.40559	6.46e-08	5.74e-07
12771	Ccr3	C-C motif chemokine receptor 3	123.163	-1.45708	0.269653	-5.40352	6.53e-08	5.8e-07
208643	Eif4g1	eukaryotic translation initiation factor 4, gamma 1	16378.4	0.540358	0.100011	5.40302	6.55e-08	5.81e-07
22608	Ybx1	Y box protein 1	14748.3	0.353852	0.0655208	5.40061	6.64e-08	5.89e-07
102115	Dohh	deoxyhypusine hydroxylase/monooxygenase	846.113	0.573947	0.106288	5.39991	6.67e-08	5.91e-07
233489	Picalm	phosphatidylinositol binding clathrin assembly protein	5402.89	-0.39274	0.0727391	-5.3993	6.69e-08	5.93e-07
224656	Zfp523	zinc finger protein 523	388.71	-0.863192	0.159992	-5.39521	6.84e-08	6.06e-07
69623	Zfp33b	zinc finger protein 33B	21.0101	-4.30942	0.798891	-5.39426	6.88e-08	6.09e-07
11534	Adk	adenosine kinase	1113.98	-0.646845	0.120027	-5.38919	7.08e-08	6.25e-07
13478	Dpagt1	dolichyl-phosphate N-acetylglucosaminephosphotransferase 1	1389.52	0.532003	0.0987162	5.38922	7.08e-08	6.25e-07
380780	Serpina11	serine (or cysteine) peptidase inhibitor, clade A (alpha-1 antiproteinase, antitrypsin), member 11	24.4135	-3.92321	0.728336	-5.38654	7.18e-08	6.34e-07
19349	Rab7	RAB7, member RAS oncogene family	3409.68	0.504782	0.0938807	5.37685	7.58e-08	6.69e-07
66972	Slc25a23	solute carrier family 25 (mitochondrial carrier; phosphate carrier), member 23	176.641	-1.57209	0.292501	-5.37465	7.67e-08	6.77e-07
60599	Trp53inp1	transformation related protein 53 inducible nuclear protein 1	1401.12	0.634277	0.118011	5.37472	7.67e-08	6.77e-07
72128	2610008E11Rik	RIKEN cDNA 2610008E11 gene	107.549	-1.59327	0.296455	-5.3744	7.68e-08	6.77e-07
20379	Sfrp4	secreted frizzled-related protein 4	30.7081	-3.18909	0.593401	-5.37425	7.69e-08	6.77e-07
20447	St6galnac3	ST6 (alpha-N-acetyl-neuraminyl-2,3-beta-galactosyl-1,3)-N-acetylgalactosaminide alpha-2,6-sialyltransferase 3	67.2055	-2.00341	0.372777	-5.37429	7.69e-08	6.77e-07
240756	Klhl12	kelch-like 12	604.441	-0.743574	0.138398	-5.37271	7.76e-08	6.82e-07
209558	Enpp3	ectonucleotide pyrophosphatase/phosphodiesterase 3	25.1416	-3.16805	0.589816	-5.37125	7.82e-08	6.88e-07
16423	Cd47	CD47 antigen (Rh-related antigen, integrin-associated signal transducer)	5947.05	0.493052	0.0918154	5.37004	7.87e-08	6.92e-07
67468	Mmd	monocyte to macrophage differentiation-associated	476.977	0.737604	0.137448	5.36643	8.03e-08	7.05e-07
219105	Zmym5	zinc finger, MYM-type 5	623.704	-0.69954	0.130356	-5.3664	8.03e-08	7.05e-07
193742	Abhd16a	abhydrolase domain containing 16A	987.681	-0.67737	0.126262	-5.36481	8.1e-08	7.11e-07
68026	Pclaf	PCNA clamp associated factor	2159.26	0.633783	0.118192	5.36233	8.22e-08	7.2e-07
331474	Rtl5	retrotransposon Gag like 5	53.6635	-2.08496	0.388846	-5.36191	8.23e-08	7.22e-07
12777	Ccr10	C-C motif chemokine receptor 10	82.0806	2.03111	0.378832	5.36151	8.25e-08	7.23e-07
94184	Pdxdc1	pyridoxal-dependent decarboxylase domain containing 1	1483.34	0.594254	0.110839	5.36143	8.26e-08	7.23e-07
16169	Il15ra	interleukin 15 receptor, alpha chain	390.806	0.839304	0.156604	5.3594	8.35e-08	7.3e-07
100040298	Gm15501	predicted pseudogene 15501	1169.51	-0.497896	0.0929351	-5.35746	8.44e-08	7.38e-07
64214	Rgs18	regulator of G-protein signaling 18	1003.57	-0.677627	0.126517	-5.35603	8.51e-08	7.43e-07
72692	Hnrnpll	heterogeneous nuclear ribonucleoprotein L-like	2273	0.477928	0.0892734	5.35353	8.63e-08	7.53e-07
210376	Mtmr9	myotubularin related protein 9	712.218	0.617194	0.115335	5.35133	8.73e-08	7.62e-07
14299	Ncs1	neuronal calcium sensor 1	60.7732	-2.21458	0.413947	-5.34991	8.8e-08	7.68e-07
327799	Usp44	ubiquitin specific peptidase 44	87.3948	2.05603	0.384329	5.34965	8.81e-08	7.68e-07
57908	Zfp318	zinc finger protein 318	300.171	-1.21946	0.228114	-5.34583	9e-08	7.84e-07
16154	Il10ra	interleukin 10 receptor, alpha	318.92	-0.799823	0.149616	-5.34582	9e-08	7.84e-07
68544	Trir	telomerase RNA component interacting RNase	1540.83	0.732748	0.13709	5.34503	9.04e-08	7.87e-07
19701	Ren1	renin 1 structural	41.0184	-3.2663	0.611205	-5.34403	9.09e-08	7.91e-07
117167	Steap4	STEAP family member 4	97.6898	2.37987	0.445433	5.34281	9.15e-08	7.96e-07
67063	Pgap4	post-GPI attachment to proteins GalNAc transferase 4	51.1407	-2.24902	0.421129	-5.34044	9.27e-08	8.06e-07
56395	Tmem115	transmembrane protein 115	560.458	0.774767	0.145114	5.33902	9.35e-08	8.12e-07
67266	Dipk1a	divergent protein kinase domain 1A	381.596	-0.886776	0.166228	-5.33469	9.57e-08	8.31e-07
76071	Jakmip1	janus kinase and microtubule interacting protein 1	100.736	-1.34188	0.251652	-5.33226	9.7e-08	8.41e-07
171395	Pkd1l1	polycystic kidney disease 1 like 1	27.3506	-3.42494	0.642398	-5.33149	9.74e-08	8.45e-07
13682	Eif4a2	eukaryotic translation initiation factor 4A2	7774.88	-0.489582	0.0918518	-5.33013	9.81e-08	8.5e-07
20402	Zfp106	zinc finger protein 106	5061.68	0.543683	0.102009	5.32978	9.83e-08	8.52e-07
54368	Gp9	glycoprotein 9 platelet	64.1554	-2.37509	0.445711	-5.32877	9.89e-08	8.56e-07
68149	Otub2	OTU domain, ubiquitin aldehyde binding 2	108.205	-1.36331	0.255991	-5.32562	1.01e-07	8.7e-07
230648	Efcab14	EF-hand calcium binding domain 14	1010.53	0.616023	0.11574	5.32246	1.02e-07	8.85e-07
107368	Pdzd8	PDZ domain containing 8	2901.32	0.586023	0.110113	5.322	1.03e-07	8.87e-07
15289	Hmgb1	high mobility group box 1	6357.35	-0.787134	0.147942	-5.32055	1.03e-07	8.94e-07
319885	Zcchc7	zinc finger, CCHC domain containing 7	723.717	-0.890998	0.167473	-5.32024	1.04e-07	8.95e-07
59003	Maea	macrophage erythroblast attacher	2551.99	0.457647	0.0860219	5.32012	1.04e-07	8.95e-07
19679	Pitpnm2	phosphatidylinositol transfer protein, membrane-associated 2	293.677	-0.933261	0.175468	-5.31869	1.05e-07	9.01e-07
50789	Fbxl3	F-box and leucine-rich repeat protein 3	722.517	-0.712177	0.133962	-5.31627	1.06e-07	9.13e-07
17970	Ncf2	neutrophil cytosolic factor 2	3575.24	0.393482	0.0740175	5.31607	1.06e-07	9.13e-07
13619	Phc1	polyhomeotic 1	151.126	-1.26842	0.238787	-5.31192	1.08e-07	9.34e-07
99470	Magi3	membrane associated guanylate kinase, WW and PDZ domain containing 3	279.085	0.984369	0.185378	5.31008	1.1e-07	9.43e-07
100503198	Gm19590	predicted gene, 19590	23.1143	-6.08597	1.14616	-5.30987	1.1e-07	9.43e-07
59021	Rab2a	RAB2A, member RAS oncogene family	2118.54	0.546566	0.102966	5.30821	1.11e-07	9.51e-07
72106	Jmjd8	jumonji domain containing 8	660.672	0.71144	0.134069	5.30653	1.12e-07	9.6e-07
17710	mt-Co3	cytochrome c oxidase subunit III	496.471	-0.828975	0.156384	-5.30088	1.15e-07	9.89e-07
333182	Cox6b2	cytochrome c oxidase subunit 6B2	167.579	-1.83207	0.345652	-5.30034	1.16e-07	9.92e-07
629884	Ighv1-26	immunoglobulin heavy variable 1-26	5589.14	0.643782	0.121467	5.30006	1.16e-07	9.93e-07
56463	Snd1	staphylococcal nuclease and tudor domain containing 1	6482.49	0.390277	0.0736384	5.29991	1.16e-07	9.93e-07
70807	Arrdc2	arrestin domain containing 2	177.517	-1.09859	0.20736	-5.29796	1.17e-07	1e-06
242409	Tmem8b	transmembrane protein 8B	63.9565	-2.15184	0.406297	-5.29622	1.18e-07	1.01e-06
228026	Pdk1	pyruvate dehydrogenase kinase, isoenzyme 1	1229.88	-0.527084	0.099549	-5.29472	1.19e-07	1.02e-06
26411	Map4k1	mitogen-activated protein kinase kinase kinase kinase 1	2221.76	0.628657	0.118809	5.29132	1.21e-07	1.04e-06
100017	Ldlrap1	low density lipoprotein receptor adaptor protein 1	1458.77	0.53111	0.100391	5.29043	1.22e-07	1.04e-06
100855	Tbc1d14	TBC1 domain family, member 14	968.291	0.55512	0.104954	5.28916	1.23e-07	1.05e-06
21816	Tgm1	transglutaminase 1, K polypeptide	210.975	1.17637	0.222451	5.28821	1.24e-07	1.05e-06
668661	2410002F23Rik	RIKEN cDNA 2410002F23 gene	988.587	-0.639429	0.12096	-5.28627	1.25e-07	1.07e-06
227720	Nup214	nucleoporin 214	2625.96	0.630142	0.119222	5.28544	1.25e-07	1.07e-06
69780	Smap2	small ArfGAP 2	1758.85	-0.46943	0.088836	-5.28423	1.26e-07	1.08e-06
19250	Ptpn14	protein tyrosine phosphatase, non-receptor type 14	69.33	-2.0613	0.390273	-5.28168	1.28e-07	1.09e-06
320683	Zfp629	zinc finger protein 629	211.38	-1.09363	0.20728	-5.27609	1.32e-07	1.12e-06
170749	Mtmr4	myotubularin related protein 4	1326.26	0.526425	0.0997872	5.27547	1.32e-07	1.13e-06
15894	Icam1	intercellular adhesion molecule 1	433.957	0.966659	0.183324	5.27296	1.34e-07	1.14e-06
76960	Bcas1	brain enriched myelin associated protein 1	35.4708	-2.59367	0.491922	-5.27253	1.35e-07	1.14e-06
319974	Auts2	autism susceptibility candidate 2	39.914	-2.48461	0.471405	-5.27066	1.36e-07	1.15e-06
218811	Sec24c	SEC24 homolog C, COPII coat complex component	3501.74	0.461471	0.0875839	5.2689	1.37e-07	1.17e-06
269523	Vcp	valosin containing protein	11516.7	0.398954	0.0757222	5.26865	1.37e-07	1.17e-06
216792	Iba57	IBA57 homolog, iron-sulfur cluster assembly	313.608	-0.83601	0.158687	-5.26829	1.38e-07	1.17e-06
11983	Atp5if1	ATP synthase inhibitory factor subunit 1	1901.32	-0.70549	0.133928	-5.26769	1.38e-07	1.17e-06
74116	Pi16	peptidase inhibitor 16	166.327	-1.10479	0.209862	-5.26434	1.41e-07	1.19e-06
67213	Cmtm6	CKLF-like MARVEL transmembrane domain containing 6	2135.19	0.552485	0.105025	5.26051	1.44e-07	1.22e-06
102334	Ankrd10	ankyrin repeat domain 10	1471.58	-0.515791	0.0980942	-5.25812	1.46e-07	1.23e-06
231801	Agfg2	ArfGAP with FG repeats 2	728.811	-0.638775	0.121552	-5.25517	1.48e-07	1.25e-06
71868	Spmap2l	sperm microtubule associated protein 2 like	19.2332	-4.18017	0.795643	-5.25383	1.49e-07	1.26e-06
57815	Afg2a	AFG2 AAA ATPase homolog A	502	-0.677039	0.128871	-5.25362	1.49e-07	1.26e-06
74334	Ranbp10	RAN binding protein 10	1423.26	-0.564127	0.10743	-5.25111	1.51e-07	1.28e-06
381318	Nsl1	NSL1, MIS12 kinetochore complex component	529.108	-0.695117	0.132402	-5.25005	1.52e-07	1.28e-06
113868	Acaa1a	acetyl-Coenzyme A acyltransferase 1A	559.735	0.745255	0.142041	5.24677	1.55e-07	1.31e-06
54393	Gabbr1	gamma-aminobutyric acid type B receptor subunit 1	229.291	-1.0112	0.192797	-5.24491	1.56e-07	1.32e-06
71785	Pdgfd	platelet-derived growth factor, D polypeptide	26.1963	-3.87192	0.738514	-5.24285	1.58e-07	1.33e-06
18707	Pik3cd	phosphatidylinositol-4,5-bisphosphate 3-kinase catalytic subunit delta	4997.31	0.577629	0.11019	5.24211	1.59e-07	1.34e-06
442827	Rab44	RAB44, member RAS oncogene family	7849.06	-0.420073	0.0801524	-5.24093	1.6e-07	1.35e-06
19229	Ptk2b	PTK2 protein tyrosine kinase 2 beta	2219.88	0.492891	0.0940645	5.23992	1.61e-07	1.35e-06
66676	Tmed7	transmembrane p24 trafficking protein 7	3170.49	0.446831	0.0852945	5.23869	1.62e-07	1.36e-06
19027	Sypl1	synaptophysin like 1	3338.64	0.473398	0.090434	5.23473	1.65e-07	1.39e-06
381308	Ifi211	interferon activated gene 211	192.815	-1.30619	0.249568	-5.23378	1.66e-07	1.39e-06
269608	Plekhg5	pleckstrin homology domain containing, family G (with RhoGef domain) member 5	209.092	-1.18779	0.226941	-5.23392	1.66e-07	1.39e-06
101490	Inpp5f	inositol polyphosphate-5-phosphatase F	229.377	-0.905299	0.172974	-5.23372	1.66e-07	1.39e-06
219103	Cpap	centrosome assembly and centriole elongation protein	523.902	0.669714	0.12799	5.23254	1.67e-07	1.4e-06
73095	Slc25a42	solute carrier family 25, member 42	158.441	-1.22859	0.234867	-5.23102	1.69e-07	1.41e-06
56619	Clec4e	C-type lectin domain family 4, member e	680.376	1.08724	0.20787	5.23038	1.69e-07	1.42e-06
64945	Cldn12	claudin 12	129.243	1.34766	0.257669	5.23017	1.69e-07	1.42e-06
28035	Usp39	ubiquitin specific peptidase 39	1989.35	0.522816	0.0999672	5.22988	1.7e-07	1.42e-06
320506	Lmbrd2	LMBR1 domain containing 2	181.55	1.21267	0.231926	5.22871	1.71e-07	1.43e-06
14282	Fosb	FBJ osteosarcoma oncogene B	11275.3	-0.489731	0.0936606	-5.22878	1.71e-07	1.43e-06
100662	NA	NA	143.68	-1.11349	0.212981	-5.22812	1.71e-07	1.43e-06
236790	Ints6l	integrator complex subunit 6 like	1304.7	-0.554008	0.105984	-5.22729	1.72e-07	1.44e-06
26385	Grk6	G protein-coupled receptor kinase 6	3308.87	0.459958	0.0879978	5.22692	1.72e-07	1.44e-06
14594	Ggta1	glycoprotein galactosyltransferase alpha 1, 3	1837.18	0.43086	0.0824905	5.22315	1.76e-07	1.47e-06
11610	Agtrap	angiotensin II, type I receptor-associated protein	1556.06	0.512593	0.098137	5.22323	1.76e-07	1.47e-06
170756	Slc8b1	solute carrier family 8 (sodium/lithium/calcium exchanger), member B1	1701.29	0.516244	0.0988532	5.22233	1.77e-07	1.47e-06
68281	Rlig1	RNA 5'-phosphate and 3'-OH ligase 1	218.933	-1.22796	0.235159	-5.22181	1.77e-07	1.48e-06
319448	Fndc3a	fibronectin type III domain containing 3A	2963.93	0.399078	0.0764269	5.22169	1.77e-07	1.48e-06
11431	Acp1	acid phosphatase 1, soluble	965.982	-0.613456	0.117495	-5.22114	1.78e-07	1.48e-06
66270	Retreg1	reticulophagy regulator 1	529.596	-0.753556	0.144363	-5.21988	1.79e-07	1.49e-06
107271	Yars1	tyrosyl-tRNA synthetase 1	2168.63	0.46579	0.0892714	5.21768	1.81e-07	1.51e-06
12388	Ctnnd1	catenin delta 1	1365.37	0.548806	0.1052	5.21677	1.82e-07	1.51e-06
71770	Ap2b1	adaptor-related protein complex 2, beta 1 subunit	3537.49	0.419861	0.0805171	5.21456	1.84e-07	1.53e-06
60527	Fads3	fatty acid desaturase 3	235.017	-1.15621	0.221749	-5.21406	1.85e-07	1.53e-06
231712	Trafd1	TRAF type zinc finger domain containing 1	1106.36	-0.57001	0.10933	-5.21369	1.85e-07	1.54e-06
22375	Wars1	tryptophanyl-tRNA synthetase1	1764.06	0.549211	0.105356	5.21291	1.86e-07	1.54e-06
266692	Cpne1	copine I	1957.36	0.72563	0.13943	5.20426	1.95e-07	1.61e-06
195531	Zfp982	zinc finger protein 982	83.5855	1.56097	0.30014	5.2008	1.98e-07	1.64e-06
77045	Bcl7a	B cell CLL/lymphoma 7A	698.215	-0.73084	0.140576	-5.19889	2e-07	1.66e-06
245126	Tarm1	T cell-interacting, activating receptor on myeloid cells 1	53.2124	1.92972	0.371466	5.19488	2.05e-07	1.69e-06
101358	Fbxl14	F-box and leucine-rich repeat protein 14	1983.66	0.428781	0.0825539	5.19396	2.06e-07	1.7e-06
74253	Klrg2	killer cell lectin-like receptor subfamily G, member 2	25.269	3.71164	0.715268	5.18916	2.11e-07	1.75e-06
71910	Plpp5	phospholipid phosphatase 5	1392.66	0.64836	0.124952	5.18887	2.12e-07	1.75e-06
16098	Igkv1-117	immunoglobulin kappa variable 1-117	1263.86	1.09615	0.211272	5.18836	2.12e-07	1.75e-06
22068	Trpc6	transient receptor potential cation channel, subfamily C, member 6	36.0324	-2.79977	0.539926	-5.18547	2.15e-07	1.78e-06
11797	Birc2	baculoviral IAP repeat-containing 2	782.951	-0.650885	0.125588	-5.1827	2.19e-07	1.8e-06
237831	Slc13a5	solute carrier family 13 (sodium-dependent citrate transporter), member 5	20.5059	-6.81866	1.31603	-5.18125	2.2e-07	1.82e-06
53328	Pgrmc1	progesterone receptor membrane component 1	1021.04	-0.51465	0.0993439	-5.18049	2.21e-07	1.82e-06
66663	Uba5	ubiquitin-like modifier activating enzyme 5	1223.68	0.496669	0.0959039	5.17882	2.23e-07	1.84e-06
237459	Cdk17	cyclin dependent kinase 17	830.665	-0.585228	0.113017	-5.17825	2.24e-07	1.84e-06
70319	2600006K01Rik	RIKEN cDNA 2600006K01 gene	23.0082	-3.13881	0.606159	-5.17819	2.24e-07	1.84e-06
108037	Shmt2	serine hydroxymethyltransferase 2 (mitochondrial)	5315.46	0.504216	0.0973987	5.17683	2.26e-07	1.85e-06
19060	Ppp5c	protein phosphatase 5, catalytic subunit	2551.05	0.414951	0.0802005	5.17392	2.29e-07	1.88e-06
110454	Ly6a	lymphocyte antigen 6 family member A	1133.06	0.916231	0.177306	5.16752	2.37e-07	1.95e-06
18221	Nudc	nudC nuclear distribution protein	3968.42	0.460408	0.0891266	5.16578	2.39e-07	1.96e-06
110379	Sec13	SEC13 homolog, nuclear pore and COPII coat complex component	2180.1	0.492011	0.0952534	5.16529	2.4e-07	1.97e-06
26926	Aifm1	apoptosis-inducing factor, mitochondrion-associated 1	1562.35	0.482166	0.0934017	5.16228	2.44e-07	2e-06
54427	Dnmt3l	DNA methyltransferase 3-like	68.9038	1.65705	0.321014	5.16191	2.44e-07	2e-06
59031	Chst12	carbohydrate sulfotransferase 12	2171.55	0.462899	0.0897277	5.15893	2.48e-07	2.03e-06
21815	Tgif1	TGFB-induced factor homeobox 1	344.239	-0.86099	0.166915	-5.15824	2.49e-07	2.04e-06
69871	Ppp1r35	protein phosphatase 1, regulatory subunit 35	225.556	1.22996	0.238453	5.15806	2.5e-07	2.04e-06
107995	Cdc20	cell division cycle 20	3641.33	0.598916	0.11612	5.15772	2.5e-07	2.04e-06
21422	Tfcp2	transcription factor CP2	170.785	-1.08666	0.210726	-5.15677	2.51e-07	2.05e-06
217262	Abca9	ATP-binding cassette, sub-family A member 9	131.377	-1.51143	0.293138	-5.15602	2.52e-07	2.06e-06
228140	Tnks1bp1	tankyrase 1 binding protein 1	334.641	0.782262	0.15176	5.1546	2.54e-07	2.07e-06
71862	Gpr160	G protein-coupled receptor 160	685.235	0.602089	0.116813	5.15428	2.55e-07	2.08e-06
67161	Sclt1	sodium channel and clathrin linker 1	355.628	-0.792028	0.153746	-5.15155	2.58e-07	2.11e-06
235533	Gk5	glycerol kinase 5	111.837	1.32616	0.257466	5.15081	2.59e-07	2.11e-06
66624	Spcs2	signal peptidase complex subunit 2 homolog (S. cerevisiae)	5489.84	0.410184	0.0796376	5.15063	2.6e-07	2.11e-06
21923	Tnc	tenascin C	141.179	-1.67896	0.326088	-5.1488	2.62e-07	2.13e-06
60411	Cenpk	centromere protein K	464.1	-0.786275	0.152716	-5.14862	2.62e-07	2.14e-06
26465	Zfp146	zinc finger protein 146	1034.25	-0.566197	0.109996	-5.14745	2.64e-07	2.15e-06
231655	Oasl1	2'-5' oligoadenylate synthetase-like 1	320.821	-1.14019	0.221515	-5.14725	2.64e-07	2.15e-06
27226	Pla2g7	phospholipase A2, group VII (platelet-activating factor acetylhydrolase, plasma)	242.327	0.9804	0.190563	5.14476	2.68e-07	2.18e-06
109689	Arrb1	arrestin, beta 1	2448.69	-0.594946	0.115663	-5.14377	2.69e-07	2.19e-06
20174	Ruvbl2	RuvB-like AAA ATPase 2	3122.07	0.557268	0.108366	5.14248	2.71e-07	2.2e-06
13841	Epha7	Eph receptor A7	75.2479	-1.50472	0.29284	-5.13836	2.77e-07	2.25e-06
20475	Six5	sine oculis-related homeobox 5	83.0765	-1.57142	0.305977	-5.13573	2.81e-07	2.28e-06
22117	Tst	thiosulfate sulfurtransferase, mitochondrial	510.707	1.14164	0.222314	5.13526	2.82e-07	2.28e-06
227619	Man1b1	mannosidase, alpha, class 1B, member 1	2264.41	0.425532	0.082886	5.13394	2.84e-07	2.3e-06
18227	Nr4a2	nuclear receptor subfamily 4, group A, member 2	196.137	-1.10911	0.216036	-5.13394	2.84e-07	2.3e-06
100504304	Gm20161	predicted gene, 20161	33.2886	-3.40006	0.662523	-5.13199	2.87e-07	2.32e-06
217365	Nploc4	NPL4 homolog, ubiquitin recognition factor	3174.49	0.440109	0.0857691	5.13133	2.88e-07	2.33e-06
76498	Paqr4	progestin and adipoQ receptor family member IV	101.42	-1.40948	0.274696	-5.13105	2.88e-07	2.33e-06
23912	Rhof	ras homolog family member F (in filopodia)	197.322	1.11919	0.218201	5.12918	2.91e-07	2.35e-06
67778	Zfp639	zinc finger protein 639	529.18	-0.659277	0.12855	-5.12857	2.92e-07	2.36e-06
56367	Scoc	short coiled-coil protein	380.06	-1.13254	0.220863	-5.12779	2.93e-07	2.37e-06
20688	Sp4	trans-acting transcription factor 4	376.118	-0.755984	0.147452	-5.12698	2.94e-07	2.38e-06
103199	Fig4	FIG4 phosphoinositide 5-phosphatase	1009.79	0.620282	0.120992	5.12664	2.95e-07	2.38e-06
20286	Zc3h7b	zinc finger CCCH type containing 7B	1466.08	-0.663714	0.129465	-5.12657	2.95e-07	2.38e-06
192285	Phf21a	PHD finger protein 21A	597.995	-0.758319	0.14795	-5.12549	2.97e-07	2.39e-06
109032	Sp110	Sp110 nuclear body protein	2063.51	-0.558739	0.109024	-5.12493	2.98e-07	2.4e-06
232413	Clec12a	C-type lectin domain family 12, member a	7995.94	-0.442952	0.0864667	-5.1228	3.01e-07	2.42e-06
18141	Nup50	nucleoporin 50	2956.59	0.400108	0.0781481	5.11986	3.06e-07	2.46e-06
14547	Gdap2	ganglioside-induced differentiation-associated-protein 2	685.116	0.67024	0.130919	5.11951	3.06e-07	2.46e-06
11564	Adsl	adenylosuccinate lyase	1677	0.468514	0.0915384	5.11822	3.08e-07	2.48e-06
208292	Zfp871	zinc finger protein 871	1183.36	-0.502731	0.0982598	-5.11635	3.12e-07	2.5e-06
94220	Cnnm4	cyclin M4	451.313	0.710572	0.138894	5.11592	3.12e-07	2.51e-06
15466	Hrh2	histamine receptor H2	114.397	1.25089	0.244631	5.11338	3.16e-07	2.54e-06
70231	Gorasp2	golgi reassembly stacking protein 2	3349.91	0.376579	0.0736609	5.11233	3.18e-07	2.55e-06
74161	Ctcflos	CCCTC-binding factor like, opposite strand	24.9107	-3.38837	0.662805	-5.11217	3.18e-07	2.55e-06
66885	Acadsb	acyl-Coenzyme A dehydrogenase, short/branched chain	853.132	0.634381	0.124104	5.11168	3.19e-07	2.56e-06
11639	Ak4	adenylate kinase 4	318.681	-0.835619	0.163535	-5.10973	3.23e-07	2.58e-06
70127	Dpf3	double PHD fingers 3	34.4811	-2.54464	0.498163	-5.10805	3.26e-07	2.6e-06
19072	Prep	prolyl endopeptidase	2216.17	0.54195	0.106109	5.10749	3.26e-07	2.61e-06
235606	Apeh	acylpeptide hydrolase	1839.29	-0.441683	0.0864897	-5.10678	3.28e-07	2.62e-06
269401	Zfp512b	zinc finger protein 512B	664.656	-0.63135	0.123639	-5.1064	3.28e-07	2.62e-06
319162	H2ac25	H2A clustered histone 25	146.242	-1.31097	0.256813	-5.10478	3.31e-07	2.64e-06
629865	Ighv1-15	immunoglobulin heavy variable 1-15	1066.45	0.834937	0.163558	5.10485	3.31e-07	2.64e-06
228852	Ppp1r16b	protein phosphatase 1, regulatory subunit 16B	203.486	0.990112	0.193985	5.10407	3.32e-07	2.65e-06
107513	Ssr1	signal sequence receptor, alpha	9353.47	0.453639	0.0889028	5.10264	3.35e-07	2.67e-06
17711	mt-Cytb	cytochrome b	54773.9	-0.342336	0.0670897	-5.10266	3.35e-07	2.67e-06
110920	Hspa13	heat shock protein 70 family, member 13	1510.63	0.505382	0.0990724	5.10113	3.38e-07	2.69e-06
234740	Tmem231	transmembrane protein 231	43.7004	-2.83935	0.556833	-5.0991	3.41e-07	2.72e-06
56526	Septin6	septin 6	1485.3	-0.576045	0.112994	-5.09803	3.43e-07	2.73e-06
70451	Dhrs13	dehydrogenase/reductase 13	249.587	0.880241	0.172843	5.09271	3.53e-07	2.81e-06
626583	Igkv3-2	immunoglobulin kappa variable 3-2	284.688	0.825568	0.162208	5.08957	3.59e-07	2.85e-06
14126	Ms4a2	membrane-spanning 4-domains, subfamily A, member 2	173.518	-1.08362	0.212916	-5.08943	3.59e-07	2.85e-06
75785	Klhl24	kelch-like 24	672.367	-0.611039	0.120082	-5.08852	3.61e-07	2.86e-06
71990	Ddx54	DEAD box helicase 54	2590.68	0.452118	0.0888519	5.08845	3.61e-07	2.86e-06
66335	Atp6v1c1	ATPase, H+ transporting, lysosomal V1 subunit C1	1422.46	0.487631	0.0959067	5.08443	3.69e-07	2.92e-06
17118	Marcks	myristoylated alanine rich protein kinase C substrate	149.719	-1.2517	0.246194	-5.0842	3.69e-07	2.93e-06
16784	Lamp2	lysosomal-associated membrane protein 2	6049.9	0.449135	0.0883437	5.08396	3.7e-07	2.93e-06
16785	Rpsa	ribosomal protein SA	26528.2	-0.486551	0.0957185	-5.08314	3.71e-07	2.94e-06
170744	Tlr8	toll-like receptor 8	95.3929	1.6717	0.328882	5.08297	3.72e-07	2.94e-06
66362	Exosc3	exosome component 3	1010.48	0.630531	0.124064	5.0823	3.73e-07	2.95e-06
98256	Kmo	kynurenine 3-monooxygenase	148.191	-1.30728	0.257438	-5.07803	3.81e-07	3.01e-06
67229	Prpf18	pre-mRNA processing factor 18	1373.6	0.467557	0.092075	5.078	3.81e-07	3.01e-06
239552	Apol8	apolipoprotein L 8	168.447	-1.07902	0.212611	-5.07507	3.87e-07	3.06e-06
58226	Cacna1h	calcium channel, voltage-dependent, T type, alpha 1H subunit	353.366	0.887522	0.174954	5.0729	3.92e-07	3.09e-06
80750	N4bp1	NEDD4 binding protein 1	1986.02	0.713058	0.140593	5.0718	3.94e-07	3.11e-06
224109	Nrros	negative regulator of reactive oxygen species	3384.27	0.427384	0.0842705	5.07157	3.95e-07	3.11e-06
66988	Lap3	leucine aminopeptidase 3	1294.49	0.47553	0.0937665	5.07142	3.95e-07	3.11e-06
54484	Mkrn1	makorin, ring finger protein, 1	1342.65	-0.463741	0.0914906	-5.06873	4e-07	3.16e-06
12268	C4b	complement C4B (Chido blood group)	177.447	-1.1552	0.227928	-5.06829	4.01e-07	3.16e-06
56294	Ptpn9	protein tyrosine phosphatase, non-receptor type 9	628.58	0.749499	0.14789	5.06794	4.02e-07	3.17e-06
70885	Ints10	integrator complex subunit 10	1236.43	-0.501857	0.0990653	-5.06593	4.06e-07	3.2e-06
66869	Zfp869	zinc finger protein 869	425.751	-0.699663	0.138203	-5.06256	4.14e-07	3.25e-06
74201	Cep97	centrosomal protein 97	231.365	-0.910222	0.179824	-5.06175	4.15e-07	3.27e-06
18080	Nin	ninein	8885.18	0.684692	0.135278	5.06136	4.16e-07	3.27e-06
13035	Ctsg	cathepsin G	33956.2	0.373137	0.0737232	5.06133	4.16e-07	3.27e-06
71398	Tasl	TLR adaptor interacting with endolysosomal SLC15A4	141.567	-1.17228	0.231649	-5.06061	4.18e-07	3.28e-06
53414	Bysl	bystin-like	1207.66	0.495807	0.0980323	5.05759	4.25e-07	3.33e-06
13244	Degs1	delta 4-desaturase, sphingolipid 1	1284.24	0.56572	0.111884	5.05629	4.27e-07	3.35e-06
223881	Rnd1	Rho family GTPase 1	241.844	1.13361	0.224359	5.05265	4.36e-07	3.41e-06
16408	Itgal	integrin alpha L	3270.51	0.461877	0.0915023	5.04771	4.47e-07	3.5e-06
20340	Glg1	golgi apparatus protein 1	1632.34	0.686099	0.135935	5.04725	4.48e-07	3.51e-06
66664	Tmem41a	transmembrane protein 41a	183.429	-0.992727	0.196716	-5.0465	4.5e-07	3.52e-06
66887	Lonp2	lon peptidase 2, peroxisomal	1336.27	0.467845	0.0927217	5.04569	4.52e-07	3.53e-06
[truncated: 25,180 more rows]

## Sheet: Data Clean Process - Pvalue
GeneID	GeneSymbol	logFC	P-value	adj.P.Val
11687	Alox15	-3.72575	0	0	significant
13861	Epx	-3.34449	0	0	significant
16891	Lipg	4.04803	0	0	significant
12346	Car1	-3.77341	0	0	significant
12655	Chil3	3.85782	0	0	significant
12843	Col1a2	-4.71495	0	0	significant
13587	Ear2	-3.99942	1.41e-268	3.15e-265	significant
13003	Vcan	4.72525	1.62e-263	3.17e-260	significant
11826	Aqp1	-3.34266	8.81e-247	1.53e-243	significant
12349	Car2	-2.48387	5.11e-236	7.99e-233	significant
93719	Ear6	-3.60767	9.25e-228	1.31e-224	significant
67800	Dgat2	2.59955	1.52e-204	1.99e-201	significant
19074	Prg2	-3.67279	1.41e-186	1.69e-183	significant
13586	Ear1	-3.89533	2.21e-161	2.46e-158	significant
27028	Ermap	-2.47898	2.32e-160	2.42e-157	significant
16178	Il1r2	3.89593	5.51e-150	5.38e-147	significant
12842	Col1a1	-3.07152	6.44e-136	5.92e-133	significant
53856	Prg3	-3.60857	7.25e-136	6.3e-133	significant
13034	Ctse	-2.17238	3.58e-133	2.95e-130	significant
68891	Cd177	1.79492	1.17e-131	9.13e-129	significant
23925	Kel	-2.62781	4.13e-131	3.07e-128	significant
243433	Igkv17-127	2.08224	1.25e-124	8.92e-122	significant
12490	Cd34	-2.27964	4.16e-124	2.83e-121	significant
213002	Ifitm6	2.10606	2.55e-120	1.66e-117	significant
20533	Slc4a1	-2.49248	2.1e-119	1.31e-116	significant
11656	Alas2	-2.918	1.51e-117	9.11e-115	significant
18985	Pou2af1	2.57461	2.48e-114	1.44e-111	significant
14934	Gypa	-2.9144	8.93e-111	4.98e-108	significant
72361	Ces2g	-2.15699	1.65e-108	8.92e-106	significant
93966	Hemgn	-2.61494	6.77e-108	3.53e-105	significant
14460	Gata1	-2.45686	9.13e-105	4.6e-102	significant
20692	Sparc	-2.8097	6.51e-101	3.18e-98	significant
19746	Rhd	-2.69499	1.59e-100	7.53e-98	significant
15015	H2-Q4	-1.89974	8.22e-100	3.78e-97	significant
99887	Tlcd4	-2.28853	4.72e-96	2.11e-93	significant
432628	Mfsd2b	-2.77916	5.87e-94	2.55e-91	significant
108052	Slc14a1	-2.48748	1.54e-93	6.49e-91	significant
16190	Il4ra	2.00217	1.94e-93	7.99e-91	significant
68166	Spire1	-2.1926	3.05e-91	1.22e-88	significant
15370	Nr4a1	-2.13206	8.81e-90	3.44e-87	significant
633568	Ighv5-16	2.07985	4.47e-89	1.7e-86	significant
233016	Blvrb	-2.50319	2.29e-88	8.52e-86	significant
11668	Aldh1a1	-2.87668	2.27e-87	8.24e-85	significant
629818	Ighv9-2	2.49598	4.17e-86	1.48e-83	significant
14255	Flt3	-3.14447	9.39e-86	3.26e-83	significant
629860	Ighv1-12	2.30702	9.8e-86	3.33e-83	significant
12983	Csf2rb	1.76071	3.05e-83	1.01e-80	significant
21673	Dntt	-5.39204	4.02e-83	1.31e-80	significant
17025	Alad	-2.09101	6.04e-82	1.93e-79	significant
16019	Ighm	1.5117	6.32e-82	1.98e-79	significant
93725	Ear10	-4.37032	7.22e-82	2.21e-79	significant
380795	Ighg3	2.14014	1.53e-80	4.61e-78	significant
100037283	Rnaset2a	2.76133	2.64e-79	7.79e-77	significant
18670	Abcb4	-2.4313	4.29e-79	1.24e-76	significant
381782	Igkv4-50	2.21157	1.47e-78	4.18e-76	significant
100041546	Ly6c2	-1.94106	3.56e-78	9.95e-76	significant
20315	Cxcl12	-3.37114	4.2e-78	1.15e-75	significant
192190	Pkhd1l1	-3.15357	1.99e-77	5.37e-75	significant
215615	Rnpep	1.34937	3.39e-74	8.98e-72	significant
15505	Hsph1	1.42887	3.11e-73	8.11e-71	significant
15129	Hbb-b1	-2.17592	4.28e-73	1.1e-70	significant
232670	Tspan33	-2.86419	4.93e-73	1.24e-70	significant
217125	Samd14	-2.57296	6.29e-72	1.56e-69	significant
14381	G6pdx	1.497	1.9e-71	4.64e-69	significant
668591	Ighv1-81	1.90379	2.94e-71	7.08e-69	significant
20362	Septin8	-1.79184	1.2e-70	2.84e-68	significant
26358	Aldh1a7	-5.01802	6.99e-70	1.63e-67	significant
19743	Rhag	-2.20262	7.85e-70	1.81e-67	significant
20739	Spta1	-2.50183	1.68e-69	3.81e-67	significant
68738	Acss1	-2.23832	1.91e-69	4.26e-67	significant
110557	H2-Q6	-2.13697	4.43e-69	9.76e-67	significant
76905	Lrg1	2.00612	2.63e-68	5.71e-66	significant
50765	Tfr2	-2.14052	2.89e-68	6.19e-66	significant
668474	Ighv1-7	2.24426	1.3e-67	2.74e-65	significant
18010	Neu1	1.27801	2.08e-67	4.33e-65	significant
13829	Dmtn	-2.80887	4.59e-67	9.44e-65	significant
16590	Kit	-1.66865	4.9e-67	9.95e-65	significant
628027	Igkv1-133	2.16799	6.66e-66	1.33e-63	significant
17231	Mcpt8	-1.68734	3.54e-64	7e-62	significant
14751	Gpi1	1.13728	5.4e-64	1.05e-61	significant
15199	Hebp1	-1.48715	6.71e-64	1.29e-61	significant
50778	Rgs1	-2.07654	8.42e-64	1.59e-61	significant
432702	Ighv1-4	2.4077	8.35e-64	1.59e-61	significant
16803	Lbp	1.35719	9.14e-64	1.7e-61	significant
14766	Adgrg1	-2.25677	9.56e-64	1.76e-61	significant
16819	Lcn2	2.23645	1.05e-63	1.91e-61	significant
13828	Epb42	-2.92517	1.66e-63	2.98e-61	significant
11423	Ache	-3.32677	5.77e-63	1.02e-60	significant
22329	Vcam1	-1.34213	9.47e-63	1.66e-60	significant
69189	Mcemp1	1.85772	1.75e-62	3.03e-60	significant
17067	Ly6c1	-2.90188	2.4e-62	4.12e-60	significant
13024	Ctla2a	-2.84828	3.4e-62	5.77e-60	significant
11519	Add2	-2.13631	3.81e-62	6.4e-60	significant
17002	Ltf	1.00842	6.12e-62	1.02e-59	significant
71729	Rgs12	-2.18648	9.13e-62	1.5e-59	significant
192193	Edem1	1.22677	8.48e-61	1.38e-58	significant
21807	Tsc22d1	-1.98144	5.89e-60	9.49e-58	significant
13032	Ctsc	1.35742	8.09e-60	1.29e-57	significant
780831	Ighv3-8	1.55676	8.47e-60	1.34e-57	significant
67855	Asprv1	2.20214	8.69e-60	1.36e-57	significant
14582	Gfi1b	-2.49737	9.5e-60	1.47e-57	significant
16399	Itga2b	-1.55886	3.75e-59	5.75e-57	significant
384417	Igkv5-37	2.17819	1.36e-58	2.07e-56	significant
210940	Spata31e2	4.08128	2.21e-58	3.32e-56	significant
67815	Sec14l2	-2.32653	2.64e-58	3.93e-56	significant
170736	Parvb	-2.31883	6.68e-58	9.86e-56	significant
15439	Hp	1.49372	4.1e-57	5.99e-55	significant
380792	Ighe	3.04411	1.36e-56	1.97e-54	significant
21810	Tgfbi	1.47445	1.58e-56	2.26e-54	significant
207839	Galnt6	-1.69366	7.12e-56	1.01e-53	significant
780891	Ighv1-39	1.61408	1.59e-55	2.25e-53	significant
110612	Iglv2	2.7195	7.73e-55	1.08e-52	significant
22433	Xbp1	1.48691	9.62e-55	1.33e-52	significant
12273	C5ar1	2.29184	1.07e-54	1.47e-52	significant
328563	Apol11b	-2.92414	1.35e-54	1.83e-52	significant
13857	Epor	-2.39535	2.63e-54	3.55e-52	significant
14058	F10	1.48233	3.03e-54	4.04e-52	significant
12306	Anxa2	1.12264	1.59e-53	2.11e-51	significant
18642	Pfkm	-1.78806	2.02e-53	2.66e-51	significant
320411	A730089K16Rik	-2.813	4.11e-53	5.35e-51	significant
18770	Pklr	-2.17716	5.36e-53	6.92e-51	significant
215257	Il36g	2.87218	1.16e-52	1.49e-50	significant
225608	Sh3tc2	-3.70105	1.24e-52	1.57e-50	significant
56386	B4galt6	1.10475	1.76e-52	2.22e-50	significant
12266	C3	1.4107	2.75e-52	3.44e-50	significant
107767	Scamp1	1.43025	3.25e-52	4.03e-50	significant
226856	Lpgat1	1.2001	8.92e-52	1.1e-49	significant
14972	H2-K1	-1.04072	1.78e-51	2.18e-49	significant
209837	Slc38a5	-2.80249	1.8e-51	2.18e-49	significant
78252	Nxpe2	-2.5724	3.44e-51	4.14e-49	significant
56199	Abcb10	-1.29516	4.29e-51	5.12e-49	significant
433855	AI506816	3.47485	5.15e-51	6.1e-49	significant
14461	Gata2	-1.56742	5.49e-51	6.46e-49	significant
75745	Rian	4.25977	6.7e-51	7.82e-49	significant
21349	Tal1	-1.41112	8.23e-51	9.54e-49	significant
19224	Ptgs1	1.35091	1.15e-50	1.32e-48	significant
546213	Igkv4-53	1.87779	1.76e-50	2.01e-48	significant
21354	Tap1	-1.19373	1.98e-50	2.24e-48	significant
780939	Ighv1-58	2.15159	3.16e-50	3.55e-48	significant
227960	Gca	1.4296	3.47e-50	3.88e-48	significant
20359	Sema6b	2.18051	9.71e-50	1.08e-47	significant
54153	Rasa4	-2.02746	2.29e-49	2.52e-47	significant
72401	Slc43a1	-1.8641	2.33e-49	2.55e-47	significant
68428	Steap3	-1.51337	3.08e-49	3.34e-47	significant
11486	Ada	2.09383	3.45e-49	3.72e-47	significant
12763	Cmah	1.75913	3.74e-49	4e-47	significant
15122	Hba-a1	-2.35541	6.72e-49	7.14e-47	significant
320207	Pik3r5	1.56095	6.94e-49	7.33e-47	significant
15288	Hmbs	-1.30948	1.01e-48	1.06e-46	significant
21825	Thbs1	-1.53758	1.16e-48	1.21e-46	significant
15900	Irf8	-1.63113	1.44e-48	1.5e-46	significant
12765	Cxcr2	1.97586	1.55e-48	1.58e-46	significant
20317	Serpinf1	-2.50579	1.54e-48	1.58e-46	significant
11600	Angpt1	-2.09062	1.73e-48	1.76e-46	significant
18746	Pkm	0.896218	2.94e-48	2.97e-46	significant
19824	Trim10	-2.46014	3.26e-48	3.27e-46	significant
170757	Adgrl4	-1.76672	5.75e-48	5.73e-46	significant
64138	Ctsz	1.13453	6.38e-48	6.31e-46	significant
17874	Myd88	1.28596	9.05e-48	8.9e-46	significant
100034684	Cstdc5	4.50942	9.34e-48	9.12e-46	significant
629897	Ighv1-36	2.08309	9.56e-48	9.28e-46	significant
777685	Ighv5-2	3.00484	1.11e-47	1.07e-45	significant
66860	Tanc1	1.90351	1.38e-47	1.33e-45	significant
16905	Lmna	-1.62832	1.39e-47	1.33e-45	significant
20908	Stx3	-2.40221	1.72e-47	1.63e-45	significant
629842	Ighv13-2	3.72617	2.06e-47	1.94e-45	significant
100503605	Hbb-bs	-2.49193	2.52e-47	2.36e-45	significant
20679	Sox6	-2.51405	2.75e-47	2.56e-45	significant
53321	Cntnap1	2.16453	4.25e-47	3.93e-45	significant
11733	Ank1	-2.26481	6.7e-47	6.16e-45	significant
217593	Slc25a21	-3.1989	8.31e-47	7.6e-45	significant
22436	Xdh	1.50069	1.39e-46	1.26e-44	significant
11932	Atp1b2	-1.80144	1.55e-46	1.4e-44	significant
52614	Adgre4	-3.32979	1.7e-46	1.52e-44	significant
20741	Sptb	-2.01141	1.86e-46	1.66e-44	significant
74442	Sgms2	1.19719	3.9e-46	3.47e-44	significant
67838	Dnajb11	0.987926	7.59e-46	6.71e-44	significant
98766	Ubac1	-1.38974	9.22e-46	8.1e-44	significant
20338	Sel1l	1.08741	1.16e-45	1.01e-43	significant
77975	Tmem50b	1.26544	1.29e-45	1.12e-43	significant
667881	Igkv6-14	1.7892	3.43e-45	2.96e-43	significant
11732	Ank	-2.11922	4.16e-45	3.57e-43	significant
692161	Igkv19-93	1.40933	4.37e-45	3.74e-43	significant
56473	Fads2	-2.08234	4.82e-45	4.1e-43	significant
15018	H2-Q7	-2.05676	5.33e-45	4.5e-43	significant
16142	Iglv1	2.07771	6.71e-45	5.64e-43	significant
105653	Phyhip	-3.58444	6.82e-45	5.7e-43	significant
17394	Mmp8	1.98941	7.89e-45	6.56e-43	significant
83382	Siglece	1.73485	1.29e-44	1.07e-42	significant
78892	Crispld2	3.10918	2.17e-44	1.79e-42	significant
328780	Prss34	-1.317	2.28e-44	1.86e-42	significant
17969	Ncf1	1.0906	3.21e-44	2.61e-42	significant
19018	Scand1	4.32863	3.86e-44	3.12e-42	significant
70568	Cpne3	1.19629	4.39e-44	3.54e-42	significant
13805	Eng	-1.83673	1.67e-43	1.34e-41	significant
72281	Sh2d4a	-4.00764	1.74e-43	1.38e-41	significant
192663	Abcg4	-2.3555	1.76e-43	1.4e-41	significant
67389	C1qtnf12	-1.80238	3.15e-43	2.49e-41	significant
98238	Lrrc59	1.09683	3.19e-43	2.51e-41	significant
19159	Cyth3	-1.62313	6.8e-43	5.31e-41	significant
433182	Eno1b	1.30463	7.95e-43	6.18e-41	significant
56644	Clec7a	-2.09689	8.15e-43	6.31e-41	significant
20652	Soat1	1.20919	1.99e-42	1.54e-40	significant
56421	Pfkp	1.13816	6.27e-42	4.8e-40	significant
243428	Igkv11-125	2.8653	8.38e-42	6.39e-40	significant
54613	St3gal6	-2.05565	1.24e-41	9.4e-40	significant
780794	Ighv5-17	1.44156	1.58e-41	1.19e-39	significant
16016	Ighg2b	1.06717	1.8e-41	1.35e-39	significant
269346	Slc28a2	1.1571	2.18e-41	1.63e-39	significant
17395	Mmp9	1.36429	3.13e-41	2.33e-39	significant
14252	Flot2	0.950885	4.26e-41	3.16e-39	significant
16596	Klf1	-2.15738	9.72e-41	7.17e-39	significant
76954	Dennd2b	-3.32147	1.02e-40	7.47e-39	significant
70026	Tspo2	-2.92652	1.46e-40	1.07e-38	significant
21929	Tnfaip3	-1.46783	1.6e-40	1.16e-38	significant
12892	Cpox	-1.12801	2.87e-40	2.08e-38	significant
243451	Igkv4-86	3.26898	3.27e-40	2.35e-38	significant
11747	Anxa5	-1.26294	3.4e-40	2.44e-38	significant
384009	Glipr2	1.64524	3.59e-40	2.56e-38	significant
11964	Atp6v1a	1.21764	3.84e-40	2.73e-38	significant
83557	Lin28a	1.6085	6.83e-40	4.83e-38	significant
50770	Atp11a	1.58579	1.01e-39	7.1e-38	significant
105298	Epdr1	-2.30015	1.25e-39	8.71e-38	significant
13482	Dpp4	-2.23919	1.25e-39	8.71e-38	significant
633457	Ighv3-5	2.83409	1.35e-39	9.4e-38	significant
12873	Cpa3	-1.54253	2.15e-39	1.48e-37	significant
19735	Rgs2	-1.35964	3.16e-39	2.18e-37	significant
102103	Mtus1	1.64959	4.23e-39	2.9e-37	significant
77579	Myh10	-2.05421	7.13e-39	4.86e-37	significant
14735	Gpc4	-3.33319	7.41e-39	5.04e-37	significant
14598	Ggt1	3.49832	1.2e-38	8.12e-37	significant
73174	Tbkbp1	1.39324	1.21e-38	8.16e-37	significant
620050	Igkv12-38	1.68663	1.59e-38	1.06e-36	significant
117149	Tirap	1.57566	1.69e-38	1.13e-36	significant
213570	Ighv1-78	1.45023	2.89e-38	1.92e-36	significant
19652	Rbm3	-0.870207	3.16e-38	2.09e-36	significant
71775	Inhca	-3.55747	5.3e-38	3.49e-36	significant
22761	Zfpm1	-1.72479	6.45e-38	4.23e-36	significant
50493	Txnrd1	1.3767	7.35e-38	4.8e-36	significant
224897	Dpp9	1.22186	1.14e-37	7.44e-36	significant
12304	Pdia4	1.058	1.78e-37	1.15e-35	significant
231876	Lmtk2	1.2881	2.08e-37	1.34e-35	significant
76737	Creld2	1.62925	2.86e-37	1.84e-35	significant
22724	Zbtb7b	1.10826	5.59e-37	3.58e-35	significant
105245	Txndc5	1.00004	9.26e-37	5.91e-35	significant
270151	Nlrx1	1.75244	1.65e-36	1.05e-34	significant
19126	Prom1	0.916217	1.77e-36	1.12e-34	significant
64008	Aqp9	-2.47755	2.21e-36	1.39e-34	significant
68813	Dock5	1.27868	2.42e-36	1.52e-34	significant
13496	Arid3a	1.37057	3.48e-36	2.17e-34	significant
14782	Gsr	0.826275	6.04e-36	3.76e-34	significant
80752	Fam20c	1.96116	6.2e-36	3.85e-34	significant
12282	Hyou1	0.978061	7.9e-36	4.88e-34	significant
14719	Got2	0.949893	1.06e-35	6.51e-34	significant
24136	Zeb2	-1.32532	1.36e-35	8.31e-34	significant
19039	Lgals3bp	-1.3549	2.05e-35	1.25e-33	significant
23945	Mgll	-1.67141	2.05e-35	1.25e-33	significant
54132	Pdlim1	-1.4636	3e-35	1.82e-33	significant
68875	Tmcc2	-2.37373	3.81e-35	2.3e-33	significant
20617	Snca	-3.00786	4.13e-35	2.49e-33	significant
57255	Cldn13	-2.64527	4.73e-35	2.83e-33	significant
68859	Smim1	-2.55606	5.51e-35	3.29e-33	significant
14388	Gab1	-2.20467	9.15e-35	5.44e-33	significant
78830	Slc25a12	1.01803	9.27e-35	5.49e-33	significant
233186	Siglecf	-1.57324	1.37e-34	8.08e-33	significant
17263	Meg3	3.54015	2.36e-34	1.39e-32	significant
629871	Ighv1-18	1.24845	2.4e-34	1.41e-32	significant
12331	Cap1	0.911669	2.66e-34	1.55e-32	significant
74039	Nfam1	1.02106	3.71e-34	2.16e-32	significant
545850	Igkv5-45	1.37231	3.75e-34	2.17e-32	significant
21940	Cd27	-2.79248	4.24e-34	2.45e-32	significant
19155	Npepps	1.14658	5.05e-34	2.9e-32	significant
80910	Gpr84	2.91009	5.13e-34	2.94e-32	significant
83921	Cemip2	1.29936	7.47e-34	4.26e-32	significant
319670	Eml5	-1.91107	1.09e-33	6.19e-32	significant
228061	Agps	0.906348	1.23e-33	6.97e-32	significant
19933	Rpl21	-1.87935	1.52e-33	8.61e-32	significant
50772	Mapk6	0.953827	4.04e-33	2.27e-31	significant
74349	Fhip1b	1.20345	5.86e-33	3.28e-31	significant
69191	Pdia2	-3.14657	5.9e-33	3.29e-31	significant
26433	Plod3	0.958127	6.32e-33	3.52e-31	significant
99151	Cercam	-2.13868	7.15e-33	3.97e-31	significant
11674	Aldoa	0.976332	8.25e-33	4.56e-31	significant
69091	Vps26b	0.90454	9.46e-33	5.21e-31	significant
78618	Acap2	0.957003	1.01e-32	5.53e-31	significant
67712	Slc25a37	-1.07484	1.31e-32	7.15e-31	significant
268379	Abca13	1.82229	1.4e-32	7.6e-31	significant
12051	Bcl3	1.62299	1.48e-32	8.06e-31	significant
100775174	Ighv1-76	1.39552	1.94e-32	1.05e-30	significant
27357	Gyg1	0.970221	2e-32	1.08e-30	significant
23845	Clec5a	1.57048	2.37e-32	1.27e-30	significant
18596	Pdgfrb	-2.5973	5.44e-32	2.91e-30	significant
67469	Abhd5	1.19229	5.96e-32	3.18e-30	significant
231583	Slc26a1	-2.33517	7.21e-32	3.84e-30	significant
14696	Gnb4	-2.72497	7.61e-32	4.03e-30	significant
17330	Minpp1	-0.947416	1.08e-31	5.7e-30	significant
268706	Slc38a9	-1.68749	1.1e-31	5.77e-30	significant
69069	Tmem273	1.47575	1.18e-31	6.17e-30	significant
108024	Igkv6-20	1.13386	1.23e-31	6.43e-30	significant
17972	Ncf4	0.928095	1.36e-31	7.09e-30	significant
74769	Pik3cb	1.10993	1.48e-31	7.68e-30	significant
60455	Pgap6	-1.49747	1.61e-31	8.32e-30	significant
20187	Ryk	-1.43681	1.7e-31	8.78e-30	significant
11512	Adcy6	-2.01819	1.77e-31	9.08e-30	significant
246746	Cd300lf	1.28268	2.22e-31	1.14e-29	significant
20375	Spi1	1.17491	2.26e-31	1.16e-29	significant
94212	Pag1	1.37229	2.41e-31	1.23e-29	significant
780956	Ighv1-63	1.86169	2.89e-31	1.47e-29	significant
66222	Serpinb1a	0.926269	2.9e-31	1.47e-29	significant
11820	App	1.16982	3.32e-31	1.67e-29	significant
13806	Eno1	1.05153	3.33e-31	1.67e-29	significant
15937	Ier3	-1.26575	4.45e-31	2.23e-29	significant
53421	Sec61a1	0.821437	5.49e-31	2.74e-29	significant
50527	Ero1a	1.24464	6.07e-31	3.02e-29	significant
320827	Cracd	-2.21333	6.23e-31	3.09e-29	significant
56018	Stard10	-1.74559	6.64e-31	3.29e-29	significant
109754	Cyb5r3	-1.15259	7.31e-31	3.6e-29	significant
20302	Ccl3	-1.07776	8.66e-31	4.26e-29	significant
102566	Ano10	1.28869	1.02e-30	4.98e-29	significant
628268	Igkv2-109	1.31529	1.04e-30	5.1e-29	significant
242960	Fbxl5	1.31354	1.16e-30	5.65e-29	significant
11910	Atf3	-1.53632	1.46e-30	7.08e-29	significant
12340	Capza1	1.15781	2.13e-30	1.03e-28	significant
100201	Tmem64	-1.59442	2.68e-30	1.29e-28	significant
434609	Ighv1-84	3.08651	2.84e-30	1.37e-28	significant
11877	Arvcf	-2.97983	3.08e-30	1.48e-28	significant
320148	Trem6l	1.32772	3.17e-30	1.52e-28	significant
238447	Igha	0.755165	3.73e-30	1.78e-28	significant
59052	Mettl9	1.1233	4.71e-30	2.24e-28	significant
18788	Serpinb2	-3.14805	5.4e-30	2.56e-28	significant
232023	Vopp1	-1.95226	5.55e-30	2.62e-28	significant
22779	Ikzf2	-2.08766	5.78e-30	2.72e-28	significant
14664	Slc6a9	-2.00197	8.39e-30	3.94e-28	significant
14062	F2r	-1.83303	8.73e-30	4.09e-28	significant
17082	Il1rl1	-1.60761	9.77e-30	4.55e-28	significant
53614	Reck	1.63964	9.75e-30	4.55e-28	significant
17064	Cd93	-1.10849	9.86e-30	4.57e-28	significant
14581	Gfi1	0.951986	1.34e-29	6.2e-28	significant
66109	Tspan13	-1.24461	2.17e-29	1e-27	significant
77577	Spns3	-1.37656	3.22e-29	1.48e-27	significant
18648	Pgam1	0.984354	3.83e-29	1.76e-27	significant
211586	Tfdp2	-1.6816	3.9e-29	1.78e-27	significant
110006	Gusb	0.809905	5.03e-29	2.29e-27	significant
67182	Pdzk1ip1	-3.61425	5.91e-29	2.69e-27	significant
20249	Scd1	-2.47249	6.44e-29	2.92e-27	significant
211389	Suox	-2.12499	6.92e-29	3.13e-27	significant
13058	Cybb	0.966339	7.83e-29	3.53e-27	significant
22276	Uros	-1.60056	8.14e-29	3.66e-27	significant
238448	Ighv1-62-2	2.54833	9.4e-29	4.21e-27	significant
22388	Wdr1	0.774952	9.62e-29	4.3e-27	significant
73102	Slc22a23	-2.22848	1e-28	4.45e-27	significant
77113	Klhl2	1.46956	1.17e-28	5.21e-27	significant
11603	Agrn	-1.70101	1.29e-28	5.71e-27	significant
228608	Smox	-2.13751	1.36e-28	5.99e-27	significant
72054	Cyp4f18	-1.3565	1.36e-28	6.01e-27	significant
74760	Rab3il1	-1.87308	1.43e-28	6.29e-27	significant
18700	Piga	1.41083	1.44e-28	6.29e-27	significant
22038	Plscr1	1.17166	1.5e-28	6.56e-27	significant
71853	Pdia6	0.734373	1.53e-28	6.66e-27	significant
777780	Ighv5-6	1.22494	1.68e-28	7.3e-27	significant
434039	Igkv6-32	1.90302	1.79e-28	7.73e-27	significant
20454	St3gal5	-1.74155	1.9e-28	8.23e-27	significant
26897	Acot1	2.73847	2.61e-28	1.13e-26	significant
11488	Adam11	-3.70307	3.04e-28	1.31e-26	significant
108148	Galnt2	1.03017	3.39e-28	1.45e-26	significant
229323	Gpr171	-2.12967	3.51e-28	1.5e-26	significant
74762	Mdga1	-2.75986	4.74e-28	2.02e-26	significant
229474	Fhdc1	-2.55479	4.76e-28	2.02e-26	significant
677858	Igkv8-24	1.25033	5.6e-28	2.37e-26	significant
17096	Lyn	1.09571	6.54e-28	2.76e-26	significant
216197	Ckap4	0.831072	6.92e-28	2.91e-26	significant
14457	Gas7	1.2537	7.21e-28	3.03e-26	significant
22695	Zfp36	-0.915588	1.03e-27	4.31e-26	significant
107227	Macrod1	-2.64291	1.26e-27	5.25e-26	significant
74096	Hvcn1	1.02907	1.41e-27	5.88e-26	significant
11461	Actb	0.738089	1.42e-27	5.89e-26	significant
381269	Mreg	1.62808	1.44e-27	5.95e-26	significant
14605	Tsc22d3	-0.994837	2.13e-27	8.82e-26	significant
12654	Chi3l1	0.902106	2.38e-27	9.81e-26	significant
327959	Xaf1	-1.90227	2.41e-27	9.93e-26	significant
171212	Galnt10	-1.48165	4.12e-27	1.69e-25	significant
109154	Mlec	0.970785	4.28e-27	1.75e-25	significant
112422	Zfp979	3.12327	4.55e-27	1.86e-25	significant
17179	Matk	-2.20308	5.49e-27	2.24e-25	significant
16414	Itgb2	0.876483	5.71e-27	2.32e-25	significant
13653	Egr1	-1.01218	5.89e-27	2.38e-25	significant
20660	Sorl1	1.64157	6.17e-27	2.49e-25	significant
54373	Prss16	1.70779	6.83e-27	2.75e-25	significant
219140	Spata13	1.09883	6.96e-27	2.8e-25	significant
216350	Tspan8	-3.02662	7.02e-27	2.82e-25	significant
14866	Gstm5	-2.18292	9.29e-27	3.72e-25	significant
404743	Iglv3	1.38147	1.02e-26	4.07e-25	significant
12747	Clk1	-1.25178	1.49e-26	5.91e-25	significant
17427	Mns1	-1.72096	1.71e-26	6.8e-25	significant
27373	Csnk1e	-1.26467	2.23e-26	8.83e-25	significant
14151	Fech	-1.11006	2.68e-26	1.06e-24	significant
21961	Tns1	-1.70213	2.7e-26	1.06e-24	significant
67017	Fam210b	-1.66564	2.71e-26	1.07e-24	significant
18733	Pirb	1.11458	2.81e-26	1.1e-24	significant
12018	Bak1	0.869165	2.85e-26	1.11e-24	significant
53857	Tuba8	1.06717	3.03e-26	1.18e-24	significant
67886	Camsap2	-1.38796	3.09e-26	1.2e-24	significant
546643	Ly6a2	-1.7187	3.66e-26	1.42e-24	significant
20568	Slpi	2.19798	4.31e-26	1.67e-24	significant
245877	Map7d1	0.9008	4.71e-26	1.82e-24	significant
238024	Fn3krp	-2.09777	5.07e-26	1.95e-24	significant
78808	Stxbp5	0.952089	5.48e-26	2.11e-24	significant
14544	Gda	1.07397	5.74e-26	2.2e-24	significant
434031	Igkv10-95	1.551	6.88e-26	2.63e-24	significant
17101	Lyst	1.48544	7.33e-26	2.79e-24	significant
109711	Actn1	1.14721	7.41e-26	2.82e-24	significant
64817	Svep1	2.51419	7.86e-26	2.98e-24	significant
54387	Mcm3ap	1.13643	8.51e-26	3.22e-24	significant
14755	Pigq	-0.9431	8.52e-26	3.22e-24	significant
54381	Cpq	-2.01197	8.79e-26	3.31e-24	significant
14191	Fgr	1.54441	8.82e-26	3.31e-24	significant
619886	Ighv1-71	2.57039	8.98e-26	3.37e-24	significant
14667	Gm2a	-1.0407	9.38e-26	3.51e-24	significant
12193	Zfp36l2	-1.07092	1.06e-25	3.96e-24	significant
26415	Mapk13	1.6519	1.07e-25	3.99e-24	significant
225845	Plaat3	-1.70568	1.08e-25	4.02e-24	significant
18569	Pdcd4	-0.938452	1.09e-25	4.03e-24	significant
78388	Mvp	0.986821	1.12e-25	4.15e-24	significant
692182	Igkv9-129	1.8773	1.17e-25	4.33e-24	significant
67216	Mboat2	-2.28355	1.36e-25	4.99e-24	significant
11502	Adam9	1.38949	1.59e-25	5.85e-24	significant
77891	Ube2s	0.865944	1.81e-25	6.61e-24	significant
20525	Slc2a1	1.36574	1.99e-25	7.26e-24	significant
14969	H2-Eb1	-1.27146	2.19e-25	7.97e-24	significant
269529	Fbxo10	-2.53815	2.47e-25	8.99e-24	significant
16364	Irf4	1.08378	2.68e-25	9.73e-24	significant
13730	Emp1	-1.65129	2.69e-25	9.73e-24	significant
12313	Calm1	0.806156	3.03e-25	1.1e-23	significant
100775173	Ighv1-74	1.33058	3.16e-25	1.14e-23	significant
66868	Mfsd1	0.922741	3.32e-25	1.19e-23	significant
380809	Ighv10-3	1.58031	3.57e-25	1.28e-23	significant
15483	Hsd11b1	1.04835	4.18e-25	1.5e-23	significant
69551	2310022B05Rik	-1.83468	4.44e-25	1.59e-23	significant
20677	Sox4	-2.69265	4.96e-25	1.77e-23	significant
14960	H2-Aa	-1.78272	5.15e-25	1.83e-23	significant
53623	Gria3	-1.04579	5.23e-25	1.85e-23	significant
18054	Ngp	0.697577	5.29e-25	1.87e-23	significant
18027	Nfia	-2.09456	5.87e-25	2.07e-23	significant
19246	Ptpn1	1.07629	6.16e-25	2.17e-23	significant
57349	Ppbp	-2.83165	6.36e-25	2.24e-23	significant
668597	Ighv1-85	1.25164	6.95e-25	2.43e-23	significant
11938	Atp2a2	0.885924	7.63e-25	2.67e-23	significant
21814	Tgfbr3	-1.91857	8.02e-25	2.8e-23	significant
791089	Ighv2-9-1	1.36955	8.19e-25	2.85e-23	significant
19882	Mst1r	-2.18378	9.21e-25	3.2e-23	significant
100037258	Dnajc3	0.826753	9.44e-25	3.27e-23	significant
50708	H1f2	-0.831626	1.01e-24	3.51e-23	significant
381201	Ap5b1	1.74406	1.24e-24	4.29e-23	significant
15354	Hmgb3	-1.23609	1.27e-24	4.38e-23	significant
268885	Stfa2l1	3.44232	1.38e-24	4.73e-23	significant
12484	Cd24a	-0.951774	1.48e-24	5.09e-23	significant
236899	Pcyt1b	-2.29005	1.49e-24	5.11e-23	significant
14571	Gpd2	0.931149	1.55e-24	5.31e-23	significant
98388	Chst10	-2.90117	1.6e-24	5.46e-23	significant
71706	Slc46a3	-2.11356	2.53e-24	8.59e-23	significant
231805	Pilra	1.42119	2.67e-24	9.05e-23	significant
67905	Ppm1m	1.07587	2.86e-24	9.66e-23	significant
232370	Clstn3	-2.37839	2.91e-24	9.83e-23	significant
211329	Ncoa7	-1.28028	3.44e-24	1.16e-22	significant
15891	Ibsp	-5.88208	3.97e-24	1.34e-22	significant
14229	Fkbp5	0.9321	4.78e-24	1.6e-22	significant
224105	Pak2	0.832336	7.38e-24	2.47e-22	significant
72244	1600014C10Rik	0.980719	7.68e-24	2.56e-22	significant
140703	Emid1	-2.45598	7.97e-24	2.66e-22	significant
22042	Tfrc	-0.925867	9.4e-24	3.13e-22	significant
193740	Hspa1a	1.75961	1.3e-23	4.31e-22	significant
378460	Pram1	1.45445	1.35e-23	4.47e-22	significant
21391	Tbxas1	-1.68135	1.61e-23	5.32e-22	significant
80904	Dtx3	-1.03042	1.64e-23	5.4e-22	significant
619994	Ighv1-77	1.83694	1.68e-23	5.54e-22	significant
545851	Igkv12-44	1.00376	1.79e-23	5.88e-22	significant
12894	Cpt1a	0.883447	1.93e-23	6.34e-22	significant
226781	Slc30a10	-2.9091	2.22e-23	7.27e-22	significant
620017	Igkv5-39	1.25188	2.41e-23	7.86e-22	significant
57444	Isg20	-1.19078	2.67e-23	8.68e-22	significant
67951	Tubb6	1.96624	3.6e-23	1.17e-21	significant
692169	Igkv15-103	0.941001	5.25e-23	1.7e-21	significant
212980	Slc45a3	-2.14975	6.09e-23	1.97e-21	significant
20341	Selenbp1	-1.38032	6.46e-23	2.09e-21	significant
215512	Fam117a	-0.9749	6.62e-23	2.13e-21	significant
109246	Tspan9	-2.99344	6.66e-23	2.14e-21	significant
11520	Plin2	1.21672	6.75e-23	2.17e-21	significant
26365	Ceacam1	1.54288	7.16e-23	2.3e-21	significant
192970	Dhrs11	-1.2693	7.34e-23	2.35e-21	significant
67220	Plekho1	-1.32207	7.87e-23	2.51e-21	significant
50785	Hs6st1	-1.08993	8.35e-23	2.66e-21	significant
20848	Stat3	0.974872	8.38e-23	2.66e-21	significant
18035	Nfkbia	-0.716601	8.94e-23	2.84e-21	significant
68591	Mocos	1.6186	1e-22	3.16e-21	significant
12768	Ccr1	1.45062	1.03e-22	3.26e-21	significant
15331	Hmgn2	0.76568	1.04e-22	3.28e-21	significant
20469	Sipa1	1.00238	1.08e-22	3.38e-21	significant
213684	Igkv4-79	1.47684	1.1e-22	3.46e-21	significant
21334	Tac2	-5.15774	1.24e-22	3.87e-21	significant
12724	Clcn2	-1.63235	1.33e-22	4.17e-21	significant
234797	6430548M08Rik	1.5705	1.36e-22	4.24e-21	significant
56224	Tspan5	1.02633	1.37e-22	4.28e-21	significant
64136	Sdf2l1	1.35701	1.38e-22	4.3e-21	significant
20384	Srsf5	-0.841708	1.42e-22	4.41e-21	significant
29809	Rabgap1l	-1.1936	1.48e-22	4.59e-21	significant
73690	Glipr1	-0.899536	1.75e-22	5.42e-21	significant
16409	Itgam	0.791432	1.79e-22	5.51e-21	significant
12978	Csf1r	-1.04512	1.84e-22	5.65e-21	significant
353328	Muc6	-3.72215	1.92e-22	5.9e-21	significant
238418	Ighv14-3	1.34142	2.5e-22	7.67e-21	significant
108767	Pnrc1	-0.970742	2.77e-22	8.47e-21	significant
12984	Csf2rb2	0.922468	2.86e-22	8.75e-21	significant
238673	Zfp367	-1.26889	2.88e-22	8.79e-21	significant
26357	Abcg2	-1.21319	3.11e-22	9.45e-21	significant
434025	Igkv9-120	2.37691	3.16e-22	9.6e-21	significant
101540	Prkd2	1.1962	3.39e-22	1.03e-20	significant
18600	Padi2	-1.40917	3.73e-22	1.13e-20	significant
63958	Ube4b	0.815392	3.75e-22	1.13e-20	significant
12317	Calr	0.603307	3.95e-22	1.19e-20	significant
27388	Ptdss2	-1.22991	3.96e-22	1.19e-20	significant
16765	Stmn1	-0.660401	4.98e-22	1.49e-20	significant
75146	Mfsd13a	1.27372	5.04e-22	1.51e-20	significant
780825	Ighv9-3	0.934562	5.06e-22	1.51e-20	significant
12509	Cd59a	-2.19704	5.65e-22	1.69e-20	significant
71474	Ppp6r2	-1.73909	6.03e-22	1.79e-20	significant
382045	Adgrg5	-1.884	6.41e-22	1.9e-20	significant
76448	Ppp1r18	0.887133	7.67e-22	2.28e-20	significant
110208	Pgd	0.652168	8.4e-22	2.49e-20	significant
76220	6530402F18Rik	1.44241	9.2e-22	2.72e-20	significant
63828	Fn3k	-3.84907	1.04e-21	3.07e-20	significant
241447	Cers6	1.01882	1.05e-21	3.1e-20	significant
73094	Sgip1	1.71822	1.47e-21	4.31e-20	significant
243453	Igkv4-81	3.00855	1.62e-21	4.75e-20	significant
20910	Stxbp1	-1.89459	1.65e-21	4.82e-20	significant
16421	Itgb7	-0.905485	1.69e-21	4.95e-20	significant
230316	Megf9	1.13047	1.75e-21	5.11e-20	significant
26559	Hunk	2.41759	1.76e-21	5.14e-20	significant
18817	Plk1	0.796734	1.79e-21	5.21e-20	significant
52398	Septin11	0.986472	1.91e-21	5.53e-20	significant
270066	Slc35e1	0.922924	1.97e-21	5.71e-20	significant
234311	Ddx60	-2.03451	2.15e-21	6.22e-20	significant
17387	Mmp14	-1.8981	2.16e-21	6.22e-20	significant
214084	Slc18a2	-2.1216	2.87e-21	8.26e-20	significant
50930	Tnfsf14	1.5746	2.98e-21	8.57e-20	significant
67869	Paip2	-0.948347	3.58e-21	1.03e-19	significant
67035	Dnajb4	-1.23424	3.61e-21	1.03e-19	significant
56744	Pf4	-2.33798	3.61e-21	1.03e-19	significant
16971	Lrp1	1.28501	3.73e-21	1.06e-19	significant
338349	Cntln	-1.43272	4.26e-21	1.21e-19	significant
12986	Csf3r	1.01227	5.13e-21	1.46e-19	significant
780864	Ighv15-2	2.1455	5.16e-21	1.46e-19	significant
12450	Ccng1	0.888048	5.65e-21	1.6e-19	significant
84585	Rnf123	-0.919777	5.71e-21	1.61e-19	significant
338368	Pheta2	-1.8227	5.78e-21	1.63e-19	significant
58222	Rab37	-2.00519	6.11e-21	1.72e-19	significant
619960	Igkv12-41	2.0195	6.15e-21	1.73e-19	significant
65246	Xpo7	0.824355	6.29e-21	1.77e-19	significant
27426	Nagpa	1.15305	6.59e-21	1.85e-19	significant
14025	Bcl11a	-1.18544	6.67e-21	1.86e-19	significant
319710	Frmd6	1.43464	6.71e-21	1.87e-19	significant
20963	Syk	0.863253	8.54e-21	2.38e-19	significant
100952	Emilin1	0.982238	8.75e-21	2.43e-19	significant
16561	Kif1b	0.832596	1.1e-20	3.05e-19	significant
67689	Aldh3b1	1.14856	1.13e-20	3.13e-19	significant
50905	Il17rb	-1.9927	1.43e-20	3.96e-19	significant
12350	Car3	-3.25861	1.49e-20	4.12e-19	significant
244216	Zfp771	2.54095	1.57e-20	4.32e-19	significant
72141	Adpgk	0.677775	1.65e-20	4.54e-19	significant
72787	Ndc1	0.758839	1.7e-20	4.68e-19	significant
66241	Tmem9	-1.65896	1.82e-20	5e-19	significant
20558	Slfn4	1.10844	1.83e-20	5e-19	significant
67775	Rtp4	-2.26687	1.86e-20	5.07e-19	significant
243461	Igkv7-33	2.43911	1.93e-20	5.26e-19	significant
80879	Slc16a3	1.35009	1.99e-20	5.42e-19	significant
18636	Cfp	0.956839	2.04e-20	5.54e-19	significant
75687	Ripor1	-1.11004	2.21e-20	6e-19	significant
12759	Clu	1.55942	2.37e-20	6.42e-19	significant
619916	Ighv1-72	1.58762	2.62e-20	7.08e-19	significant
320435	Rinl	0.859132	2.67e-20	7.22e-19	significant
110785	Iglc1	1.52604	2.96e-20	7.98e-19	significant
330409	Cecr2	-2.12764	3.23e-20	8.69e-19	significant
54673	Sh3glb1	-1.00289	3.3e-20	8.87e-19	significant
17268	Meis1	-1.94388	3.37e-20	9.04e-19	significant
12767	Cxcr4	-0.872261	3.47e-20	9.3e-19	significant
68817	Ddi2	1.61533	3.55e-20	9.49e-19	significant
239083	Ccnb1ip1	2.13759	3.59e-20	9.58e-19	significant
12550	Cdh1	-1.44254	3.94e-20	1.05e-18	significant
23999	Twf2	0.745559	4.11e-20	1.09e-18	significant
257635	Sdsl	-2.80111	4.56e-20	1.21e-18	significant
20135	Rrm2	0.756518	4.85e-20	1.28e-18	significant
667924	Igkv3-10	1.916	5.16e-20	1.36e-18	significant
235567	Dnajc13	1.04352	5.23e-20	1.38e-18	significant
241452	Dhrs9	2.61675	5.61e-20	1.48e-18	significant
66276	1810009A15Rik	0.963005	5.8e-20	1.53e-18	significant
18074	Nid2	2.80712	5.82e-20	1.53e-18	significant
20932	Surf4	0.799713	6.93e-20	1.82e-18	significant
20202	S100a9	1.45286	8.14e-20	2.13e-18	significant
641178	Ighv5-9-1	1.09438	8.97e-20	2.35e-18	significant
16764	Aff3	-2.27426	9.3e-20	2.43e-18	significant
497106	Rnase12	-4.03277	1.17e-19	3.04e-18	significant
104263	Kdm3a	-1.03755	1.26e-19	3.27e-18	significant
70827	Trak2	0.76068	1.3e-19	3.38e-18	significant
56489	Ikbke	0.885633	1.39e-19	3.6e-18	significant
194655	Klf11	-0.970695	1.47e-19	3.8e-18	significant
15251	Hif1a	0.879663	1.48e-19	3.83e-18	significant
18230	Nxn	0.898843	1.52e-19	3.92e-18	significant
74763	Naa60	0.798224	1.53e-19	3.93e-18	significant
68395	H2-Q8	-1.79188	1.55e-19	3.98e-18	significant
319269	A130040M12Rik	-1.02305	1.69e-19	4.32e-18	significant
640046	Ighv2-9	1.2932	1.69e-19	4.32e-18	significant
226090	Ermp1	0.73131	1.88e-19	4.82e-18	significant
18453	P4hb	0.56307	1.92e-19	4.9e-18	significant
54357	Epb41l4b	-2.31308	1.92e-19	4.9e-18	significant
72844	Kctd17	1.53698	1.94e-19	4.94e-18	significant
21672	Prdx2	-1.44979	1.94e-19	4.94e-18	significant
11465	Actg1	0.57117	1.97e-19	4.99e-18	significant
216161	Sbno2	1.01999	2.16e-19	5.48e-18	significant
238427	Ighv6-6	1.05814	2.27e-19	5.74e-18	significant
11607	Agtr1a	-2.56204	2.35e-19	5.94e-18	significant
15024	H2-T10	-1.58577	2.38e-19	6e-18	significant
11651	Akt1	0.709916	2.44e-19	6.15e-18	significant
102680	Slc6a20a	-3.32911	2.98e-19	7.5e-18	significant
433016	Cstdc4	3.71117	3.18e-19	7.98e-18	significant
71780	Isyna1	0.78219	3.66e-19	9.17e-18	significant
16011	Igfbp5	-1.70046	3.71e-19	9.29e-18	significant
17918	Myo5a	0.992693	3.88e-19	9.68e-18	significant
76884	Cyfip2	0.959842	3.98e-19	9.93e-18	significant
17423	Ndst2	-1.07516	4.65e-19	1.16e-17	significant
64340	Dhx38	0.850169	5.05e-19	1.26e-17	significant
56193	Plek	-1.13847	5.61e-19	1.39e-17	significant
209131	Snx30	-1.10741	5.63e-19	1.39e-17	significant
80719	Igsf6	0.812077	5.69e-19	1.41e-17	significant
22248	Unc119	1.3376	5.95e-19	1.47e-17	significant
240047	Mmp25	1.42333	6.51e-19	1.61e-17	significant
66913	Kdelr2	0.829004	6.6e-19	1.63e-17	significant
100689	Spon2	-4.13903	6.68e-19	1.64e-17	significant
20698	Sphk1	-1.82241	7.96e-19	1.95e-17	significant
73218	Sppl2b	-1.06174	8.09e-19	1.98e-17	significant
15378	Hnf4a	-2.7242	8.81e-19	2.16e-17	significant
245860	Atg9a	0.879489	1.01e-18	2.46e-17	significant
15516	Hsp90ab1	0.733798	1.03e-18	2.51e-17	significant
52065	Mfhas1	-1.6583	1.11e-18	2.69e-17	significant
217410	Trib2	-2.22069	1.59e-18	3.87e-17	significant
18584	Pde8a	1.25909	1.8e-18	4.37e-17	significant
70377	Derl3	1.27791	1.89e-18	4.58e-17	significant
17873	Gadd45b	1.12694	1.94e-18	4.68e-17	significant
27756	Lsm2	1.20303	1.97e-18	4.75e-17	significant
70564	Prxl2a	-1.58705	1.98e-18	4.78e-17	significant
211550	Tifa	-1.11465	1.98e-18	4.78e-17	significant
68713	Ifitm1	1.38392	2.01e-18	4.83e-17	significant
78908	Igsf3	-2.40387	2.27e-18	5.43e-17	significant
11745	Anxa3	0.7138	2.27e-18	5.43e-17	significant
20430	Cyfip1	0.732075	2.48e-18	5.95e-17	significant
114713	Rasa2	1.25851	2.51e-18	6.01e-17	significant
230709	Zmpste24	0.669906	2.54e-18	6.06e-17	significant
18174	Slc11a2	-1.00861	2.58e-18	6.14e-17	significant
503610	Zdhhc18	0.809158	2.86e-18	6.81e-17	significant
226255	Atrnl1	1.13343	3.23e-18	7.68e-17	significant
108005	Igkv3-7	1.12361	3.25e-18	7.71e-17	significant
233274	Siglech	-2.9241	3.69e-18	8.73e-17	significant
244853	Nxpe4	-2.13316	3.83e-18	9.07e-17	significant
233280	Nipa1	-1.84855	3.85e-18	9.1e-17	significant
14455	Gas5	-0.976062	4.12e-18	9.72e-17	significant
15002	H2-Ob	-2.35982	4.23e-18	9.96e-17	significant
74596	Cds1	-2.05794	4.56e-18	1.07e-16	significant
629906	Ighv1-42	1.27465	4.6e-18	1.08e-16	significant
780829	Ighv3-6	0.882009	5.12e-18	1.2e-16	significant
22339	Vegfa	0.88345	5.24e-18	1.23e-16	significant
434033	Igkv4-91	2.5114	5.63e-18	1.32e-16	significant
17921	Myo7a	1.19169	6.04e-18	1.41e-16	significant
98267	Stk17b	-0.879329	6.36e-18	1.48e-16	significant
11861	Arl4a	-1.2923	6.93e-18	1.61e-16	significant
12444	Ccnd2	0.748302	6.92e-18	1.61e-16	significant
19280	Ptprs	-1.28537	7.09e-18	1.65e-16	significant
11857	Arhgdib	0.801757	7.51e-18	1.74e-16	significant
170786	Cd209a	-4.4493	7.67e-18	1.77e-16	significant
230761	Zfp362	-1.13603	8.34e-18	1.93e-16	significant
636260	Ighv9-4	2.27782	8.41e-18	1.94e-16	significant
56752	Aldh9a1	0.716297	8.76e-18	2.02e-16	significant
18413	Osm	-0.927021	9.09e-18	2.09e-16	significant
170460	Stard5	1.31739	9.64e-18	2.21e-16	significant
110351	Rap1gap	-1.5819	1.02e-17	2.34e-16	significant
230514	Leprot	-0.809983	1.06e-17	2.43e-16	significant
17076	Ly75	1.0108	1.12e-17	2.55e-16	significant
12035	Bcat1	2.26201	1.21e-17	2.76e-16	significant
216892	Spns2	-1.85672	1.41e-17	3.22e-16	significant
14104	Fasn	1.03652	1.57e-17	3.56e-16	significant
632654	Ighv7-4	-1.85704	1.62e-17	3.68e-16	significant
56233	Hdac7	-0.960191	1.75e-17	3.98e-16	significant
22169	Cmpk2	-1.31516	1.84e-17	4.17e-16	significant
56878	Rbms1	1.11448	2.02e-17	4.57e-16	significant
67608	Narf	-1.06157	2.06e-17	4.65e-16	significant
19261	Sirpa	0.648986	2.08e-17	4.68e-16	significant
12506	Cd48	-1.0254	2.19e-17	4.94e-16	significant
18826	Lcp1	0.63228	2.26e-17	5.09e-16	significant
22234	Ugcg	-0.901413	2.54e-17	5.71e-16	significant
20230	Satb1	-0.986089	2.57e-17	5.77e-16	significant
216869	Arrb2	0.718971	2.67e-17	5.97e-16	significant
11804	Aplp2	-0.794976	2.94e-17	6.59e-16	significant
12393	Runx2	-1.09354	3.06e-17	6.84e-16	significant
18222	Numb	1.20371	3.07e-17	6.85e-16	significant
66528	Smim5	-1.75021	3.22e-17	7.18e-16	significant
16600	Klf4	-1.01468	3.56e-17	7.92e-16	significant
692245	Igkv12-46	1.32787	3.72e-17	8.25e-16	significant
21898	Tlr4	1.11913	3.76e-17	8.34e-16	significant
52076	Tmem38b	1.05145	4.17e-17	9.23e-16	significant
232889	Pla2g4c	-1.6264	4.31e-17	9.54e-16	significant
19044	Ppox	-1.21581	4.6e-17	1.02e-15	significant
434041	Igkv8-27	-1.75042	5.11e-17	1.13e-15	significant
74080	Nmnat3	-1.23964	5.87e-17	1.29e-15	significant
238393	Serpina3f	2.27049	5.89e-17	1.29e-15	significant
78317	Ccdc88b	0.800507	6.49e-17	1.43e-15	significant
11490	Adam15	0.840703	6.52e-17	1.43e-15	significant
66970	Ssbp2	-1.06903	6.57e-17	1.44e-15	significant
19219	Ptger4	-1.4893	6.86e-17	1.5e-15	significant
217737	Ahsa1	0.715931	6.88e-17	1.5e-15	significant
243439	Igkv14-100	1.41616	7.15e-17	1.56e-15	significant
22275	Urod	-1.29782	7.52e-17	1.64e-15	significant
19012	Plpp1	-2.13322	7.7e-17	1.67e-15	significant
12494	Cd38	2.13561	9.25e-17	2.01e-15	significant
16391	Irf9	-1.00399	9.89e-17	2.15e-15	significant
192176	Flna	0.918894	1.01e-16	2.18e-15	significant
75552	Paqr9	-1.62336	1.02e-16	2.2e-15	significant
102294	Cyp4v3	-1.72369	1.02e-16	2.21e-15	significant
72536	Tagap	-1.07492	1.05e-16	2.26e-15	significant
20773	Sptlc2	0.678375	1.19e-16	2.56e-15	significant
14245	Lpin1	-1.49896	1.22e-16	2.62e-15	significant
12831	Col5a1	-0.865346	1.23e-16	2.65e-15	significant
238875	Gapt	-1.19595	1.25e-16	2.69e-15	significant
626615	Apol11a	-3.30799	1.27e-16	2.71e-15	significant
70059	Degs2	2.69594	1.29e-16	2.77e-15	significant
68292	Stt3b	0.667285	1.35e-16	2.87e-15	significant
243219	2900026A02Rik	-1.89063	1.39e-16	2.97e-15	significant
243780	Dennd11	2.17091	1.5e-16	3.2e-15	significant
667899	Igkv6-13	1.8061	1.54e-16	3.28e-15	significant
12499	Entpd5	0.967192	1.56e-16	3.31e-15	significant
20878	Aurka	0.700146	1.57e-16	3.34e-15	significant
434223	Gvin3	0.855921	1.63e-16	3.46e-15	significant
52150	Kcnk6	1.08109	1.9e-16	4.02e-15	significant
16004	Igf2r	0.991317	1.92e-16	4.06e-15	significant
66890	Lman2	0.687856	2.02e-16	4.25e-15	significant
11979	Atp7b	-1.53038	2.02e-16	4.25e-15	significant
66881	Pcyox1	0.651795	2.09e-16	4.39e-15	significant
235380	Dmxl2	1.10346	2.09e-16	4.39e-15	significant
14433	Gapdh	0.882756	2.18e-16	4.57e-15	significant
77974	Rdh12	1.28703	2.28e-16	4.78e-15	significant
668589	Ighv1-80	1.3378	2.4e-16	5.03e-15	significant
20667	Sox12	-1.65513	2.41e-16	5.05e-15	significant
15944	Irgm1	-1.06417	2.51e-16	5.23e-15	significant
17164	Mapkapk2	0.55692	2.58e-16	5.37e-15	significant
338367	Myo1d	-1.27002	2.6e-16	5.42e-15	significant
218335	Clptm1l	0.59733	2.7e-16	5.6e-15	significant
52588	Tspan14	0.749098	2.77e-16	5.74e-15	significant
194590	Reps2	-2.2949	2.82e-16	5.85e-15	significant
66447	Mgst3	-2.02179	2.83e-16	5.87e-15	significant
286940	Flnb	0.899607	2.96e-16	6.13e-15	significant
18578	Pde4b	-1.69341	3.13e-16	6.46e-15	significant
26398	Map2k4	0.687388	3.26e-16	6.72e-15	significant
14728	Lilrb4a	0.814513	3.61e-16	7.44e-15	significant
66994	Cep19	1.17534	3.86e-16	7.94e-15	significant
227394	Slco4c1	1.54783	4.19e-16	8.61e-15	significant
12521	Cd82	-0.777464	4.21e-16	8.65e-15	significant
13852	Stx2	-1.07305	4.28e-16	8.77e-15	significant
16548	Khk	-1.3638	4.55e-16	9.32e-15	significant
15163	Hcls1	0.720652	4.67e-16	9.55e-15	significant
66905	Plin3	1.11954	5e-16	1.02e-14	significant
56470	Rgs19	0.82911	5.33e-16	1.09e-14	significant
110651	Rps6ka3	1.01655	5.74e-16	1.17e-14	significant
116701	Fgfrl1	-2.29887	5.97e-16	1.21e-14	significant
22145	Tuba4a	0.579421	6.1e-16	1.24e-14	significant
216799	Nlrp3	-1.32161	6.11e-16	1.24e-14	significant
668478	Ighv1-9	1.12097	6.77e-16	1.37e-14	significant
108672	Zdhhc15	-2.60349	6.8e-16	1.37e-14	significant
56739	Rec8	-2.49206	6.81e-16	1.38e-14	significant
67092	Gatm	0.613969	7.26e-16	1.47e-14	significant
71409	Fmnl2	-1.53197	7.4e-16	1.49e-14	significant
20308	Ccl9	-0.866274	7.66e-16	1.54e-14	significant
17357	Marcksl1	1.39615	8.22e-16	1.65e-14	significant
218613	Mier3	-0.808895	8.37e-16	1.68e-14	significant
18655	Pgk1	0.723022	9.05e-16	1.81e-14	significant
780960	Ighv8-12	0.666596	9.4e-16	1.88e-14	significant
266645	Acmsd	-2.91961	9.65e-16	1.93e-14	significant
217664	Mgat2	0.682802	9.85e-16	1.97e-14	significant
16145	Igtp	-0.98666	1.07e-15	2.13e-14	significant
12814	Col11a1	-1.85957	1.09e-15	2.17e-14	significant
74048	Vsir	0.666345	1.1e-15	2.18e-14	significant
16193	Il6	-2.17232	1.1e-15	2.18e-14	significant
71994	Cnn3	-1.92458	1.12e-15	2.21e-14	significant
68632	Myct1	-3.04091	1.17e-15	2.32e-14	significant
20305	Ccl6	-1.15783	1.19e-15	2.35e-14	significant
207728	Pde2a	0.740571	1.24e-15	2.44e-14	significant
16323	Inhba	2.42389	1.28e-15	2.52e-14	significant
13070	Cyp11a1	-1.92974	1.3e-15	2.57e-14	significant
14964	H2-D1	-0.5644	1.33e-15	2.62e-14	significant
13733	Adgre1	-1.39822	1.34e-15	2.63e-14	significant
14629	Gclc	-0.92901	1.35e-15	2.64e-14	significant
18613	Pecam1	-0.844435	1.35e-15	2.65e-14	significant
66646	Rpe	0.778135	1.38e-15	2.7e-14	significant
73296	Rhobtb3	-2.35542	1.42e-15	2.77e-14	significant
19725	Rfx2	-1.49499	1.52e-15	2.97e-14	significant
330836	Slc7a6	0.856159	1.55e-15	3.02e-14	significant
12609	Cebpd	1.29807	1.57e-15	3.06e-14	significant
76809	Bri3bp	0.641283	1.58e-15	3.08e-14	significant
229055	Zbtb10	-2.08798	1.61e-15	3.14e-14	significant
68774	Ms4a6d	2.54643	1.69e-15	3.28e-14	significant
27999	Fam3c	1.18593	1.71e-15	3.33e-14	significant
211331	Ighv1-54	1.47639	1.72e-15	3.33e-14	significant
15936	Ier2	-0.72529	1.86e-15	3.6e-14	significant
12753	Clock	1.11237	1.91e-15	3.69e-14	significant
26429	Orc5	-1.01382	1.98e-15	3.83e-14	significant
100042480	Nhsl2	0.737065	2.2e-15	4.24e-14	significant
11842	Arf3	0.662938	2.35e-15	4.52e-14	significant
240672	Dusp5	-1.46567	2.36e-15	4.54e-14	significant
12516	Cd7	-1.3152	2.48e-15	4.77e-14	significant
21937	Tnfrsf1a	0.682026	2.49e-15	4.77e-14	significant
67078	Pgp	1.08053	2.59e-15	4.96e-14	significant
19088	Prkar2b	-0.72545	2.66e-15	5.09e-14	significant
11749	Anxa6	-0.643631	2.69e-15	5.13e-14	significant
108098	Med21	0.840112	2.77e-15	5.28e-14	significant
70025	Acot7	0.788754	2.87e-15	5.47e-14	significant
381694	B3glct	-1.20378	3.05e-15	5.8e-14	significant
140742	Sesn1	-1.17937	3.24e-15	6.15e-14	significant
17691	Sik1	-1.01754	3.24e-15	6.15e-14	significant
66694	Uqcrfs1	0.689608	3.25e-15	6.17e-14	significant
16998	Ltbp3	-1.80997	3.93e-15	7.45e-14	significant
171486	Cd99l2	-1.51717	4.1e-15	7.75e-14	significant
381290	Atp2b4	-1.04065	4.14e-15	7.83e-14	significant
18436	P2rx1	-1.10885	4.26e-15	8.04e-14	significant
19053	Ppp2cb	0.838709	4.53e-15	8.54e-14	significant
27979	Eif3b	0.504975	4.54e-15	8.56e-14	significant
73712	Dmkn	1.39923	4.62e-15	8.69e-14	significant
107589	Mylk	-1.8914	4.64e-15	8.71e-14	significant
106572	Rab31	0.674192	4.85e-15	9.09e-14	significant
52163	Camk1	-2.51737	4.95e-15	9.28e-14	significant
22201	Uba1	0.613866	5.04e-15	9.44e-14	significant
11685	Alox12e	-2.72437	5.2e-15	9.72e-14	significant
192185	Nadk	0.638901	5.37e-15	1e-13	significant
67512	Agpat2	0.777357	5.64e-15	1.05e-13	significant
76574	Mfsd2a	2.72957	5.71e-15	1.06e-13	significant
74747	Ddit4	-1.16434	5.88e-15	1.09e-13	significant
22324	Vav1	0.719771	5.96e-15	1.11e-13	significant
17533	Mrc1	1.00165	6.08e-15	1.13e-13	significant
16017	Ighg1	0.796849	6.16e-15	1.14e-13	significant
94280	Sfxn3	-1.34855	6.81e-15	1.26e-13	significant
16668	Krt18	-2.94248	6.91e-15	1.28e-13	significant
381777	Igkv1-110	1.12132	7.02e-15	1.3e-13	significant
67865	Rgs10	-1.71504	7.44e-15	1.37e-13	significant
105171	Arrdc3	-1.05651	7.54e-15	1.39e-13	significant
20555	Slfn1	1.40779	7.57e-15	1.39e-13	significant
67963	Npc2	-0.655435	7.57e-15	1.39e-13	significant
20393	Sgk1	1.04218	8.07e-15	1.48e-13	significant
217944	Rapgef5	1.7592	8.62e-15	1.58e-13	significant
17158	Man2a1	0.71716	8.82e-15	1.62e-13	significant
12153	Bmp1	-1.68731	8.99e-15	1.65e-13	significant
12363	Casp4	1.14355	9.19e-15	1.68e-13	significant
27984	Efhd2	0.757972	9.35e-15	1.71e-13	significant
237898	Usp32	-0.858335	9.37e-15	1.71e-13	significant
780883	Ighv1-22	1.24215	9.56e-15	1.74e-13	significant
12227	Btg2	-0.763877	9.58e-15	1.74e-13	significant
20872	Stk16	0.696475	9.85e-15	1.79e-13	significant
74133	Smg8	0.870098	1.04e-14	1.89e-13	significant
26388	Ifi202b	-0.873704	1.04e-14	1.89e-13	significant
69274	Ctdspl	0.772182	1.12e-14	2.04e-13	significant
17480	Mpl	-2.27273	1.13e-14	2.04e-13	significant
11972	Atp6v0d1	0.7452	1.21e-14	2.18e-13	significant
320982	Arl4c	-1.24983	1.25e-14	2.26e-13	significant
18175	Nrap	2.14541	1.27e-14	2.29e-13	significant
68801	Elovl5	0.628787	1.35e-14	2.43e-13	significant
99010	Lpcat4	0.976898	1.38e-14	2.48e-13	significant
408064	BC064078	-2.00303	1.39e-14	2.49e-13	significant
780929	Ighv1-50	1.23825	1.45e-14	2.6e-13	significant
68636	Fahd1	-1.79531	1.48e-14	2.65e-13	significant
12070	Bex3	-0.78981	1.49e-14	2.68e-13	significant
11840	Arf1	0.540059	1.59e-14	2.84e-13	significant
233529	Kctd14	-2.20318	1.6e-14	2.85e-13	significant
16825	Ldb1	-0.73125	1.67e-14	2.99e-13	significant
432442	Akap7	-1.84036	1.79e-14	3.18e-13	significant
12226	Btg1	-0.963487	1.82e-14	3.24e-13	significant
19303	Pxn	0.766177	1.83e-14	3.26e-13	significant
22330	Vcl	0.539819	1.91e-14	3.4e-13	significant
13848	Ephb6	-1.89992	2.05e-14	3.64e-13	significant
330914	Arhgap32	-1.59613	2.13e-14	3.77e-13	significant
328660	Bex6	-1.83907	2.17e-14	3.85e-13	significant
17872	Ppp1r15a	-0.784599	2.44e-14	4.31e-13	significant
14376	Ganab	0.556507	2.57e-14	4.55e-13	significant
18195	Nsf	0.683734	2.63e-14	4.64e-13	significant
60525	Acss2	-1.15819	2.67e-14	4.7e-13	significant
67784	Plxnd1	0.817983	2.75e-14	4.84e-13	significant
12832	Col5a2	-2.0585	2.89e-14	5.09e-13	significant
22371	Vwf	-1.17638	2.9e-14	5.1e-13	significant
619846	Igkv5-48	1.77118	2.93e-14	5.14e-13	significant
58217	Trem1	0.744473	2.96e-14	5.19e-13	significant
74551	Pck2	-0.974993	2.99e-14	5.24e-13	significant
14733	Gpc1	-0.749528	3.05e-14	5.33e-13	significant
780938	Ighv8-8	0.890959	3.07e-14	5.36e-13	significant
78751	Zc3h6	-2.12627	3.09e-14	5.4e-13	significant
77727	6030468B19Rik	-3.0343	3.11e-14	5.42e-13	significant
60363	Cldn15	0.784977	3.21e-14	5.58e-13	significant
56706	Ccnl1	-1.06992	3.27e-14	5.68e-13	significant
69632	Arhgef12	-1.32261	3.37e-14	5.85e-13	significant
57915	Tbc1d1	0.697114	3.47e-14	6.03e-13	significant
17761	Map7	-1.21345	3.53e-14	6.12e-13	significant
226122	Ubtd1	1.26354	3.73e-14	6.45e-13	significant
27224	Eloa	0.633677	4.06e-14	7.03e-13	significant
14284	Fosl2	-0.870619	4.26e-14	7.36e-13	significant
94185	Tnfrsf21	0.611531	4.46e-14	7.7e-13	significant
30938	Fgd3	0.998037	4.63e-14	7.98e-13	significant
74302	Mtmr3	0.701684	4.74e-14	8.16e-13	significant
12530	Cdc25a	0.710207	4.77e-14	8.21e-13	significant
270086	Ogfod1	0.901207	4.89e-14	8.4e-13	significant
72512	Sting1	0.671327	5.1e-14	8.74e-13	significant
382696	Ighv1-52	0.834683	5.35e-14	9.16e-13	significant
19354	Rac2	0.538794	5.35e-14	9.16e-13	significant
71640	Zfp949	-1.41502	5.43e-14	9.28e-13	significant
70297	Gcc2	0.91391	5.49e-14	9.38e-13	significant
71795	Pitpnc1	-0.864448	6.51e-14	1.11e-12	significant
235320	Zbtb16	-1.91355	6.66e-14	1.14e-12	significant
20351	Sema4a	0.6617	6.87e-14	1.17e-12	significant
71683	Gypc	-0.713458	7.2e-14	1.22e-12	significant
21762	Psmd2	0.540888	7.41e-14	1.26e-12	significant
268564	Zbtb1	-0.842995	8.49e-14	1.44e-12	significant
13200	Ddost	0.578791	8.86e-14	1.5e-12	significant
22284	Usp9x	0.734317	9.13e-14	1.55e-12	significant
68796	Tmem214	0.860084	9.15e-14	1.55e-12	significant
59041	Stk25	-0.722291	9.74e-14	1.65e-12	significant
212073	Syne3	1.12836	1e-13	1.69e-12	significant
83435	Plekha3	0.869539	1.01e-13	1.71e-12	significant
18805	Pld1	1.14431	1.06e-13	1.78e-12	significant
72194	Fbxl20	-1.37864	1.06e-13	1.78e-12	significant
18111	Nnat	5.27991	1.07e-13	1.8e-12	significant
70122	Mllt3	-1.26274	1.07e-13	1.8e-12	significant
270198	Pfkfb4	0.874435	1.07e-13	1.8e-12	significant
13537	Dusp2	-0.963355	1.09e-13	1.83e-12	significant
15529	Sdc2	-2.32868	1.13e-13	1.89e-12	significant
74365	Lonrf3	0.962464	1.14e-13	1.9e-12	significant
67568	Mrfap1	0.72365	1.14e-13	1.9e-12	significant
218442	Serinc5	-1.08703	1.18e-13	1.97e-12	significant
77433	Redrum	-1.75185	1.2e-13	1.99e-12	significant
67398	Srpra	0.623366	1.21e-13	2.01e-12	significant
70335	Reep6	-1.42252	1.26e-13	2.1e-12	significant
217344	Rhbdf2	1.06789	1.29e-13	2.15e-12	significant
22031	Traf3	0.923458	1.3e-13	2.15e-12	significant
404711	Ighg2c	0.866942	1.33e-13	2.2e-12	significant
18554	Pcsk7	0.861737	1.44e-13	2.38e-12	significant
241525	Ypel4	-3.50801	1.56e-13	2.59e-12	significant
212943	Tent5a	-0.774367	1.6e-13	2.64e-12	significant
11867	Arpc1b	0.632313	1.61e-13	2.65e-12	significant
67231	Tbc1d20	0.842632	1.61e-13	2.66e-12	significant
83436	Plekha2	0.646437	1.62e-13	2.67e-12	significant
20807	Srf	0.768412	1.66e-13	2.74e-12	significant
545030	Wdfy4	0.732289	1.81e-13	2.98e-12	significant
12492	Scarb2	0.703467	1.83e-13	3e-12	significant
237615	Ankrd52	0.889181	1.99e-13	3.27e-12	significant
109978	Art4	-2.22774	2.05e-13	3.35e-12	significant
13051	Cx3cr1	-1.61672	2.1e-13	3.44e-12	significant
100039796	Tgtp2	-1.98095	2.13e-13	3.47e-12	significant
66375	Dhrs7	1.05139	2.13e-13	3.47e-12	significant
20111	Rps6ka1	0.628661	2.17e-13	3.54e-12	significant
67847	Sncaip	-2.40269	2.29e-13	3.73e-12	significant
215335	Slc36a1	0.967338	2.38e-13	3.87e-12	significant
14998	H2-DMa	-1.32662	2.44e-13	3.97e-12	significant
20259	Scin	-3.01658	2.56e-13	4.15e-12	significant
16952	Anxa1	0.684927	2.59e-13	4.21e-12	significant
69700	Col22a1	-5.56043	2.67e-13	4.33e-12	significant
18405	Orm1	1.59226	2.68e-13	4.34e-12	significant
207777	Tspoap1	0.697963	2.74e-13	4.43e-12	significant
69202	Ptms	-1.22714	2.81e-13	4.54e-12	significant
228136	Zdhhc5	0.808252	2.85e-13	4.6e-12	significant
218699	Pxk	0.827293	2.9e-13	4.68e-12	significant
66141	Ifitm3	1.37877	2.91e-13	4.69e-12	significant
66625	Pnisr	-1.04591	2.93e-13	4.72e-12	significant
14936	Gys1	0.900427	2.99e-13	4.81e-12	significant
102644	Oaf	-1.48862	3e-13	4.82e-12	significant
217304	Cd300lb	-1.50448	3.23e-13	5.18e-12	significant
20867	Stip1	0.619789	3.28e-13	5.26e-12	significant
277154	Nynrin	-2.07006	3.56e-13	5.71e-12	significant
319622	Itpripl2	0.923279	3.62e-13	5.8e-12	significant
67255	Zfp422	-0.682311	3.73e-13	5.97e-12	significant
629833	Ighv3-4	-1.7535	3.76e-13	6e-12	significant
12367	Casp3	-1.25193	3.86e-13	6.16e-12	significant
329154	Ankrd44	0.611947	3.9e-13	6.21e-12	significant
71302	Arhgap26	0.775177	3.9e-13	6.21e-12	significant
68728	Trp53inp2	1.44599	3.95e-13	6.29e-12	significant
21981	Ppp1r13b	-1.41108	4.1e-13	6.52e-12	significant
11990	Atrn	0.709326	4.12e-13	6.53e-12	significant
230125	Slc25a51	-0.625982	4.3e-13	6.82e-12	significant
320714	Trappc11	0.637316	4.59e-13	7.28e-12	significant
54123	Irf7	-1.45556	4.66e-13	7.37e-12	significant
73447	Wdr13	-0.866436	4.74e-13	7.49e-12	significant
234825	Klhdc4	0.778783	4.94e-13	7.8e-12	significant
14862	Gstm1	0.493775	5.05e-13	7.96e-12	significant
108150	Galnt7	0.720988	5.41e-13	8.53e-12	significant
74167	Nudt9	-0.750206	5.58e-13	8.79e-12	significant
93685	Entpd7	0.981213	5.93e-13	9.32e-12	significant
14085	Fah	1.27417	6.18e-13	9.7e-12	significant
19346	Rab6a	0.682506	6.44e-13	1.01e-11	significant
109674	Ampd2	0.710036	6.6e-13	1.03e-11	significant
66612	Ormdl3	-1.0389	6.88e-13	1.08e-11	significant
18626	Per1	-0.770581	7e-13	1.1e-11	significant
546244	Igkv4-61	1.81716	7.08e-13	1.11e-11	significant
20740	Sptan1	0.687799	7.26e-13	1.13e-11	significant
235574	Atp2c1	0.653325	7.46e-13	1.16e-11	significant
21822	Tgtp1	-2.03599	7.7e-13	1.2e-11	significant
23943	Esyt1	0.547756	7.94e-13	1.24e-11	significant
16192	Il5ra	-2.67997	8.08e-13	1.26e-11	significant
27397	Mrpl17	0.751466	8.16e-13	1.27e-11	significant
231821	Adap1	0.673056	8.38e-13	1.3e-11	significant
320011	Uggt1	0.634754	8.4e-13	1.3e-11	significant
104215	Rhoq	1.47462	8.7e-13	1.35e-11	significant
331026	Gmppb	0.961537	8.91e-13	1.38e-11	significant
12835	Col6a3	-1.97592	8.97e-13	1.39e-11	significant
66665	Msantd3	0.794804	9.36e-13	1.45e-11	significant
14999	H2-DMb1	-1.57367	9.42e-13	1.45e-11	significant
78416	Rnase6	-1.40143	9.9e-13	1.53e-11	significant
22359	Vldlr	-1.76227	1.07e-12	1.64e-11	significant
77827	Krba1	-1.68285	1.07e-12	1.65e-11	significant
54199	Ccrl2	-0.946452	1.1e-12	1.69e-11	significant
17119	Mxd1	0.650634	1.12e-12	1.73e-11	significant
69291	1700001L05Rik	-2.11082	1.13e-12	1.73e-11	significant
20661	Sort1	0.972069	1.18e-12	1.8e-11	significant
213053	Slc39a14	1.47273	1.18e-12	1.8e-11	significant
107029	Me2	0.573523	1.18e-12	1.8e-11	significant
56336	B4galt5	1.10794	1.18e-12	1.81e-11	significant
236733	Usp11	-0.809252	1.2e-12	1.84e-11	significant
239554	Foxred2	-0.971665	1.22e-12	1.85e-11	significant
12722	Clca3a1	-1.12033	1.22e-12	1.85e-11	significant
26949	Vat1	0.55138	1.23e-12	1.87e-11	significant
78832	Cacul1	0.63757	1.26e-12	1.92e-11	significant
212398	Frat2	-0.950751	1.29e-12	1.97e-11	significant
28018	Ubfd1	0.764107	1.3e-12	1.97e-11	significant
67074	Mon2	0.626899	1.32e-12	2e-11	significant
629826	Ighv14-4	1.17624	1.33e-12	2.01e-11	significant
108022	Igkv6-15	0.847629	1.38e-12	2.08e-11	significant
26943	Serinc3	-0.598645	1.44e-12	2.18e-11	significant
15162	Hck	0.644712	1.45e-12	2.19e-11	significant
14828	Hspa5	0.680128	1.5e-12	2.27e-11	significant
16828	Ldha	0.596894	1.5e-12	2.27e-11	significant
192194	Btnl10	-2.31261	1.52e-12	2.29e-11	significant
56441	Naa80	-1.10572	1.58e-12	2.37e-11	significant
76843	Dtl	-0.665738	1.59e-12	2.39e-11	significant
70415	Stk26	0.611204	1.59e-12	2.39e-11	significant
79560	Ublcp1	-1.4205	1.6e-12	2.4e-11	significant
66559	Metap1d	-1.48619	1.6e-12	2.4e-11	significant
18605	Enpp1	1.32115	1.67e-12	2.5e-11	significant
228368	Slc35c1	0.76702	1.76e-12	2.63e-11	significant
17768	Mthfd2	0.634363	1.8e-12	2.69e-11	significant
16170	Il16	0.684451	1.87e-12	2.8e-11	significant
225115	Svil	0.904362	1.89e-12	2.82e-11	significant
268936	Brpf3	-0.90513	1.95e-12	2.9e-11	significant
20401	Sh3bp1	0.787936	1.99e-12	2.96e-11	significant
434040	Igkv8-28	1.87252	2.08e-12	3.09e-11	significant
268739	Arhgef40	-1.48287	2.1e-12	3.11e-11	significant
105727	Slc38a1	0.666326	2.16e-12	3.21e-11	significant
14081	Acsl1	0.548076	2.19e-12	3.24e-11	significant
53333	Tomm40	0.836693	2.19e-12	3.25e-11	significant
103963	Rpn1	0.45402	2.49e-12	3.68e-11	significant
14425	Galnt3	1.55313	2.53e-12	3.74e-11	significant
73341	Arhgef6	0.62189	2.55e-12	3.77e-11	significant
16362	Irf1	-0.779379	2.55e-12	3.77e-11	significant
50755	Fbh1	0.691101	2.57e-12	3.79e-11	significant
17022	Lum	-2.42099	2.57e-12	3.79e-11	significant
72587	Pan3	-0.590629	2.59e-12	3.81e-11	significant
193385	Ripor2	0.712708	2.79e-12	4.11e-11	significant
100502987	NA	-1.07593	2.81e-12	4.12e-11	significant
13350	Dgat1	0.87264	2.85e-12	4.19e-11	significant
320706	Mtcl2	-1.56841	2.92e-12	4.28e-11	significant
106200	Txndc11	0.620252	3.19e-12	4.67e-11	significant
98193	Dcaf8	-0.612633	3.21e-12	4.7e-11	significant
227541	Camk1d	-1.29875	3.28e-12	4.79e-11	significant
629845	Ighv6-3	0.710224	3.3e-12	4.82e-11	significant
14756	Gpld1	2.42854	3.37e-12	4.92e-11	significant
379043	Raet1e	4.37108	3.38e-12	4.94e-11	significant
11750	Anxa7	0.668356	3.57e-12	5.2e-11	significant
233870	Tufm	0.659389	3.58e-12	5.21e-11	significant
74185	Gbe1	0.755947	3.62e-12	5.26e-11	significant
14580	Gfap	-3.80396	3.62e-12	5.27e-11	significant
69608	Sec24d	0.779097	3.64e-12	5.28e-11	significant
73182	Pear1	-1.52614	3.87e-12	5.61e-11	significant
214895	Lman2l	0.881058	4e-12	5.8e-11	significant
20519	Slc22a3	-1.66145	4.17e-12	6.04e-11	significant
19211	Pten	0.578923	4.27e-12	6.18e-11	significant
12096	Bglap	-8.66856	4.32e-12	6.25e-11	significant
108670	Epsti1	-1.19487	4.35e-12	6.28e-11	significant
23853	Def6	0.552766	4.38e-12	6.32e-11	significant
67895	Ppa1	0.844737	4.72e-12	6.8e-11	significant
12283	Cab39	0.510354	5.08e-12	7.31e-11	significant
20866	Stim1	0.759592	5.22e-12	7.5e-11	significant
70757	Hacd2	0.764414	5.23e-12	7.51e-11	significant
18514	Pbx1	-1.17622	5.31e-12	7.62e-11	significant
71914	Antxr2	0.891365	5.44e-12	7.8e-11	significant
224454	Zdhhc14	-1.49318	5.71e-12	8.18e-11	significant
213068	Tmem71	-1.28348	6.07e-12	8.69e-11	significant
76566	Rflnb	0.626269	6.4e-12	9.15e-11	significant
16498	Kcnab2	0.621309	6.66e-12	9.52e-11	significant
193813	Mcfd2	0.625356	6.8e-12	9.71e-11	significant
110213	Tmbim6	0.622038	6.86e-12	9.78e-11	significant
243923	Rgs9bp	-2.72597	7.05e-12	1e-10	significant
107975	Pacs1	-0.83709	7.13e-12	1.01e-10	significant
66848	Fuca2	0.611187	7.41e-12	1.05e-10	significant
384783	Irs2	1.22359	7.58e-12	1.08e-10	significant
57748	Jmy	-1.05168	7.78e-12	1.11e-10	significant
102626	Mapkapk3	0.698305	7.86e-12	1.11e-10	significant
11783	Apaf1	0.613538	7.91e-12	1.12e-10	significant
667683	Igkv4-59	-0.848591	7.95e-12	1.13e-10	significant
232227	Iqsec1	0.945057	8.09e-12	1.14e-10	significant
16416	Itgb3	-0.918633	8.22e-12	1.16e-10	significant
637227	Igkv6-23	1.21609	8.32e-12	1.18e-10	significant
381605	Tbc1d2	0.859067	8.45e-12	1.19e-10	significant
108058	Camk2d	0.839319	8.56e-12	1.21e-10	significant
14790	Grcc10	-1.63146	8.87e-12	1.25e-10	significant
14228	Fkbp4	0.498912	9.29e-12	1.31e-10	significant
434028	Igkv1-99	1.38563	9.61e-12	1.35e-10	significant
57752	Tacc2	1.04813	9.96e-12	1.4e-10	significant
68606	Ppm1f	0.79986	9.99e-12	1.4e-10	significant
55946	Ap3m1	0.539492	1.05e-11	1.47e-10	significant
140795	P2ry14	-1.91018	1.11e-11	1.56e-10	significant
59013	Hnrnph1	-0.730194	1.16e-11	1.63e-10	significant
74153	Uba7	-0.777347	1.17e-11	1.64e-10	significant
20303	Ccl4	-1.26681	1.19e-11	1.67e-10	significant
170768	Pfkfb3	0.750744	1.22e-11	1.7e-10	significant
70093	Ube2q1	0.538544	1.23e-11	1.72e-10	significant
72640	Mex3a	-2.04809	1.25e-11	1.74e-10	significant
17135	Mafk	-0.743382	1.26e-11	1.75e-10	significant
64294	Itm2c	-0.692449	1.29e-11	1.79e-10	significant
78903	Wrnip1	0.693737	1.3e-11	1.81e-10	significant
13025	Ctla2b	-2.05976	1.33e-11	1.84e-10	significant
56409	Nudt3	0.54472	1.36e-11	1.89e-10	significant
21376	Tbrg1	0.620103	1.37e-11	1.9e-10	significant
78795	Armc9	-1.69642	1.37e-11	1.9e-10	significant
108155	Ogt	-0.554369	1.37e-11	1.9e-10	significant
55932	Gbp3	-0.809094	1.38e-11	1.9e-10	significant
84113	Ptov1	-0.900436	1.39e-11	1.92e-10	significant
14190	Fgl2	0.64342	1.5e-11	2.07e-10	significant
54201	Zfp316	-1.7814	1.5e-11	2.07e-10	significant
14621	Gjb4	-1.68943	1.51e-11	2.08e-10	significant
64143	Ralb	0.726318	1.51e-11	2.08e-10	significant
76267	Fads1	-0.718303	1.52e-11	2.1e-10	significant
15511	Hspa1b	1.28121	1.59e-11	2.19e-10	significant
12512	Cd63	-0.894177	1.61e-11	2.21e-10	significant
68059	Tm9sf2	0.586615	1.67e-11	2.29e-10	significant
21991	Tpi1	0.696431	1.68e-11	2.31e-10	significant
11984	Atp6v0c	0.554827	1.69e-11	2.31e-10	significant
14897	Trip12	0.706386	1.71e-11	2.34e-10	significant
69046	Isca1	-0.876554	1.74e-11	2.37e-10	significant
66124	Josd2	-1.15671	1.74e-11	2.37e-10	significant
14645	Glul	-0.558374	1.75e-11	2.38e-10	significant
239217	Kctd12	-0.640799	1.75e-11	2.39e-10	significant
66168	Grina	-0.628279	1.77e-11	2.42e-10	significant
18704	Pik3c2a	0.875094	1.8e-11	2.45e-10	significant
671564	Rnf212	-3.29714	1.86e-11	2.52e-10	significant
68038	Chid1	0.858483	1.86e-11	2.53e-10	significant
17386	Mmp13	-2.96087	1.99e-11	2.71e-10	significant
19164	Psen1	0.613059	2.11e-11	2.85e-10	significant
226594	Rcsd1	0.581295	2.13e-11	2.89e-10	significant
106582	Nrm	-0.857516	2.18e-11	2.94e-10	significant
231147	Sh3tc1	0.867628	2.18e-11	2.95e-10	significant
84652	Hycc1	-0.794549	2.22e-11	3e-10	significant
231225	Tapt1	-0.67944	2.23e-11	3.01e-10	significant
68631	Cryl1	-1.49958	2.24e-11	3.02e-10	significant
238412	Ighv2-3	0.947907	2.25e-11	3.03e-10	significant
224697	Adamts10	-1.11451	2.28e-11	3.07e-10	significant
18391	Sigmar1	1.00531	2.37e-11	3.19e-10	significant
69816	Mzb1	1.62353	2.39e-11	3.21e-10	significant
94181	Nans	0.540298	2.42e-11	3.25e-10	significant
26888	Clec4a2	-0.708506	2.42e-11	3.25e-10	significant
103149	Upb1	-3.08051	2.52e-11	3.37e-10	significant
11777	Ap3s1	0.703622	2.53e-11	3.39e-10	significant
19201	Pstpip2	0.902954	2.54e-11	3.4e-10	significant
67458	Ergic1	0.636882	2.56e-11	3.43e-10	significant
23790	Coro1c	0.56452	2.69e-11	3.6e-10	significant
19252	Dusp1	-0.481058	2.76e-11	3.69e-10	significant
14860	Gsta4	-2.7948	2.91e-11	3.89e-10	significant
78177	Ninl	-1.77774	2.92e-11	3.89e-10	significant
54353	Skap2	0.52485	2.95e-11	3.93e-10	significant
16994	Ltb	1.16	2.96e-11	3.94e-10	significant
13728	Mark2	0.690963	2.99e-11	3.98e-10	significant
74104	Abcb6	-0.858376	3.03e-11	4.02e-10	significant
67723	Cep83os	-1.41839	3.06e-11	4.06e-10	significant
171508	Creld1	1.04452	3.15e-11	4.18e-10	significant
67393	Cxxc5	-1.4026	3.26e-11	4.32e-10	significant
668421	Ighv14-2	0.954563	3.32e-11	4.39e-10	significant
21817	Tgm2	-1.0858	3.39e-11	4.49e-10	significant
19387	Rangap1	0.495152	3.43e-11	4.53e-10	significant
83490	Pik3ap1	0.977373	3.46e-11	4.57e-10	significant
68299	Vps53	0.820561	3.49e-11	4.61e-10	significant
21423	Tcf3	-0.607307	3.51e-11	4.63e-10	significant
21770	Ppp2r5d	0.553959	3.59e-11	4.73e-10	significant
100038514	Gm11837	-3.7731	3.81e-11	5.01e-10	significant
17000	Ltbr	0.677507	3.87e-11	5.09e-10	significant
268697	Ccnb1	0.492205	3.92e-11	5.15e-10	significant
14950	H13	0.481786	3.95e-11	5.19e-10	significant
23797	Akt3	-1.10093	4.02e-11	5.27e-10	significant
20595	Smn1	0.587321	4.03e-11	5.28e-10	significant
78309	Cul9	-1.36009	4.3e-11	5.62e-10	significant
23849	Klf6	-0.633545	4.43e-11	5.79e-10	significant
619313	I730030J21Rik	-3.02517	4.5e-11	5.88e-10	significant
22427	Wrn	-0.661874	4.56e-11	5.95e-10	significant
107815	Scml2	-1.99909	4.6e-11	6.01e-10	significant
12097	Bglap2	-8.11492	4.64e-11	6.05e-10	significant
330189	Tmem120b	-1.55964	4.65e-11	6.06e-10	significant
76789	Mzt1	-0.79987	4.7e-11	6.12e-10	significant
15259	Hipk3	0.523058	4.78e-11	6.22e-10	significant
18187	Nrp2	1.32378	4.9e-11	6.37e-10	significant
230810	Slc30a2	-3.49107	4.99e-11	6.48e-10	significant
545848	Igkv4-80	2.70942	5.11e-11	6.63e-10	significant
216739	Acsl6	-2.65436	5.31e-11	6.89e-10	significant
18719	Pip5k1b	-0.818282	5.45e-11	7.06e-10	significant
215653	Rassf2	0.726405	5.54e-11	7.17e-10	significant
330830	Drc7	-2.93981	5.54e-11	7.17e-10	significant
54608	Abhd2	0.880117	5.61e-11	7.25e-10	significant
66681	Pgm2	0.651385	5.78e-11	7.46e-10	significant
14159	Fes	0.526414	5.99e-11	7.73e-10	significant
53618	Fut8	-0.551552	6.07e-11	7.82e-10	significant
433926	Lrrc8b	0.978983	6.08e-11	7.83e-10	significant
59090	Midn	0.589792	6.17e-11	7.94e-10	significant
19277	Ptpro	-1.5563	6.18e-11	7.95e-10	significant
233071	Arhgap33	-1.51354	6.27e-11	8.05e-10	significant
70152	Tmt1a	-1.36294	6.36e-11	8.17e-10	significant
18442	P2ry2	1.14306	6.55e-11	8.4e-10	significant
631323	Gm12250	-1.31563	6.86e-11	8.79e-10	significant
12445	Ccnd3	0.551598	7.33e-11	9.38e-10	significant
68744	Zfp740	-0.58623	7.43e-11	9.5e-10	significant
107272	Psat1	0.473198	7.51e-11	9.6e-10	significant
74106	Dcaf6	-0.917127	7.94e-11	1.01e-09	significant
101831	Faap24	0.829986	8.63e-11	1.1e-09	significant
192662	Arhgdia	0.633452	8.89e-11	1.13e-09	significant
18952	Septin4	-2.9826	8.94e-11	1.14e-09	significant
16411	Itgax	-1.48915	9.11e-11	1.16e-09	significant
16573	Kif5b	0.550019	9.13e-11	1.16e-09	significant
67422	Dhdds	0.683012	9.22e-11	1.17e-09	significant
382692	Ighv1-19	1.17176	9.54e-11	1.21e-09	significant
259302	Srgap3	-1.39435	9.7e-11	1.23e-09	significant
52040	Ppp1r10	0.692011	9.89e-11	1.25e-09	significant
208449	Sgms1	-1.54016	1.03e-10	1.3e-09	significant
73251	Setd7	0.617407	1.03e-10	1.3e-09	significant
15368	Hmox1	1.03943	1.07e-10	1.36e-09	significant
69581	Rhou	0.914538	1.08e-10	1.37e-09	significant
76088	Dock8	0.86652	1.09e-10	1.37e-09	significant
628072	Igkv14-130	1.13796	1.09e-10	1.38e-09	significant
51801	Ramp1	-0.89569	1.1e-10	1.38e-09	significant
24083	Natd1	-1.23849	1.1e-10	1.38e-09	significant
52004	Cdk2ap2	0.850711	1.1e-10	1.39e-09	significant
12406	Serpinh1	-1.64	1.1e-10	1.39e-09	significant
233575	Pgap2	0.796082	1.12e-10	1.41e-09	significant
99382	Abtb2	1.31557	1.12e-10	1.41e-09	significant
21946	Pglyrp1	1.13501	1.13e-10	1.42e-09	significant
66494	Prelid1	0.848202	1.13e-10	1.42e-09	significant
13185	Vps26c	0.794186	1.14e-10	1.43e-09	significant
104175	Sbk1	-1.422	1.15e-10	1.44e-09	significant
245195	Retnlg	-1.07617	1.17e-10	1.46e-09	significant
20861	Stfa1	2.44028	1.18e-10	1.48e-09	significant
26406	Map3k3	0.791909	1.19e-10	1.48e-09	significant
81703	Jdp2	0.991947	1.19e-10	1.48e-09	significant
14651	Hagh	-0.918703	1.2e-10	1.5e-09	significant
777688	Ighv5-4	0.825838	1.23e-10	1.53e-09	significant
140482	Zfp358	-1.31747	1.23e-10	1.53e-09	significant
19222	Ptgir	1.80789	1.25e-10	1.55e-09	significant
54725	Cadm1	-2.31567	1.25e-10	1.55e-09	significant
433586	Maml3	-1.45355	1.26e-10	1.56e-09	significant
791090	Ighv2-6-8	1.19496	1.31e-10	1.62e-09	significant
60595	Actn4	0.643741	1.32e-10	1.63e-09	significant
21848	Trim24	-0.932565	1.32e-10	1.63e-09	significant
58234	Shank3	-1.59728	1.32e-10	1.63e-09	significant
74451	Pgs1	0.819018	1.33e-10	1.65e-09	significant
16833	Ldhc	-3.12415	1.34e-10	1.66e-09	significant
108004	Igkv3-1	0.754073	1.35e-10	1.67e-09	significant
72475	Ssbp3	-0.890419	1.35e-10	1.67e-09	significant
80838	H1f1	-2.09256	1.36e-10	1.67e-09	significant
13110	Cyp2j6	-2.46042	1.36e-10	1.68e-09	significant
20911	Stxbp2	0.50569	1.39e-10	1.71e-09	significant
225594	Gm4841	-3.59492	1.43e-10	1.76e-09	significant
17304	Mfge8	-1.26759	1.44e-10	1.77e-09	significant
14007	Celf2	0.467313	1.47e-10	1.8e-09	significant
12010	B2m	-0.739265	1.47e-10	1.81e-09	significant
80718	Rab27b	-1.84182	1.47e-10	1.81e-09	significant
103425	Ncln	0.742382	1.48e-10	1.82e-09	significant
18777	Lypla1	0.568709	1.49e-10	1.83e-09	significant
27407	Abcf2	0.514245	1.5e-10	1.83e-09	significant
14688	Gnb1	0.461741	1.54e-10	1.88e-09	significant
14613	Gja5	3.8446	1.56e-10	1.9e-09	significant
17948	Naip2	0.786648	1.57e-10	1.91e-09	significant
68988	Prpf31	0.498769	1.56e-10	1.91e-09	significant
67842	Nop9	0.567685	1.57e-10	1.92e-09	significant
11764	Ap1b1	-0.592869	1.59e-10	1.93e-09	significant
22146	Tuba1c	0.481114	1.59e-10	1.93e-09	significant
12385	Ctnna1	-0.545278	1.65e-10	2.01e-09	significant
58223	Mmp19	0.998263	1.69e-10	2.05e-09	significant
12696	Cirbp	-1.26686	1.72e-10	2.09e-09	significant
14247	Fli1	0.540574	1.72e-10	2.09e-09	significant
56812	Dnajb2	-1.08336	1.79e-10	2.16e-09	significant
19156	Psap	-0.542803	1.86e-10	2.26e-09	significant
330662	Dock1	0.785754	1.94e-10	2.35e-09	significant
73137	Prrc1	0.609278	1.97e-10	2.38e-09	significant
72042	Cotl1	0.591676	2.02e-10	2.44e-09	significant
22123	Psmd3	0.58305	2.02e-10	2.44e-09	significant
77864	Ypel2	-1.92225	2.03e-10	2.45e-09	significant
17865	Mybl2	0.599057	2.06e-10	2.48e-09	significant
13401	Dmwd	-1.3777	2.08e-10	2.51e-09	significant
12489	Cd33	1.04579	2.14e-10	2.57e-09	significant
50501	Prok2	3.80259	2.26e-10	2.72e-09	significant
12181	Bop1	0.661717	2.29e-10	2.75e-09	significant
56017	Slc2a8	-1.36855	2.31e-10	2.77e-09	significant
319565	Syne2	1.02687	2.36e-10	2.83e-09	significant
66488	Fam136a	0.820298	2.39e-10	2.86e-09	significant
52468	Ctdsp2	-0.888472	2.41e-10	2.88e-09	significant
67596	Tespa1	-1.78842	2.41e-10	2.89e-09	significant
80861	Dhx58	-0.898738	2.43e-10	2.9e-09	significant
110763	Igkj5	1.74631	2.48e-10	2.97e-09	significant
12337	Capn5	-1.06698	2.54e-10	3.04e-09	significant
53885	Nphp1	-1.62652	2.56e-10	3.06e-09	significant
240334	Pcyox1l	0.793724	2.66e-10	3.17e-09	significant
15170	Ptpn6	0.633241	2.66e-10	3.17e-09	significant
17075	Epcam	2.05709	2.68e-10	3.2e-09	significant
22228	Ucp2	-0.441324	2.75e-10	3.27e-09	significant
170731	Mfn2	0.663069	2.81e-10	3.34e-09	significant
78267	Klhdc8b	-1.98086	2.82e-10	3.35e-09	significant
14269	Fnbp1	0.725843	2.86e-10	3.4e-09	significant
72103	Aplf	-0.885304	2.86e-10	3.4e-09	significant
114128	Laptm4b	0.994493	2.96e-10	3.51e-09	significant
52014	Nus1	0.671973	3.03e-10	3.59e-09	significant
74026	Msl1	0.474185	3.09e-10	3.66e-09	significant
12182	Bst1	1.70985	3.15e-10	3.72e-09	significant
17939	Naga	-0.806545	3.3e-10	3.9e-09	significant
14678	Gnai2	0.420983	3.3e-10	3.9e-09	significant
22628	Ywhag	0.508253	3.54e-10	4.18e-09	significant
67493	Mettl16	0.598764	3.58e-10	4.22e-09	significant
12142	Prdm1	1.19889	3.6e-10	4.25e-09	significant
231830	Micall2	-0.954071	3.64e-10	4.29e-09	significant
66935	Cir1	-1.11303	3.79e-10	4.46e-09	significant
22376	Was	0.628953	3.79e-10	4.46e-09	significant
68691	Kansl1l	-1.29534	3.87e-10	4.55e-09	significant
228359	Arhgap1	0.687712	3.9e-10	4.58e-09	significant
242700	Ifnlr1	2.14401	3.93e-10	4.61e-09	significant
11690	Alox5ap	0.655531	3.94e-10	4.62e-09	significant
239273	Abcc4	0.57	3.95e-10	4.63e-09	significant
59093	Pcbp3	-1.83855	4.01e-10	4.7e-09	significant
110197	Dgkg	0.768324	4.02e-10	4.7e-09	significant
231004	Samd11	-1.75353	4.03e-10	4.71e-09	significant
17318	Mid1	1.47698	4.1e-10	4.79e-09	significant
18034	Nfkb2	0.734082	4.28e-10	5e-09	significant
269955	Rccd1	-1.27805	4.29e-10	5e-09	significant
105559	Mbnl2	0.562771	4.42e-10	5.15e-09	significant
780802	Ighv4-1	0.77197	4.44e-10	5.17e-09	significant
239853	Adgrg7	-1.13388	4.44e-10	5.17e-09	significant
12234	Btrc	-0.808751	4.5e-10	5.24e-09	significant
15519	Hsp90aa1	0.698552	4.57e-10	5.3e-09	significant
68050	Akirin1	0.783868	4.61e-10	5.35e-09	significant
22027	Hsp90b1	0.814112	4.64e-10	5.38e-09	significant
19143	St14	0.892889	4.75e-10	5.5e-09	significant
70510	Rnf167	-0.675457	4.82e-10	5.58e-09	significant
14125	Fcer1a	-1.793	4.92e-10	5.7e-09	significant
246256	Fcgr4	2.10094	5.04e-10	5.83e-09	significant
17063	Muc13	-0.757797	5.07e-10	5.86e-09	significant
74126	Syvn1	0.701973	5.61e-10	6.47e-09	significant
80914	Uck2	0.620517	5.83e-10	6.73e-09	significant
17476	Mpeg1	-0.806899	5.97e-10	6.88e-09	significant
103841	Cuedc1	-1.47817	6.13e-10	7.07e-09	significant
232414	Clec9a	-2.11045	6.16e-10	7.09e-09	significant
240028	Lnpep	0.76502	6.48e-10	7.46e-09	significant
71943	Tom1l1	-1.47966	6.49e-10	7.46e-09	significant
14201	Fhl3	0.891462	6.69e-10	7.68e-09	significant
30937	Lmcd1	-2.6946	6.77e-10	7.77e-09	significant
71712	Dram1	0.665287	6.87e-10	7.88e-09	significant
15510	Hspd1	0.615263	6.89e-10	7.9e-09	significant
66997	Psmd12	0.541718	6.89e-10	7.9e-09	significant
69870	Polr3gl	-0.954886	6.99e-10	8e-09	significant
63959	Slc29a1	-0.749411	7e-10	8.01e-09	significant
640506	Ighv8-5	3.20506	7.4e-10	8.45e-09	significant
14270	Srgap2	0.655336	7.44e-10	8.5e-09	significant
68018	Cert1	0.763593	7.47e-10	8.52e-09	significant
107373	Fam111a	0.505001	7.55e-10	8.61e-09	significant
227612	Tor4a	0.709309	7.63e-10	8.7e-09	significant
19248	Ptpn12	0.570247	7.76e-10	8.84e-09	significant
240055	Neurl1b	-2.07169	7.77e-10	8.84e-09	significant
17869	Myc	-0.654461	7.84e-10	8.91e-09	significant
545486	Tubb1	-2.37668	8.12e-10	9.22e-09	significant
78816	Gmip	0.687872	8.24e-10	9.35e-09	significant
208638	Slc25a38	-0.84001	8.29e-10	9.4e-09	significant
30838	Fbxw4	-1.02467	8.69e-10	9.85e-09	significant
380824	Ighv1-66	0.99385	8.77e-10	9.94e-09	significant
22340	Vegfb	-1.16614	8.8e-10	9.96e-09	significant
18557	Cdk18	1.1216	8.82e-10	9.97e-09	significant
208198	Btbd2	-0.974199	8.88e-10	1e-08	significant
16071	Igkc	0.76325	9.38e-10	1.06e-08	significant
319278	Shfl	-1.20757	9.73e-10	1.1e-08	significant
78913	Ltn1	0.504931	9.9e-10	1.12e-08	significant
67475	Ero1b	0.631028	1e-09	1.13e-08	significant
11881	Arsb	-0.777582	1.01e-09	1.13e-08	significant
12523	Cd84	-0.789357	1.01e-09	1.14e-08	significant
16164	Il13ra1	1.24139	1.02e-09	1.14e-08	significant
26896	Med14	0.50607	1.06e-09	1.2e-08	significant
21753	Tes	0.607746	1.07e-09	1.2e-08	significant
52502	Carhsp1	-0.634577	1.08e-09	1.22e-08	significant
15451	Hpn	-1.67142	1.09e-09	1.22e-08	significant
24001	Tiam2	-1.60803	1.1e-09	1.23e-08	significant
17719	mt-Nd4	-0.468303	1.11e-09	1.25e-08	significant
105148	Iars1	0.498559	1.12e-09	1.26e-08	significant
75732	Iqcd	-4.2292	1.13e-09	1.26e-08	significant
12449	Ccnf	0.632648	1.13e-09	1.27e-08	significant
234362	Zfp868	-0.997778	1.14e-09	1.27e-08	significant
15950	Ifi203	-1.17333	1.16e-09	1.29e-08	significant
17764	Mtf1	0.772776	1.17e-09	1.3e-08	significant
20115	Rps7	-0.51876	1.18e-09	1.31e-08	significant
100163	Pafah2	0.658187	1.21e-09	1.35e-08	significant
19122	Prnp	-0.945933	1.22e-09	1.36e-08	significant
54610	Tbc1d8	0.749121	1.24e-09	1.38e-08	significant
14281	Fos	-0.633787	1.24e-09	1.38e-08	significant
408022	Primpol	-1.00336	1.24e-09	1.38e-08	significant
14583	Gfpt1	0.5691	1.25e-09	1.38e-08	significant
104681	Slc16a6	0.550012	1.26e-09	1.39e-08	significant
320938	Tnpo3	0.505229	1.27e-09	1.41e-08	significant
77134	Hnrnpa0	0.719753	1.28e-09	1.42e-08	significant
13144	Dapk3	0.759137	1.29e-09	1.42e-08	significant
231002	Plekhn1	-1.59021	1.31e-09	1.45e-08	significant
15361	Hmga1	0.739977	1.34e-09	1.48e-08	significant
18640	Pfkfb2	-1.01112	1.35e-09	1.49e-08	significant
667550	Igkv10-94	1.01478	1.39e-09	1.53e-08	significant
75221	Dpp3	0.559226	1.43e-09	1.58e-08	significant
22401	Zmat3	1.26701	1.45e-09	1.6e-08	significant
21428	Mlx	0.564518	1.47e-09	1.62e-08	significant
20973	Syngr2	0.447163	1.47e-09	1.62e-08	significant
50498	Ebi3	0.812149	1.47e-09	1.62e-08	significant
107769	Tm6sf1	0.600398	1.48e-09	1.62e-08	significant
52335	Atxn1l	0.715267	1.49e-09	1.63e-08	significant
109901	Cela1	-2.13507	1.5e-09	1.65e-08	significant
214597	Sidt2	0.634571	1.52e-09	1.66e-08	significant
64058	Perp	-1.94369	1.52e-09	1.67e-08	significant
16647	Kpna2	0.491873	1.54e-09	1.69e-08	significant
20750	Spp1	0.904805	1.55e-09	1.69e-08	significant
65107	Lrp10	0.6518	1.58e-09	1.72e-08	significant
237782	Smcr8	0.824175	1.63e-09	1.78e-08	significant
13858	Eps15	-0.515068	1.65e-09	1.8e-08	significant
209462	Hace1	-0.925653	1.7e-09	1.85e-08	significant
224023	Klhl22	-1.22921	1.71e-09	1.86e-08	significant
234069	Pcid2	0.62293	1.71e-09	1.87e-08	significant
22323	Vasp	0.748507	1.73e-09	1.89e-08	significant
14723	Gp1ba	-2.63286	1.75e-09	1.9e-08	significant
229707	Strip1	0.607856	1.76e-09	1.91e-08	significant
27060	Tcirg1	0.52095	1.79e-09	1.94e-08	significant
56520	Nme4	-1.51791	1.8e-09	1.96e-08	significant
210741	Kcnk12	1.19913	1.83e-09	1.99e-08	significant
23882	Gadd45g	0.992162	1.83e-09	1.99e-08	significant
320615	Dop1a	0.83375	1.87e-09	2.02e-08	significant
26420	Mapk9	-0.750973	1.89e-09	2.05e-08	significant
100628593	Mir5125	-1.14558	1.91e-09	2.06e-08	significant
59047	Pnkp	0.588928	1.92e-09	2.08e-08	significant
13417	Dnah8	0.868618	1.93e-09	2.09e-08	significant
50849	Rnf10	0.51334	1.97e-09	2.12e-08	significant
66724	Tab3	-0.848611	1.98e-09	2.13e-08	significant
216558	Ugp2	0.703154	2.06e-09	2.22e-08	significant
20471	Six1	3.61335	2.08e-09	2.24e-08	significant
382083	Snx22	-2.38864	2.1e-09	2.26e-08	significant
264895	Acsf2	-1.4284	2.12e-09	2.28e-08	significant
667914	Igkv3-12	0.681068	2.12e-09	2.28e-08	significant
211548	Nomo1	0.520416	2.12e-09	2.28e-08	significant
69890	Zfp219	-0.903481	2.14e-09	2.3e-08	significant
103172	Chchd10	1.55808	2.16e-09	2.32e-08	significant
18218	Dusp8	-1.76854	2.17e-09	2.33e-08	significant
170772	Glcci1	-0.80352	2.23e-09	2.39e-08	significant
56248	Ak3	-0.762781	2.3e-09	2.46e-08	significant
20310	Cxcl2	-0.781644	2.3e-09	2.46e-08	significant
27387	Sh2d3c	-1.07374	2.31e-09	2.47e-08	significant
231912	Katnal1	-1.56371	2.35e-09	2.51e-08	significant
231580	Gak	0.650973	2.47e-09	2.64e-08	significant
68089	Arpc4	0.653869	2.52e-09	2.69e-08	significant
72433	Rab38	-1.28341	2.59e-09	2.77e-08	significant
110446	Acat1	-0.672211	2.65e-09	2.82e-08	significant
100038909	Pira12	1.55774	2.68e-09	2.85e-08	significant
58218	Trem3	1.1749	2.72e-09	2.89e-08	significant
20975	Synj2	0.822669	2.73e-09	2.91e-08	significant
226527	Cryzl2	-1.28677	2.78e-09	2.95e-08	significant
14679	Gnai3	0.489138	2.79e-09	2.96e-08	significant
94275	Maged1	1.21049	2.8e-09	2.97e-08	significant
20322	Sord	-0.549941	2.87e-09	3.04e-08	significant
56353	Rybp	0.839742	2.89e-09	3.07e-08	significant
66515	Cul7	-1.12932	2.9e-09	3.07e-08	significant
72317	Asb17os	-5.01383	2.94e-09	3.11e-08	significant
269642	Nat8l	-1.75888	2.97e-09	3.14e-08	significant
12258	Serping1	-1.62105	2.98e-09	3.15e-08	significant
14961	H2-Ab1	-1.24726	2.99e-09	3.16e-08	significant
434036	Igkv13-85	-1.0519	3.01e-09	3.18e-08	significant
20602	Ncor2	0.911052	3.05e-09	3.22e-08	significant
66427	Cyb5b	0.589678	3.09e-09	3.26e-08	significant
18571	Pdcd6ip	0.608781	3.1e-09	3.26e-08	significant
56700	Glmp	0.584171	3.17e-09	3.33e-08	significant
14086	Fscn1	1.60002	3.27e-09	3.44e-08	significant
16529	Kcnk5	-1.23589	3.28e-09	3.45e-08	significant
20742	Sptbn1	0.744002	3.29e-09	3.45e-08	significant
70361	Lman1	0.50364	3.4e-09	3.57e-08	significant
319277	Washc4	0.650604	3.42e-09	3.58e-08	significant
67122	Nrarp	-2.29542	3.43e-09	3.59e-08	significant
381778	Igkv16-104	0.881009	3.43e-09	3.59e-08	significant
216150	Cdc34	0.977994	3.44e-09	3.6e-08	significant
213827	Arcn1	0.478158	3.47e-09	3.63e-08	significant
100198	H6pd	0.753428	3.5e-09	3.65e-08	significant
215243	Traf3ip3	0.611771	3.51e-09	3.67e-08	significant
69754	Fbxo7	-0.691823	3.52e-09	3.67e-08	significant
72324	Plxdc1	-1.75056	3.59e-09	3.74e-08	significant
101592	Efl1	0.652218	3.61e-09	3.76e-08	significant
68526	Gpr155	-1.29124	3.64e-09	3.8e-08	significant
65973	Asph	-0.842058	3.67e-09	3.82e-08	significant
67064	Chmp1b	-0.741122	3.68e-09	3.83e-08	significant
192169	Ufsp2	0.592462	3.68e-09	3.83e-08	significant
50997	Mpp2	-2.16661	3.7e-09	3.84e-08	significant
14693	Gnb2	0.489301	3.75e-09	3.9e-08	significant
229543	Ints3	0.603645	3.79e-09	3.93e-08	significant
235631	Prss50	-7.70982	3.81e-09	3.95e-08	significant
229694	AI504432	-1.02906	3.85e-09	3.99e-08	significant
225471	Ticam2	-0.972497	4e-09	4.14e-08	significant
105348	Golm1	-0.58521	4.03e-09	4.17e-08	significant
65113	Ndfip1	0.680002	4.06e-09	4.2e-08	significant
11928	Atp1a1	0.428188	4.12e-09	4.26e-08	significant
268567	Tmem229b	-0.617482	4.17e-09	4.31e-08	significant
19672	Rcn1	-0.606236	4.2e-09	4.33e-08	significant
12014	Bach2	-1.96229	4.24e-09	4.38e-08	significant
17775	Laptm4a	-0.481269	4.27e-09	4.41e-08	significant
18451	P4ha1	0.604331	4.28e-09	4.41e-08	significant
19186	Psme1	-0.52877	4.34e-09	4.47e-08	significant
434130	Ccdc8	-1.53446	4.38e-09	4.5e-08	significant
234734	Aars1	0.476879	4.56e-09	4.69e-08	significant
636752	Igkv4-62	4.64306	4.58e-09	4.71e-08	significant
12369	Casp7	0.650891	4.58e-09	4.71e-08	significant
52668	Ifi27	-1.42581	4.7e-09	4.83e-08	significant
19324	Rab1a	0.528078	4.75e-09	4.87e-08	significant
18030	Nfil3	0.772884	4.96e-09	5.08e-08	significant
66073	Txndc12	0.578775	4.97e-09	5.09e-08	significant
20539	Slc7a5	0.52078	5.07e-09	5.19e-08	significant
668517	Ighv1-37	1.36277	5.09e-09	5.2e-08	significant
19125	Prodh	-0.735712	5.11e-09	5.22e-08	significant
16918	Mycl	-2.59844	5.13e-09	5.24e-08	significant
74519	Cyp2j9	-3.62185	5.24e-09	5.35e-08	significant
14489	Mtpn	0.487999	5.32e-09	5.43e-08	significant
18032	Nfix	-1.00275	5.33e-09	5.44e-08	significant
218624	Il31ra	-2.62963	5.52e-09	5.62e-08	significant
11658	Alcam	-0.833336	5.53e-09	5.63e-08	significant
29876	Clic4	-0.481018	5.55e-09	5.65e-08	significant
68106	Nt5c3b	0.768143	5.56e-09	5.66e-08	significant
14064	F2rl2	-2.47528	5.6e-09	5.69e-08	significant
268977	Ltbp1	-1.25349	5.61e-09	5.7e-08	significant
619292	G430095P16Rik	-2.29397	5.68e-09	5.76e-08	significant
235339	Dlat	0.516063	5.7e-09	5.78e-08	significant
628571	Igkv4-63	2.09677	5.71e-09	5.78e-08	significant
20491	Sla	0.617437	5.76e-09	5.83e-08	significant
16882	Lig3	0.632385	5.86e-09	5.94e-08	significant
20403	Itsn2	0.838293	5.98e-09	6.05e-08	significant
672763	Gm13710	-2.60345	6.07e-09	6.14e-08	significant
227298	Retreg2	-0.475457	6.24e-09	6.3e-08	significant
622728	Ighv1-75	0.569516	6.25e-09	6.31e-08	significant
12798	Cnn2	0.592165	6.48e-09	6.54e-08	significant
14266	Aff2	1.84557	6.52e-09	6.57e-08	significant
19766	Ripk1	0.516146	6.6e-09	6.65e-08	significant
14068	F7	2.17165	6.71e-09	6.76e-08	significant
19720	Trim27	0.51785	6.84e-09	6.88e-08	significant
68861	Dipk2a	-1.07445	6.95e-09	6.99e-08	significant
114716	Spred2	0.874559	6.97e-09	7.01e-08	significant
627049	Zfp800	-0.604408	7.02e-09	7.06e-08	significant
668389	Ighv2-4	2.34907	7.06e-09	7.09e-08	significant
18810	Plec	0.645861	7.44e-09	7.46e-08	significant
246103	Atxn7	-0.75433	7.5e-09	7.52e-08	significant
14131	Fcgr3	0.598576	7.72e-09	7.74e-08	significant
50926	Hnrnpdl	-0.754014	7.76e-09	7.77e-08	significant
215436	Slc35e3	-1.05771	7.81e-09	7.81e-08	significant
328133	Slc39a9	0.55193	8e-09	8e-08	significant
57258	Xpo4	0.772679	8.15e-09	8.15e-08	significant
29875	Iqgap1	0.66969	8.57e-09	8.56e-08	significant
18712	Pim1	0.788907	8.59e-09	8.57e-08	significant
70974	Pgm2l1	-1.05457	8.6e-09	8.58e-08	significant
16211	Kpnb1	0.475576	8.84e-09	8.82e-08	significant
17156	Man1a2	0.55242	8.98e-09	8.95e-08	significant
328417	Parp4	0.752611	9.47e-09	9.43e-08	significant
16534	Kcnn4	-0.667176	9.61e-09	9.57e-08	significant
56401	P3h1	0.709702	9.74e-09	9.68e-08	significant
19645	Rb1	-0.618491	9.75e-09	9.69e-08	significant
77593	Usp45	-0.641762	9.78e-09	9.72e-08	significant
20715	Serpina3g	0.632421	9.82e-09	9.74e-08	significant
73998	Herc3	-1.02712	1e-08	9.92e-08	significant
29811	Ndrg2	-0.987833	1.01e-08	1e-07	significant
11637	Ak2	0.576457	1.03e-08	1.02e-07	significant
106618	Wdr90	-0.67704	1.04e-08	1.03e-07	significant
18019	Nfatc2	1.46524	1.04e-08	1.03e-07	significant
16796	Lasp1	0.660906	1.07e-08	1.06e-07	significant
21871	Atp6v0a2	0.712096	1.08e-08	1.07e-07	significant
100504461	5430401H09Rik	-2.96705	1.08e-08	1.07e-07	significant
70356	St13	0.575097	1.11e-08	1.1e-07	significant
13136	Cd55	-0.884937	1.12e-08	1.11e-07	significant
20425	Shmt1	0.60271	1.13e-08	1.11e-07	significant
227648	Sec16a	0.755522	1.16e-08	1.14e-07	significant
17698	Msn	0.556618	1.16e-08	1.14e-07	significant
111175	Pecr	0.707345	1.16e-08	1.14e-07	significant
69162	Sec31a	0.56948	1.18e-08	1.16e-07	significant
245469	Pdzd4	-1.73308	1.18e-08	1.16e-07	significant
80886	Senp3	0.556173	1.21e-08	1.19e-07	significant
66460	Sys1	1.19372	1.22e-08	1.19e-07	significant
13017	Ctbp2	0.953869	1.22e-08	1.2e-07	significant
13418	Dnajc1	0.619456	1.23e-08	1.2e-07	significant
77519	Zfp266	-0.829486	1.24e-08	1.22e-07	significant
230861	Eif4g3	0.645106	1.25e-08	1.22e-07	significant
15931	Ids	-0.899349	1.25e-08	1.22e-07	significant
217935	Dync2i1	-1.21551	1.27e-08	1.24e-07	significant
333433	Gpd1l	0.56951	1.28e-08	1.25e-07	significant
18793	Plaur	-0.635335	1.29e-08	1.26e-07	significant
384515	Igkv4-68	-0.815221	1.34e-08	1.3e-07	significant
11776	Ap3d1	0.627604	1.35e-08	1.32e-07	significant
17847	Usp34	0.484649	1.36e-08	1.32e-07	significant
494448	Cbx6	-0.809379	1.36e-08	1.32e-07	significant
12816	Col12a1	-2.66732	1.36e-08	1.33e-07	significant
75964	Trappc8	0.520414	1.39e-08	1.35e-07	significant
213211	Rnf26	0.793129	1.47e-08	1.43e-07	significant
266632	Irak4	0.761833	1.48e-08	1.44e-07	significant
238799	Tnpo1	0.718329	1.48e-08	1.44e-07	significant
107338	Gbf1	0.713452	1.52e-08	1.47e-07	significant
77053	Sun1	-0.59334	1.54e-08	1.5e-07	significant
14013	Mecom	-2.8575	1.55e-08	1.5e-07	significant
56195	Ptbp2	-0.754255	1.61e-08	1.56e-07	significant
74131	Sash3	0.504288	1.62e-08	1.57e-07	significant
100504404	H2-Ea	-1.22396	1.63e-08	1.58e-07	significant
207375	Fam120c	-1.27999	1.66e-08	1.6e-07	significant
272396	Tars3	-0.88241	1.67e-08	1.61e-07	significant
68991	Ssu72	0.685061	1.68e-08	1.62e-07	significant
12402	Cbl	1.2722	1.69e-08	1.63e-07	significant
55935	Fnbp4	-0.704139	1.7e-08	1.64e-07	significant
18750	Prkca	-1.10016	1.71e-08	1.65e-07	significant
70508	Bbx	0.838382	1.72e-08	1.66e-07	significant
231151	Tada2b	0.791339	1.74e-08	1.68e-07	significant
50799	Slc25a13	0.893322	1.78e-08	1.72e-07	significant
20409	Ostf1	0.486783	1.82e-08	1.75e-07	significant
20591	Kdm5c	0.64917	1.82e-08	1.75e-07	significant
170625	Snx18	0.724793	1.83e-08	1.76e-07	significant
52055	Rab11fip5	-1.14711	1.86e-08	1.79e-07	significant
13349	Ackr1	-2.2844	1.88e-08	1.8e-07	significant
229658	Vangl1	-2.22072	1.89e-08	1.81e-07	significant
21781	Tfdp1	0.475001	1.89e-08	1.81e-07	significant
240057	Syngap1	-1.98442	1.9e-08	1.82e-07	significant
218629	Dhx29	0.724519	1.9e-08	1.82e-07	significant
18604	Pdk2	-1.58958	1.93e-08	1.84e-07	significant
229534	Pbxip1	0.718094	1.97e-08	1.88e-07	significant
21665	Tdg	0.896218	1.97e-08	1.88e-07	significant
619833	Ighv1-69	0.903779	1.98e-08	1.89e-07	significant
19353	Rac1	0.408419	1.99e-08	1.9e-07	significant
319924	Apba1	-1.00587	1.99e-08	1.9e-07	significant
76117	Arhgap15	-0.647409	2.07e-08	1.97e-07	significant
218973	Wdhd1	-0.555375	2.07e-08	1.97e-07	significant
12581	Cdkn2d	0.941152	2.07e-08	1.97e-07	significant
69634	Clybl	-1.11649	2.09e-08	1.99e-07	significant
13732	Emp3	-0.529924	2.1e-08	1.99e-07	significant
227210	Ccnyl1	0.88534	2.12e-08	2.01e-07	significant
66107	Wfdc21	1.22922	2.14e-08	2.03e-07	significant
56384	Letm1	0.49655	2.17e-08	2.06e-07	significant
14702	Gng2	-0.704332	2.19e-08	2.07e-07	significant
66445	Cyc1	0.621169	2.19e-08	2.07e-07	significant
22156	Tuft1	-1.92309	2.2e-08	2.08e-07	significant
69993	Chn2	-1.42638	2.22e-08	2.1e-07	significant
71169	Nbas	0.68852	2.23e-08	2.11e-07	significant
210719	Mkx	-3.94741	2.23e-08	2.11e-07	significant
14268	Fn1	0.716634	2.24e-08	2.11e-07	significant
54723	Tfip11	0.653084	2.26e-08	2.13e-07	significant
60440	Iigp1	-1.50993	2.31e-08	2.18e-07	significant
20515	Slc20a1	-0.561677	2.49e-08	2.35e-07	significant
68121	Cep70	-0.96706	2.52e-08	2.37e-07	significant
56791	Ube2l6	-0.829354	2.57e-08	2.42e-07	significant
230673	Ipo13	0.604207	2.57e-08	2.42e-07	significant
19087	Prkar2a	0.659297	2.61e-08	2.45e-07	significant
320139	Ptpn7	0.532039	2.64e-08	2.48e-07	significant
50917	Galns	0.512177	2.69e-08	2.53e-07	significant
71768	Vwce	-3.02056	2.75e-08	2.58e-07	significant
234076	Tmco3	0.717201	2.76e-08	2.59e-07	significant
216848	Chd3	-1.00709	2.76e-08	2.59e-07	significant
226016	Abhd17b	0.694503	2.79e-08	2.62e-07	significant
11765	Ap1g1	0.631734	2.84e-08	2.66e-07	significant
74840	Manf	0.86184	2.84e-08	2.66e-07	significant
67168	Lpar6	-1.1093	2.85e-08	2.67e-07	significant
20810	Srm	0.503164	2.87e-08	2.69e-07	significant
215632	Psd4	0.521764	2.92e-08	2.73e-07	significant
21685	Tef	-1.10125	2.94e-08	2.74e-07	significant
77853	Msl2	-0.499562	2.94e-08	2.74e-07	significant
22151	Tubb2a	-0.946076	2.98e-08	2.78e-07	significant
231003	Klhl17	-0.904934	3.01e-08	2.8e-07	significant
109685	Hyal3	-2.21366	3.1e-08	2.89e-07	significant
107476	Acaca	0.63694	3.16e-08	2.94e-07	significant
107503	Atf5	0.719916	3.16e-08	2.94e-07	significant
13057	Cyba	0.86833	3.18e-08	2.95e-07	significant
226751	Cdc42bpa	-1.09901	3.21e-08	2.98e-07	significant
20621	Snn	-2.58321	3.25e-08	3.02e-07	significant
241633	Atp8b4	0.419539	3.27e-08	3.04e-07	significant
66902	Mtap	0.674815	3.29e-08	3.05e-07	significant
321019	Gpr183	-1.69642	3.34e-08	3.09e-07	significant
72318	Cyth4	0.529447	3.35e-08	3.11e-07	significant
16450	Jag2	-1.79024	3.37e-08	3.12e-07	significant
210789	Tbc1d4	-0.929042	3.43e-08	3.18e-07	significant
11769	Ap1s1	0.548755	3.48e-08	3.22e-07	significant
433804	Zfp985	4.69004	3.48e-08	3.22e-07	significant
75316	Taf1d	-0.786106	3.51e-08	3.24e-07	significant
628614	Ighv1-34	0.762243	3.53e-08	3.26e-07	significant
12915	Atf6b	0.535658	3.54e-08	3.27e-07	significant
16886	Limk2	0.547068	3.55e-08	3.27e-07	significant
268515	Bahcc1	-0.96932	3.55e-08	3.27e-07	significant
67834	Idh3a	0.573362	3.59e-08	3.31e-07	significant
26395	Map2k1	0.490845	3.63e-08	3.34e-07	significant
58233	Dnaja4	-1.39511	3.65e-08	3.36e-07	significant
18201	Nsmaf	-0.643374	3.7e-08	3.4e-07	significant
15951	Ifi204	-1.20384	3.71e-08	3.41e-07	significant
246727	Oas3	-1.13491	3.79e-08	3.48e-07	significant
268980	Strn	0.803087	3.8e-08	3.49e-07	significant
68077	Nop53	-0.439246	3.85e-08	3.53e-07	significant
140630	Ube4a	0.44358	3.95e-08	3.62e-07	significant
11699	Ambp	3.55495	3.99e-08	3.65e-07	significant
21887	Tle3	0.511133	4.02e-08	3.68e-07	significant
230594	Tut4	-0.91631	4.03e-08	3.69e-07	significant
14129	Fcgr1	1.61172	4.09e-08	3.74e-07	significant
329735	4933431E20Rik	-2.02001	4.1e-08	3.74e-07	significant
68134	Upf3b	-0.7334	4.1e-08	3.75e-07	significant
83674	Cnnm1	-2.81567	4.14e-08	3.78e-07	significant
105501	Abhd4	-0.821927	4.18e-08	3.81e-07	significant
210711	Mcmbp	0.498324	4.2e-08	3.83e-07	significant
74022	Glyr1	0.51471	4.23e-08	3.85e-07	significant
18975	Polg	0.567408	4.25e-08	3.87e-07	significant
320782	Tmem154	0.665484	4.25e-08	3.87e-07	significant
320500	Tmem215	-3.15992	4.27e-08	3.89e-07	significant
93692	Glrx	0.563172	4.38e-08	3.99e-07	significant
101502	Hsd3b7	-0.87348	4.47e-08	4.07e-07	significant
110611	Hdlbp	0.609707	4.49e-08	4.08e-07	significant
71844	Nup58	0.445555	4.55e-08	4.13e-07	significant
106877	Afap1l1	-0.852063	4.57e-08	4.15e-07	significant
12874	Cpd	0.436625	4.58e-08	4.16e-07	significant
20321	Frrs1	0.659601	4.61e-08	4.18e-07	significant
268420	Alkbh5	0.467002	4.63e-08	4.19e-07	significant
319944	Taf2	0.513635	4.63e-08	4.19e-07	significant
244911	C2cd4a	5.49158	4.71e-08	4.26e-07	significant
223527	Eny2	-0.725964	4.72e-08	4.27e-07	significant
192197	Bcas3	-0.913453	4.73e-08	4.28e-07	significant
234779	Plcg2	0.610386	4.75e-08	4.29e-07	significant
78926	Gas2l1	1.58457	4.79e-08	4.33e-07	significant
216505	Pik3ip1	-0.979375	4.84e-08	4.36e-07	significant
102247	Gpat4	0.492196	4.87e-08	4.39e-07	significant
217893	Pacs2	-0.589567	5.04e-08	4.54e-07	significant
70546	Zdhhc2	1.57412	5.1e-08	4.6e-07	significant
108687	Edem2	0.645895	5.14e-08	4.62e-07	significant
217578	Baz1a	0.878506	5.18e-08	4.66e-07	significant
68262	Agpat4	-1.09099	5.19e-08	4.67e-07	significant
22658	Pcgf2	-1.4675	5.22e-08	4.69e-07	significant
71198	Otud1	-1.72305	5.29e-08	4.75e-07	significant
78339	Ttyh3	-0.588025	5.31e-08	4.77e-07	significant
241303	Fam78a	-0.809928	5.36e-08	4.81e-07	significant
21897	Tlr1	1.07936	5.37e-08	4.81e-07	significant
109229	Fam118b	0.705568	5.46e-08	4.89e-07	significant
628056	Igkv1-131	1.67006	5.51e-08	4.94e-07	significant
140859	Nek8	-1.15921	5.6e-08	5.01e-07	significant
74570	Zkscan1	-0.767613	5.62e-08	5.02e-07	significant
66871	Cpne8	2.4286	5.63e-08	5.03e-07	significant
56398	Chp1	0.51574	5.67e-08	5.07e-07	significant
268752	Wdfy2	0.999669	5.74e-08	5.12e-07	significant
104086	Cyp27a1	-1.14024	5.93e-08	5.29e-07	significant
17250	Abcc1	0.585929	5.97e-08	5.32e-07	significant
78798	Eml4	0.611805	6.18e-08	5.51e-07	significant
22032	Traf4	-0.786014	6.2e-08	5.52e-07	significant
692154	Igkv1-88	0.758234	6.2e-08	5.52e-07	significant
17246	Mdm2	0.45862	6.22e-08	5.54e-07	significant
75991	Slain2	0.469723	6.24e-08	5.55e-07	significant
225283	Rprd1a	0.829933	6.25e-08	5.55e-07	significant
67881	Mdp1	-0.998893	6.46e-08	5.74e-07	significant
12771	Ccr3	-1.45708	6.53e-08	5.8e-07	significant
208643	Eif4g1	0.540358	6.55e-08	5.81e-07	significant
22608	Ybx1	0.353852	6.64e-08	5.89e-07	significant
102115	Dohh	0.573947	6.67e-08	5.91e-07	significant
233489	Picalm	-0.39274	6.69e-08	5.93e-07	significant
224656	Zfp523	-0.863192	6.84e-08	6.06e-07	significant
69623	Zfp33b	-4.30942	6.88e-08	6.09e-07	significant
11534	Adk	-0.646845	7.08e-08	6.25e-07	significant
13478	Dpagt1	0.532003	7.08e-08	6.25e-07	significant
380780	Serpina11	-3.92321	7.18e-08	6.34e-07	significant
19349	Rab7	0.504782	7.58e-08	6.69e-07	significant
66972	Slc25a23	-1.57209	7.67e-08	6.77e-07	significant
60599	Trp53inp1	0.634277	7.67e-08	6.77e-07	significant
72128	2610008E11Rik	-1.59327	7.68e-08	6.77e-07	significant
20379	Sfrp4	-3.18909	7.69e-08	6.77e-07	significant
20447	St6galnac3	-2.00341	7.69e-08	6.77e-07	significant
240756	Klhl12	-0.743574	7.76e-08	6.82e-07	significant
209558	Enpp3	-3.16805	7.82e-08	6.88e-07	significant
16423	Cd47	0.493052	7.87e-08	6.92e-07	significant
67468	Mmd	0.737604	8.03e-08	7.05e-07	significant
219105	Zmym5	-0.69954	8.03e-08	7.05e-07	significant
193742	Abhd16a	-0.67737	8.1e-08	7.11e-07	significant
68026	Pclaf	0.633783	8.22e-08	7.2e-07	significant
331474	Rtl5	-2.08496	8.23e-08	7.22e-07	significant
12777	Ccr10	2.03111	8.25e-08	7.23e-07	significant
94184	Pdxdc1	0.594254	8.26e-08	7.23e-07	significant
16169	Il15ra	0.839304	8.35e-08	7.3e-07	significant
100040298	Gm15501	-0.497896	8.44e-08	7.38e-07	significant
64214	Rgs18	-0.677627	8.51e-08	7.43e-07	significant
72692	Hnrnpll	0.477928	8.63e-08	7.53e-07	significant
210376	Mtmr9	0.617194	8.73e-08	7.62e-07	significant
14299	Ncs1	-2.21458	8.8e-08	7.68e-07	significant
327799	Usp44	2.05603	8.81e-08	7.68e-07	significant
57908	Zfp318	-1.21946	9e-08	7.84e-07	significant
16154	Il10ra	-0.799823	9e-08	7.84e-07	significant
68544	Trir	0.732748	9.04e-08	7.87e-07	significant
19701	Ren1	-3.2663	9.09e-08	7.91e-07	significant
117167	Steap4	2.37987	9.15e-08	7.96e-07	significant
67063	Pgap4	-2.24902	9.27e-08	8.06e-07	significant
56395	Tmem115	0.774767	9.35e-08	8.12e-07	significant
67266	Dipk1a	-0.886776	9.57e-08	8.31e-07	significant
76071	Jakmip1	-1.34188	9.7e-08	8.41e-07	significant
171395	Pkd1l1	-3.42494	9.74e-08	8.45e-07	significant
13682	Eif4a2	-0.489582	9.81e-08	8.5e-07	significant
20402	Zfp106	0.543683	9.83e-08	8.52e-07	significant
54368	Gp9	-2.37509	9.89e-08	8.56e-07	significant
68149	Otub2	-1.36331	1.01e-07	8.7e-07	significant
230648	Efcab14	0.616023	1.02e-07	8.85e-07	significant
107368	Pdzd8	0.586023	1.03e-07	8.87e-07	significant
15289	Hmgb1	-0.787134	1.03e-07	8.94e-07	significant
319885	Zcchc7	-0.890998	1.04e-07	8.95e-07	significant
59003	Maea	0.457647	1.04e-07	8.95e-07	significant
19679	Pitpnm2	-0.933261	1.05e-07	9.01e-07	significant
50789	Fbxl3	-0.712177	1.06e-07	9.13e-07	significant
17970	Ncf2	0.393482	1.06e-07	9.13e-07	significant
13619	Phc1	-1.26842	1.08e-07	9.34e-07	significant
99470	Magi3	0.984369	1.1e-07	9.43e-07	significant
100503198	Gm19590	-6.08597	1.1e-07	9.43e-07	significant
59021	Rab2a	0.546566	1.11e-07	9.51e-07	significant
72106	Jmjd8	0.71144	1.12e-07	9.6e-07	significant
17710	mt-Co3	-0.828975	1.15e-07	9.89e-07	significant
333182	Cox6b2	-1.83207	1.16e-07	9.92e-07	significant
629884	Ighv1-26	0.643782	1.16e-07	9.93e-07	significant
56463	Snd1	0.390277	1.16e-07	9.93e-07	significant
70807	Arrdc2	-1.09859	1.17e-07	1e-06	significant
242409	Tmem8b	-2.15184	1.18e-07	1.01e-06	significant
228026	Pdk1	-0.527084	1.19e-07	1.02e-06	significant
26411	Map4k1	0.628657	1.21e-07	1.04e-06	significant
100017	Ldlrap1	0.53111	1.22e-07	1.04e-06	significant
100855	Tbc1d14	0.55512	1.23e-07	1.05e-06	significant
21816	Tgm1	1.17637	1.24e-07	1.05e-06	significant
668661	2410002F23Rik	-0.639429	1.25e-07	1.07e-06	significant
227720	Nup214	0.630142	1.25e-07	1.07e-06	significant
69780	Smap2	-0.46943	1.26e-07	1.08e-06	significant
19250	Ptpn14	-2.0613	1.28e-07	1.09e-06	significant
320683	Zfp629	-1.09363	1.32e-07	1.12e-06	significant
170749	Mtmr4	0.526425	1.32e-07	1.13e-06	significant
15894	Icam1	0.966659	1.34e-07	1.14e-06	significant
76960	Bcas1	-2.59367	1.35e-07	1.14e-06	significant
319974	Auts2	-2.48461	1.36e-07	1.15e-06	significant
218811	Sec24c	0.461471	1.37e-07	1.17e-06	significant
269523	Vcp	0.398954	1.37e-07	1.17e-06	significant
216792	Iba57	-0.83601	1.38e-07	1.17e-06	significant
11983	Atp5if1	-0.70549	1.38e-07	1.17e-06	significant
74116	Pi16	-1.10479	1.41e-07	1.19e-06	significant
67213	Cmtm6	0.552485	1.44e-07	1.22e-06	significant
102334	Ankrd10	-0.515791	1.46e-07	1.23e-06	significant
231801	Agfg2	-0.638775	1.48e-07	1.25e-06	significant
71868	Spmap2l	-4.18017	1.49e-07	1.26e-06	significant
57815	Afg2a	-0.677039	1.49e-07	1.26e-06	significant
74334	Ranbp10	-0.564127	1.51e-07	1.28e-06	significant
381318	Nsl1	-0.695117	1.52e-07	1.28e-06	significant
113868	Acaa1a	0.745255	1.55e-07	1.31e-06	significant
54393	Gabbr1	-1.0112	1.56e-07	1.32e-06	significant
71785	Pdgfd	-3.87192	1.58e-07	1.33e-06	significant
18707	Pik3cd	0.577629	1.59e-07	1.34e-06	significant
442827	Rab44	-0.420073	1.6e-07	1.35e-06	significant
19229	Ptk2b	0.492891	1.61e-07	1.35e-06	significant
66676	Tmed7	0.446831	1.62e-07	1.36e-06	significant
19027	Sypl1	0.473398	1.65e-07	1.39e-06	significant
381308	Ifi211	-1.30619	1.66e-07	1.39e-06	significant
269608	Plekhg5	-1.18779	1.66e-07	1.39e-06	significant
101490	Inpp5f	-0.905299	1.66e-07	1.39e-06	significant
219103	Cpap	0.669714	1.67e-07	1.4e-06	significant
73095	Slc25a42	-1.22859	1.69e-07	1.41e-06	significant
56619	Clec4e	1.08724	1.69e-07	1.42e-06	significant
64945	Cldn12	1.34766	1.69e-07	1.42e-06	significant
28035	Usp39	0.522816	1.7e-07	1.42e-06	significant
320506	Lmbrd2	1.21267	1.71e-07	1.43e-06	significant
14282	Fosb	-0.489731	1.71e-07	1.43e-06	significant
100662	NA	-1.11349	1.71e-07	1.43e-06	significant
236790	Ints6l	-0.554008	1.72e-07	1.44e-06	significant
26385	Grk6	0.459958	1.72e-07	1.44e-06	significant
14594	Ggta1	0.43086	1.76e-07	1.47e-06	significant
11610	Agtrap	0.512593	1.76e-07	1.47e-06	significant
170756	Slc8b1	0.516244	1.77e-07	1.47e-06	significant
68281	Rlig1	-1.22796	1.77e-07	1.48e-06	significant
319448	Fndc3a	0.399078	1.77e-07	1.48e-06	significant
11431	Acp1	-0.613456	1.78e-07	1.48e-06	significant
66270	Retreg1	-0.753556	1.79e-07	1.49e-06	significant
107271	Yars1	0.46579	1.81e-07	1.51e-06	significant
12388	Ctnnd1	0.548806	1.82e-07	1.51e-06	significant
71770	Ap2b1	0.419861	1.84e-07	1.53e-06	significant
60527	Fads3	-1.15621	1.85e-07	1.53e-06	significant
231712	Trafd1	-0.57001	1.85e-07	1.54e-06	significant
22375	Wars1	0.549211	1.86e-07	1.54e-06	significant
266692	Cpne1	0.72563	1.95e-07	1.61e-06	significant
195531	Zfp982	1.56097	1.98e-07	1.64e-06	significant
77045	Bcl7a	-0.73084	2e-07	1.66e-06	significant
245126	Tarm1	1.92972	2.05e-07	1.69e-06	significant
101358	Fbxl14	0.428781	2.06e-07	1.7e-06	significant
74253	Klrg2	3.71164	2.11e-07	1.75e-06	significant
71910	Plpp5	0.64836	2.12e-07	1.75e-06	significant
16098	Igkv1-117	1.09615	2.12e-07	1.75e-06	significant
22068	Trpc6	-2.79977	2.15e-07	1.78e-06	significant
11797	Birc2	-0.650885	2.19e-07	1.8e-06	significant
237831	Slc13a5	-6.81866	2.2e-07	1.82e-06	significant
53328	Pgrmc1	-0.51465	2.21e-07	1.82e-06	significant
66663	Uba5	0.496669	2.23e-07	1.84e-06	significant
237459	Cdk17	-0.585228	2.24e-07	1.84e-06	significant
70319	2600006K01Rik	-3.13881	2.24e-07	1.84e-06	significant
108037	Shmt2	0.504216	2.26e-07	1.85e-06	significant
19060	Ppp5c	0.414951	2.29e-07	1.88e-06	significant
110454	Ly6a	0.916231	2.37e-07	1.95e-06	significant
18221	Nudc	0.460408	2.39e-07	1.96e-06	significant
110379	Sec13	0.492011	2.4e-07	1.97e-06	significant
26926	Aifm1	0.482166	2.44e-07	2e-06	significant
54427	Dnmt3l	1.65705	2.44e-07	2e-06	significant
59031	Chst12	0.462899	2.48e-07	2.03e-06	significant
21815	Tgif1	-0.86099	2.49e-07	2.04e-06	significant
69871	Ppp1r35	1.22996	2.5e-07	2.04e-06	significant
107995	Cdc20	0.598916	2.5e-07	2.04e-06	significant
21422	Tfcp2	-1.08666	2.51e-07	2.05e-06	significant
217262	Abca9	-1.51143	2.52e-07	2.06e-06	significant
228140	Tnks1bp1	0.782262	2.54e-07	2.07e-06	significant
71862	Gpr160	0.602089	2.55e-07	2.08e-06	significant
67161	Sclt1	-0.792028	2.58e-07	2.11e-06	significant
235533	Gk5	1.32616	2.59e-07	2.11e-06	significant
66624	Spcs2	0.410184	2.6e-07	2.11e-06	significant
21923	Tnc	-1.67896	2.62e-07	2.13e-06	significant
60411	Cenpk	-0.786275	2.62e-07	2.14e-06	significant
26465	Zfp146	-0.566197	2.64e-07	2.15e-06	significant
231655	Oasl1	-1.14019	2.64e-07	2.15e-06	significant
27226	Pla2g7	0.9804	2.68e-07	2.18e-06	significant
109689	Arrb1	-0.594946	2.69e-07	2.19e-06	significant
20174	Ruvbl2	0.557268	2.71e-07	2.2e-06	significant
13841	Epha7	-1.50472	2.77e-07	2.25e-06	significant
20475	Six5	-1.57142	2.81e-07	2.28e-06	significant
22117	Tst	1.14164	2.82e-07	2.28e-06	significant
227619	Man1b1	0.425532	2.84e-07	2.3e-06	significant
18227	Nr4a2	-1.10911	2.84e-07	2.3e-06	significant
100504304	Gm20161	-3.40006	2.87e-07	2.32e-06	significant
217365	Nploc4	0.440109	2.88e-07	2.33e-06	significant
76498	Paqr4	-1.40948	2.88e-07	2.33e-06	significant
23912	Rhof	1.11919	2.91e-07	2.35e-06	significant
67778	Zfp639	-0.659277	2.92e-07	2.36e-06	significant
56367	Scoc	-1.13254	2.93e-07	2.37e-06	significant
20688	Sp4	-0.755984	2.94e-07	2.38e-06	significant
103199	Fig4	0.620282	2.95e-07	2.38e-06	significant
20286	Zc3h7b	-0.663714	2.95e-07	2.38e-06	significant
192285	Phf21a	-0.758319	2.97e-07	2.39e-06	significant
109032	Sp110	-0.558739	2.98e-07	2.4e-06	significant
232413	Clec12a	-0.442952	3.01e-07	2.42e-06	significant
18141	Nup50	0.400108	3.06e-07	2.46e-06	significant
14547	Gdap2	0.67024	3.06e-07	2.46e-06	significant
11564	Adsl	0.468514	3.08e-07	2.48e-06	significant
208292	Zfp871	-0.502731	3.12e-07	2.5e-06	significant
94220	Cnnm4	0.710572	3.12e-07	2.51e-06	significant
15466	Hrh2	1.25089	3.16e-07	2.54e-06	significant
70231	Gorasp2	0.376579	3.18e-07	2.55e-06	significant
74161	Ctcflos	-3.38837	3.18e-07	2.55e-06	significant
66885	Acadsb	0.634381	3.19e-07	2.56e-06	significant
11639	Ak4	-0.835619	3.23e-07	2.58e-06	significant
70127	Dpf3	-2.54464	3.26e-07	2.6e-06	significant
19072	Prep	0.54195	3.26e-07	2.61e-06	significant
235606	Apeh	-0.441683	3.28e-07	2.62e-06	significant
269401	Zfp512b	-0.63135	3.28e-07	2.62e-06	significant
319162	H2ac25	-1.31097	3.31e-07	2.64e-06	significant
629865	Ighv1-15	0.834937	3.31e-07	2.64e-06	significant
228852	Ppp1r16b	0.990112	3.32e-07	2.65e-06	significant
107513	Ssr1	0.453639	3.35e-07	2.67e-06	significant
17711	mt-Cytb	-0.342336	3.35e-07	2.67e-06	significant
110920	Hspa13	0.505382	3.38e-07	2.69e-06	significant
234740	Tmem231	-2.83935	3.41e-07	2.72e-06	significant
56526	Septin6	-0.576045	3.43e-07	2.73e-06	significant
70451	Dhrs13	0.880241	3.53e-07	2.81e-06	significant
626583	Igkv3-2	0.825568	3.59e-07	2.85e-06	significant
14126	Ms4a2	-1.08362	3.59e-07	2.85e-06	significant
75785	Klhl24	-0.611039	3.61e-07	2.86e-06	significant
71990	Ddx54	0.452118	3.61e-07	2.86e-06	significant
66335	Atp6v1c1	0.487631	3.69e-07	2.92e-06	significant
17118	Marcks	-1.2517	3.69e-07	2.93e-06	significant
16784	Lamp2	0.449135	3.7e-07	2.93e-06	significant
16785	Rpsa	-0.486551	3.71e-07	2.94e-06	significant
170744	Tlr8	1.6717	3.72e-07	2.94e-06	significant
66362	Exosc3	0.630531	3.73e-07	2.95e-06	significant
98256	Kmo	-1.30728	3.81e-07	3.01e-06	significant
67229	Prpf18	0.467557	3.81e-07	3.01e-06	significant
239552	Apol8	-1.07902	3.87e-07	3.06e-06	significant
58226	Cacna1h	0.887522	3.92e-07	3.09e-06	significant
80750	N4bp1	0.713058	3.94e-07	3.11e-06	significant
224109	Nrros	0.427384	3.95e-07	3.11e-06	significant
66988	Lap3	0.47553	3.95e-07	3.11e-06	significant
54484	Mkrn1	-0.463741	4e-07	3.16e-06	significant
12268	C4b	-1.1552	4.01e-07	3.16e-06	significant
56294	Ptpn9	0.749499	4.02e-07	3.17e-06	significant
70885	Ints10	-0.501857	4.06e-07	3.2e-06	significant
66869	Zfp869	-0.699663	4.14e-07	3.25e-06	significant
74201	Cep97	-0.910222	4.15e-07	3.27e-06	significant
18080	Nin	0.684692	4.16e-07	3.27e-06	significant
13035	Ctsg	0.373137	4.16e-07	3.27e-06	significant
71398	Tasl	-1.17228	4.18e-07	3.28e-06	significant
53414	Bysl	0.495807	4.25e-07	3.33e-06	significant
13244	Degs1	0.56572	4.27e-07	3.35e-06	significant
223881	Rnd1	1.13361	4.36e-07	3.41e-06	significant
16408	Itgal	0.461877	4.47e-07	3.5e-06	significant
20340	Glg1	0.686099	4.48e-07	3.51e-06	significant
66664	Tmem41a	-0.992727	4.5e-07	3.52e-06	significant
66887	Lonp2	0.467845	4.52e-07	3.53e-06	significant
[truncated: 3,862 more rows]

## Sheet: Final Filtering data 
GeneID	GeneSymbol	log2(FC)	Formula	P-value	P-adj	Formula	Inform
12096	Bglap	-8.66856	significant	4.32e-12	6.25e-11	significant	Down
12097	Bglap2	-8.11492	significant	4.64e-11	6.05e-10	significant
235631	Prss50	-7.70982	significant	3.81e-09	3.95e-08	significant
547427	Trav18	-6.942	significant	1.47e-06	1.04e-05	significant
237831	Slc13a5	-6.81866	significant	2.2e-07	1.82e-06	significant
432701	Ighv6-7	-6.74405	significant	7.85e-06	4.91e-05	significant
244954	Prss35	-6.49407	significant	3.43e-06	2.3e-05	significant
246787	Slc5a2	-6.4202	significant	5.2e-06	3.36e-05	significant
73968	4930444F02Rik	-6.39916	significant	1.85e-05	0.000108404	significant
12813	Col10a1	-6.20476	significant	0.000141503	0.000693456	significant
17200	Mc2r	-6.13237	significant	0.000406474	0.00177995	significant
55987	Cpxm2	-6.12894	significant	0.00158653	0.00596493	significant
100503198	Gm19590	-6.08597	significant	1.1e-07	9.43e-07	significant
12919	Crhbp	-5.98355	significant	0.000168737	0.000814405	significant
208634	Tspan10	-5.93765	significant	0.00214758	0.0077914	significant
71355	Col24a1	-5.89734	significant	2.3e-05	0.000131489	significant
15891	Ibsp	-5.88208	significant	3.97e-24	1.34e-22	significant
545551	BC021767	-5.8514	significant	3.77e-05	0.000207673	significant
12801	Cnr1	-5.80861	significant	0.00290556	0.0101029	significant
110333	Rmst	-5.80636	significant	0.00969271	0.0285306	significant
20606	Sstr2	-5.72615	significant	0.006452	0.0200765	significant
216867	Slc16a11	-5.6774	significant	0.0072929	0.0223724	significant
624713	Gm6525	-5.61381	significant	0.0141889	0.0397233	significant
19373	Rag1	-5.57155	significant	4.96e-06	3.22e-05	significant
235604	Camkv	-5.57009	significant	0.00122651	0.00475781	significant
320557	Fam169a	-5.56528	significant	3.01e-05	0.000168959	significant
239530	Gpr20	-5.56216	significant	0.0156746	0.0431106	significant
69700	Col22a1	-5.56043	significant	2.67e-13	4.33e-12	significant
320118	Fbxl13	-5.50968	significant	0.00382315	0.012779	significant
21673	Dntt	-5.39204	significant	4.02e-83	1.31e-80	significant
11495	Adam2	-5.34246	significant	0.0163767	0.0446942	significant
22363	Vpreb1b	-5.33389	significant	0.00489691	0.0158005	significant
226841	Vash2	-5.27736	significant	0.000496815	0.00213665	significant
110862	Kcnq3	-5.27623	significant	0.000602482	0.00253324	significant
723947	Mir98	-5.26751	significant	0.0107777	0.0312652	significant
69443	1700027J07Rik	-5.16962	significant	0.00182458	0.00674	significant
21334	Tac2	-5.15774	significant	1.24e-22	3.87e-21	significant
83558	Tex11	-5.06598	significant	0.00368954	0.0123668	significant
545363	Gm5833	-5.05842	significant	0.0151059	0.0418856	significant
385643	Kng2	-5.028	significant	0.00865392	0.0258625	significant
26358	Aldh1a7	-5.01802	significant	6.99e-70	1.63e-67	significant
15202	Gml2	-5.01699	significant	0.00367883	0.0123454	significant
72317	Asb17os	-5.01383	significant	2.94e-09	3.11e-08	significant
69137	Vstm5	-4.98096	significant	0.0121632	0.0347427	significant
319707	C430002N11Rik	-4.94272	significant	0.000690651	0.00286239	significant
230828	Il22ra1	-4.94065	significant	0.00198395	0.0072652	significant
74563	Rasgef1c	-4.83599	significant	0.000147404	0.000719439	significant
100503949	Zfp965	-4.81766	significant	0.00128955	0.0049654	significant
14128	Fcer2a	-4.8129	significant	0.015657	0.0430926	significant
317677	C1s2	-4.81247	significant	0.0139226	0.0391039	significant
100503944	Gm19980	-4.77654	significant	2.08e-06	1.44e-05	significant
242939	Cpz	-4.76136	significant	0.000480371	0.00207162	significant
12843	Col1a2	-4.71495	significant	0	0	significant
245282	Apol10a	-4.65666	significant	1.17e-05	7.09e-05	significant
631797	Fer1l6	-4.605	significant	0.00625859	0.019572	significant
381633	Nicol1	-4.60087	significant	0.0181227	0.0486206	significant
665033	Col6a5	-4.53968	significant	6.5e-05	0.000340681	significant
67578	Patl2	-4.50556	significant	0.00781334	0.0237187	significant
244281	Myo16	-4.49339	significant	0.012159	0.0347372	significant
17960	Nat1	-4.49191	significant	0.0140286	0.0393309	significant
621603	Aldh3b2	-4.47459	significant	4.22e-06	2.78e-05	significant
209645	Bend7	-4.45341	significant	0.00922477	0.0273385	significant
170786	Cd209a	-4.4493	significant	7.67e-18	1.77e-16	significant
329753	9830132P13Rik	-4.44765	significant	0.00118537	0.00461426	significant
73748	Gadl1	-4.4324	significant	0.0173438	0.0468606	significant
24117	Wif1	-4.40599	significant	0.00146071	0.00555334	significant
385047	Trav6d-7	-4.37108	significant	0.0175689	0.0473217	significant
93725	Ear10	-4.37032	significant	7.22e-82	2.21e-79	significant
270757	Bpifc	-4.32745	significant	9.25e-07	6.83e-06	significant
69623	Zfp33b	-4.30942	significant	6.88e-08	6.09e-07	significant
75732	Iqcd	-4.2292	significant	1.13e-09	1.26e-08	significant
75124	Nxnl2	-4.2092	significant	2.61e-05	0.000148189	significant
71868	Spmap2l	-4.18017	significant	1.49e-07	1.26e-06	significant
381175	Ccdc68	-4.15928	significant	0.0160539	0.043962	significant
100689	Spon2	-4.13903	significant	6.68e-19	1.64e-17	significant
100038537	Gm16503	-4.06989	significant	0.000844866	0.00343608	significant
68874	Klhdc9	-4.04397	significant	0.000350907	0.00156556	significant
497106	Rnase12	-4.03277	significant	1.17e-19	3.04e-18	significant
16644	Kng1	-4.02845	significant	0.00119856	0.0046598	significant
72281	Sh2d4a	-4.00764	significant	1.74e-43	1.38e-41	significant
93887	Pcdhb16	-4.0043	significant	0.00437288	0.0143135	significant
13587	Ear2	-3.99942	significant	1.41e-268	3.15e-265	significant
320208	Tmem91	-3.99613	significant	0.00736172	0.0225261	significant
241391	Galnt5	-3.99334	significant	0.00489128	0.0157888	significant
19782	Rmrp	-3.95976	significant	0.011272	0.0325242	significant
329513	A730036I17Rik	-3.95616	significant	1.57e-05	9.32e-05	significant
210719	Mkx	-3.94741	significant	2.23e-08	2.11e-07	significant
380780	Serpina11	-3.92321	significant	7.18e-08	6.34e-07	significant
13586	Ear1	-3.89533	significant	2.21e-161	2.46e-158	significant
69431	1700022N22Rik	-3.87287	significant	0.00928936	0.0275091	significant
71785	Pdgfd	-3.87192	significant	1.58e-07	1.33e-06	significant
626858	Gm6713	-3.8513	significant	0.000185191	0.000883997	significant
63828	Fn3k	-3.84907	significant	1.04e-21	3.07e-20	significant
73303	Bcas1os2	-3.84094	significant	0.00411202	0.013628	significant
270120	Fat3	-3.83415	significant	0.000386126	0.00170037	significant
232035	Ccser1	-3.83215	significant	0.0149801	0.0415882	significant
52850	Sgsm1	-3.81441	significant	0.000133831	0.000657918	significant
14580	Gfap	-3.80396	significant	3.62e-12	5.27e-11	significant
110893	Slc8a3	-3.79572	significant	0.00162385	0.0060785	significant
100217457	Snord58b	-3.77914	significant	0.00247168	0.00879176	significant
12346	Car1	-3.77341	significant	0	0	significant
100038514	Gm11837	-3.7731	significant	3.81e-11	5.01e-10	significant
13395	Dlx5	-3.76133	significant	0.0164582	0.0448477	significant
432552	Garin3	-3.75154	significant	0.0143295	0.0400739	significant
11687	Alox15	-3.72575	significant	0	0	significant
353328	Muc6	-3.72215	significant	1.92e-22	5.9e-21	significant
245404	Dcaf12l1	-3.71737	significant	0.000177833	0.000853306	significant
100503337	Gm9895	-3.70455	significant	0.00280943	0.00982109	significant
11488	Adam11	-3.70307	significant	3.04e-28	1.31e-26	significant
225608	Sh3tc2	-3.70105	significant	1.24e-52	1.57e-50	significant
19074	Prg2	-3.67279	significant	1.41e-186	1.69e-183	significant
621628	Cldn20	-3.64728	significant	0.00288292	0.0100353	significant
51938	Ccdc39	-3.6427	significant	0.000313674	0.00141234	significant
74519	Cyp2j9	-3.62185	significant	5.24e-09	5.35e-08	significant
67182	Pdzk1ip1	-3.61425	significant	5.91e-29	2.69e-27	significant
18675	Phex	-3.61408	significant	0.000155793	0.000755899	significant
53856	Prg3	-3.60857	significant	7.25e-136	6.3e-133	significant
93719	Ear6	-3.60767	significant	9.25e-228	1.31e-224	significant
225594	Gm4841	-3.59492	significant	1.43e-10	1.76e-09	significant
69325	1700012B09Rik	-3.59306	significant	0.00374626	0.0125434	significant
105653	Phyhip	-3.58444	significant	6.82e-45	5.7e-43	significant
18507	Pax5	-3.55891	significant	0.00543	0.017331	significant
71775	Inhca	-3.55747	significant	5.3e-38	3.49e-36	significant
18782	Pla2g2d	-3.55428	significant	0.00202277	0.00739349	significant
241525	Ypel4	-3.50801	significant	1.56e-13	2.59e-12	significant
230810	Slc30a2	-3.49107	significant	4.99e-11	6.48e-10	significant
12817	Col13a1	-3.48932	significant	0.00572448	0.0181523	significant
69239	Pdzph1	-3.48207	significant	0.0133842	0.0378022	significant
106369	Ypel1	-3.46682	significant	7.63e-06	4.78e-05	significant
627777	Trav17	-3.46164	significant	0.00567042	0.0179991	significant
13206	Ddx4	-3.46035	significant	0.00689599	0.0212927	significant
381260	Gm973	-3.4434	significant	0.000695729	0.00288039	significant
171395	Pkd1l1	-3.42494	significant	9.74e-08	8.45e-07	significant
69036	Zg16	-3.41697	significant	2.34e-06	1.61e-05	significant
100504304	Gm20161	-3.40006	significant	2.87e-07	2.32e-06	significant
74161	Ctcflos	-3.38837	significant	3.18e-07	2.55e-06	significant
20315	Cxcl12	-3.37114	significant	4.2e-78	1.15e-75	significant
234857	Spire2	-3.36692	significant	3.44e-05	0.000190648	significant
100042875	Gm12059	-3.36425	significant	0.0175142	0.047215	significant
18552	Pcsk5	-3.35621	significant	0.00229788	0.00826379	significant
215723	Mfsd6l	-3.3558	significant	0.000150176	0.000732285	significant
72518	2610307P16Rik	-3.35549	significant	1.52e-05	9.07e-05	significant
66696	Snx31	-3.34682	significant	4.69e-07	3.66e-06	significant
219151	Scara3	-3.34469	significant	9.86e-05	0.000500079	significant
13861	Epx	-3.34449	significant	0	0	significant
11826	Aqp1	-3.34266	significant	8.81e-247	1.53e-243	significant
70445	Cd248	-3.34114	significant	2.98e-05	0.000167221	significant
17203	Mc5r	-3.33964	significant	0.000910311	0.00367059	significant
233424	Tmc3	-3.33868	significant	0.00739014	0.0226042	significant
14735	Gpc4	-3.33319	significant	7.41e-39	5.04e-37	significant
52614	Adgre4	-3.32979	significant	1.7e-46	1.52e-44	significant
102680	Slc6a20a	-3.32911	significant	2.98e-19	7.5e-18	significant
11423	Ache	-3.32677	significant	5.77e-63	1.02e-60	significant
76954	Dennd2b	-3.32147	significant	1.02e-40	7.47e-39	significant
626615	Apol11a	-3.30799	significant	1.27e-16	2.71e-15	significant
671564	Rnf212	-3.29714	significant	1.86e-11	2.52e-10	significant
13406	Dmp1	-3.29201	significant	0.00314135	0.0107955	significant
22635	Zan	-3.29106	significant	0.00161415	0.00604842	significant
19228	Pth1r	-3.27758	significant	2.07e-06	1.43e-05	significant
17910	Myo15a	-3.2743	significant	0.00222937	0.00804704	significant
19701	Ren1	-3.2663	significant	9.09e-08	7.91e-07	significant
12350	Car3	-3.25861	significant	1.49e-20	4.12e-19	significant
320696	Ccdc158	-3.22113	significant	0.00117501	0.0045853	significant
58860	Adamdec1	-3.19907	significant	0.00910523	0.0270612	significant
217593	Slc25a21	-3.1989	significant	8.31e-47	7.6e-45	significant
17380	Mme	-3.19271	significant	0.00247366	0.0087968	significant
20379	Sfrp4	-3.18909	significant	7.69e-08	6.77e-07	significant
209558	Enpp3	-3.16805	significant	7.82e-08	6.88e-07	significant
320500	Tmem215	-3.15992	significant	4.27e-08	3.89e-07	significant
16136	Igll1	-3.15613	significant	3.59e-05	0.000198356	significant
192190	Pkhd1l1	-3.15357	significant	1.99e-77	5.37e-75	significant
18788	Serpinb2	-3.14805	significant	5.4e-30	2.56e-28	significant
69191	Pdia2	-3.14657	significant	5.9e-33	3.29e-31	significant
14255	Flt3	-3.14447	significant	9.39e-86	3.26e-83	significant
272790	Magee2	-3.14416	significant	0.00924424	0.0273859	significant
70319	2600006K01Rik	-3.13881	significant	2.24e-07	1.84e-06	significant
330406	B4galnt3	-3.13363	significant	0.0039716	0.0132299	significant
16833	Ldhc	-3.12415	significant	1.34e-10	1.66e-09	significant
68027	Tmem178	-3.08977	significant	2.28e-05	0.000130398	significant
103149	Upb1	-3.08051	significant	2.52e-11	3.37e-10	significant
12842	Col1a1	-3.07152	significant	6.44e-136	5.92e-133	significant
110257	Hba-a2	-3.06017	significant	0.000293023	0.00133164	significant
628870	Otogl	-3.05551	significant	9.69e-05	0.000491838	significant
100124684	Trbv19	-3.05224	significant	0.0156014	0.0429644	significant
80720	Pbx4	-3.04612	significant	1.56e-05	9.3e-05	significant
68632	Myct1	-3.04091	significant	1.17e-15	2.32e-14	significant
77727	6030468B19Rik	-3.0343	significant	3.11e-14	5.42e-13	significant
333670	Gm867	-3.03169	significant	9.64e-07	7.09e-06	significant
19288	Ptx3	-3.02982	significant	0.00381075	0.012743	significant
216350	Tspan8	-3.02662	significant	7.02e-27	2.82e-25	significant
68567	Cgref1	-3.02605	significant	0.00254002	0.0090041	significant
619313	I730030J21Rik	-3.02517	significant	4.5e-11	5.88e-10	significant
71768	Vwce	-3.02056	significant	2.75e-08	2.58e-07	significant
20259	Scin	-3.01658	significant	2.56e-13	4.15e-12	significant
20617	Snca	-3.00786	significant	4.13e-35	2.49e-33	significant
21677	Tead2	-3.00623	significant	0.00100122	0.00399389	significant
330222	Sdk1	-3.00418	significant	0.013561	0.0382186	significant
414125	F930017D23Rik	-2.99701	significant	6.84e-06	4.32e-05	significant
109246	Tspan9	-2.99344	significant	6.66e-23	2.14e-21	significant
106722	Mpig6b	-2.99222	significant	0.00120129	0.00466925	significant
29820	Tnfrsf19	-2.98479	significant	8.2e-05	0.000422374	significant
18952	Septin4	-2.9826	significant	8.94e-11	1.14e-09	significant
108151	Sema3d	-2.98193	significant	1.07e-05	6.55e-05	significant
11877	Arvcf	-2.97983	significant	3.08e-30	1.48e-28	significant
100504461	5430401H09Rik	-2.96705	significant	1.08e-08	1.07e-07	significant
75259	4930556M19Rik	-2.96607	significant	0.0109403	0.0316838	significant
57764	Ntn4	-2.96444	significant	1.5e-06	1.06e-05	significant
17386	Mmp13	-2.96087	significant	1.99e-11	2.71e-10	significant
16668	Krt18	-2.94248	significant	6.91e-15	1.28e-13	significant
330830	Drc7	-2.93981	significant	5.54e-11	7.17e-10	significant
243529	H1f10	-2.93364	significant	0.00122789	0.00476083	significant
76877	Rab36	-2.92974	significant	1.39e-05	8.35e-05	significant
70026	Tspo2	-2.92652	significant	1.46e-40	1.07e-38	significant
13828	Epb42	-2.92517	significant	1.66e-63	2.98e-61	significant
100504464	E230016K23Rik	-2.92472	significant	0.0113152	0.0326246	significant
328563	Apol11b	-2.92414	significant	1.35e-54	1.83e-52	significant
233274	Siglech	-2.9241	significant	3.69e-18	8.73e-17	significant
266645	Acmsd	-2.91961	significant	9.65e-16	1.93e-14	significant
11656	Alas2	-2.918	significant	1.51e-117	9.11e-115	significant
66707	Nkapl	-2.91553	significant	0.0061657	0.0193435	significant
14934	Gypa	-2.9144	significant	8.93e-111	4.98e-108	significant
108897	Aif1l	-2.91164	significant	9.48e-05	0.000482341	significant
226781	Slc30a10	-2.9091	significant	2.22e-23	7.27e-22	significant
18089	Nkx2-3	-2.90687	significant	0.0168778	0.0457757	significant
17067	Ly6c1	-2.90188	significant	2.4e-62	4.12e-60	significant
100303740	Snora75	-2.90138	significant	1.35e-05	8.09e-05	significant
98388	Chst10	-2.90117	significant	1.6e-24	5.46e-23	significant
14051	Eya4	-2.89531	significant	0.000335041	0.00149906	significant
78593	Nrip3	-2.8889	significant	0.00069897	0.00289227	significant
11668	Aldh1a1	-2.87668	significant	2.27e-87	8.24e-85	significant
232670	Tspan33	-2.86419	significant	4.93e-73	1.24e-70	significant
14013	Mecom	-2.8575	significant	1.55e-08	1.5e-07	significant
72315	Ccdc74a	-2.85526	significant	2.2e-06	1.52e-05	significant
13024	Ctla2a	-2.84828	significant	3.4e-62	5.77e-60	significant
234740	Tmem231	-2.83935	significant	3.41e-07	2.72e-06	significant
57349	Ppbp	-2.83165	significant	6.36e-25	2.24e-23	significant
74144	Robo4	-2.82987	significant	8.25e-05	0.000424522	significant
83674	Cnnm1	-2.81567	significant	4.14e-08	3.78e-07	significant
320411	A730089K16Rik	-2.813	significant	4.11e-53	5.35e-51	significant
20692	Sparc	-2.8097	significant	6.51e-101	3.18e-98	significant
13829	Dmtn	-2.80887	significant	4.59e-67	9.44e-65	significant
209837	Slc38a5	-2.80249	significant	1.8e-51	2.18e-49	significant
105892	9030619P08Rik	-2.8016	significant	0.0113883	0.0327973	significant
257635	Sdsl	-2.80111	significant	4.56e-20	1.21e-18	significant
22068	Trpc6	-2.79977	significant	2.15e-07	1.78e-06	significant
14860	Gsta4	-2.7948	significant	2.91e-11	3.89e-10	significant
381338	Lonrf2	-2.79426	significant	0.000718683	0.00296756	significant
21940	Cd27	-2.79248	significant	4.24e-34	2.45e-32	significant
18053	Ngfr	-2.78919	significant	0.00257961	0.00911759	significant
432628	Mfsd2b	-2.77916	significant	5.87e-94	2.55e-91	significant
319734	Cacna2d4	-2.76516	significant	0.00430958	0.0141811	significant
74762	Mdga1	-2.75986	significant	4.74e-28	2.02e-26	significant
68725	1110032F04Rik	-2.74501	significant	0.00102063	0.00406094	significant
233332	Adamts17	-2.74311	significant	0.0154056	0.042528	significant
56229	Thsd1	-2.72604	significant	8.17e-06	5.09e-05	significant
243923	Rgs9bp	-2.72597	significant	7.05e-12	1e-10	significant
14696	Gnb4	-2.72497	significant	7.61e-32	4.03e-30	significant
11685	Alox12e	-2.72437	significant	5.2e-15	9.72e-14	significant
15378	Hnf4a	-2.7242	significant	8.81e-19	2.16e-17	significant
195209	Zfp469	-2.71722	significant	0.0175096	0.047215	significant
19746	Rhd	-2.69499	significant	1.59e-100	7.53e-98	significant
30937	Lmcd1	-2.6946	significant	6.77e-10	7.77e-09	significant
20677	Sox4	-2.69265	significant	4.96e-25	1.77e-23	significant
73728	Psd	-2.68993	significant	1.9e-05	0.000110931	significant
16192	Il5ra	-2.67997	significant	8.08e-13	1.26e-11	significant
331524	Xkrx	-2.67052	significant	2.49e-05	0.000141732	significant
74199	Vit	-2.66736	significant	0.000440418	0.00191198	significant
12816	Col12a1	-2.66732	significant	1.36e-08	1.33e-07	significant
216739	Acsl6	-2.65436	significant	5.31e-11	6.89e-10	significant
100503802	Gm10419	-2.65011	significant	0.00760971	0.0231851	significant
57255	Cldn13	-2.64527	significant	4.73e-35	2.83e-33	significant
107227	Macrod1	-2.64291	significant	1.26e-27	5.25e-26	significant
14723	Gp1ba	-2.63286	significant	1.75e-09	1.9e-08	significant
74482	Ifitm7	-2.6305	significant	0.000108171	0.000544092	significant
218624	Il31ra	-2.62963	significant	5.52e-09	5.62e-08	significant
23925	Kel	-2.62781	significant	4.13e-131	3.07e-128	significant
52882	Rgs7bp	-2.62771	significant	0.00300748	0.0104064	significant
11722	Amy1	-2.61867	significant	0.00842949	0.0252933	significant
93966	Hemgn	-2.61494	significant	6.77e-108	3.53e-105	significant
108672	Zdhhc15	-2.60349	significant	6.8e-16	1.37e-14	significant
672763	Gm13710	-2.60345	significant	6.07e-09	6.14e-08	significant
11484	Aspa	-2.60081	significant	0.000518453	0.00221629	significant
16918	Mycl	-2.59844	significant	5.13e-09	5.24e-08	significant
71326	Treml1	-2.5973	significant	3.95e-06	2.61e-05	significant
18596	Pdgfrb	-2.5973	significant	5.44e-32	2.91e-30	significant
76960	Bcas1	-2.59367	significant	1.35e-07	1.14e-06	significant
171285	Havcr2	-2.59356	significant	0.000290832	0.00132438	significant
56461	Kcnip3	-2.58995	significant	0.0109819	0.0317868	significant
78303	H2bc27	-2.58331	significant	0.00743222	0.0227151	significant
20621	Snn	-2.58321	significant	3.25e-08	3.02e-07	significant
19378	Aldh1a2	-2.57775	significant	0.0086539	0.0258625	significant
83453	Chrdl1	-2.57732	significant	0.00832409	0.0250347	significant
217125	Samd14	-2.57296	significant	6.29e-72	1.56e-69	significant
78252	Nxpe2	-2.5724	significant	3.44e-51	4.14e-49	significant
433100	AA388235	-2.57157	significant	0.00402206	0.0133744	significant
70691	3830403N18Rik	-2.56904	significant	0.000310532	0.00139941	significant
11607	Agtr1a	-2.56204	significant	2.35e-19	5.94e-18	significant
434218	Trim34b	-2.55917	significant	2.26e-05	0.000129756	significant
74521	Ppp4r4	-2.55657	significant	0.00515671	0.0165432	significant
68859	Smim1	-2.55606	significant	5.51e-35	3.29e-33	significant
229474	Fhdc1	-2.55479	significant	4.76e-28	2.02e-26	significant
70127	Dpf3	-2.54464	significant	3.26e-07	2.6e-06	significant
629059	Fam124a	-2.54318	significant	0.000519732	0.00222053	significant
14163	Fgd1	-2.54282	significant	1.23e-06	8.9e-06	significant
269529	Fbxo10	-2.53815	significant	2.47e-25	8.99e-24	significant
11839	Areg	-2.53528	significant	0.0116328	0.0333987	significant
70113	Cimap1b	-2.5348	significant	1.87e-05	0.000109514	significant
75985	Rab30	-2.51814	significant	0.000102902	0.000519259	significant
52163	Camk1	-2.51737	significant	4.95e-15	9.28e-14	significant
20679	Sox6	-2.51405	significant	2.75e-47	2.56e-45	significant
544763	Hbq1b	-2.51367	significant	4.3e-06	2.82e-05	significant
494504	Apcdd1	-2.50696	significant	0.000375069	0.00165822	significant
20317	Serpinf1	-2.50579	significant	1.54e-48	1.58e-46	significant
233016	Blvrb	-2.50319	significant	2.29e-88	8.52e-86	significant
58994	Smpd3	-2.50234	significant	1.45e-05	8.66e-05	significant
20739	Spta1	-2.50183	significant	1.68e-69	3.81e-67	significant
14582	Gfi1b	-2.49737	significant	9.5e-60	1.47e-57	significant
327954	Dnah2	-2.49588	significant	3.15e-05	0.000175856	significant
20533	Slc4a1	-2.49248	significant	2.1e-119	1.31e-116	significant
56739	Rec8	-2.49206	significant	6.81e-16	1.38e-14	significant
100503605	Hbb-bs	-2.49193	significant	2.52e-47	2.36e-45	significant
231832	Tmem184a	-2.48758	significant	0.00044256	0.00192075	significant
108052	Slc14a1	-2.48748	significant	1.54e-93	6.49e-91	significant
319974	Auts2	-2.48461	significant	1.36e-07	1.15e-06	significant
12349	Car2	-2.48387	significant	5.11e-236	7.99e-233	significant
27028	Ermap	-2.47898	significant	2.32e-160	2.42e-157	significant
414091	A630001O12Rik	-2.47851	significant	0.00774119	0.0235261	significant
64008	Aqp9	-2.47755	significant	2.21e-36	1.39e-34	significant
14064	F2rl2	-2.47528	significant	5.6e-09	5.69e-08	significant
20249	Scd1	-2.47249	significant	6.44e-29	2.92e-27	significant
22403	Ccn5	-2.46779	significant	0.00060991	0.00256112	significant
13110	Cyp2j6	-2.46042	significant	1.36e-10	1.68e-09	significant
19824	Trim10	-2.46014	significant	3.26e-48	3.27e-46	significant
14460	Gata1	-2.45686	significant	9.13e-105	4.6e-102	significant
320152	4930412C18Rik	-2.456	significant	0.0019448	0.00713853	significant
140703	Emid1	-2.45598	significant	7.97e-24	2.66e-22	significant
13853	Epm2a	-2.45562	significant	0.000578113	0.00244326	significant
11944	Atp4a	-2.45201	significant	0.000298689	0.00135306	significant
18189	Nrxn1	-2.44376	significant	0.000443646	0.00192493	significant
320508	Cachd1	-2.44303	significant	1.58e-05	9.37e-05	significant
80890	Trim2	-2.43538	significant	0.0011221	0.00441527	significant
18670	Abcb4	-2.4313	significant	4.29e-79	1.24e-76	significant
233038	Nccrp1	-2.42908	significant	0.0146509	0.0408122	significant
71208	4933440M02Rik	-2.42872	significant	0.00082333	0.00335885	significant
17022	Lum	-2.42099	significant	2.57e-12	3.79e-11	significant
231296	Lrrc66	-2.4193	significant	0.0026245	0.00924906	significant
78908	Igsf3	-2.40387	significant	2.27e-18	5.43e-17	significant
67847	Sncaip	-2.40269	significant	2.29e-13	3.73e-12	significant
20908	Stx3	-2.40221	significant	1.72e-47	1.63e-45	significant
13857	Epor	-2.39535	significant	2.63e-54	3.55e-52	significant
213956	Fam83f	-2.39484	significant	0.0059033	0.0186462	significant
382083	Snx22	-2.38864	significant	2.1e-09	2.26e-08	significant
100040213	Gm2666	-2.38804	significant	0.0178031	0.04787	significant
13607	Eda	-2.38769	significant	2.96e-06	2e-05	significant
626578	Gbp10	-2.38175	significant	0.00013184	0.000649558	significant
243277	Adgrd1	-2.38162	significant	1.3e-06	9.34e-06	significant
110751	Adam33	-2.37987	significant	1.16e-05	7.05e-05	significant
232370	Clstn3	-2.37839	significant	2.91e-24	9.83e-23	significant
545486	Tubb1	-2.37668	significant	8.12e-10	9.22e-09	significant
54368	Gp9	-2.37509	significant	9.89e-08	8.56e-07	significant
68875	Tmcc2	-2.37373	significant	3.81e-35	2.3e-33	significant
66333	Aqp11	-2.36595	significant	4.94e-07	3.85e-06	significant
208677	Creb3l3	-2.36457	significant	0.0134469	0.0379518	significant
15002	H2-Ob	-2.35982	significant	4.23e-18	9.96e-17	significant
100217417	Snora34	-2.35632	significant	0.0141631	0.0396582	significant
70574	Cpm	-2.35554	significant	0.0138054	0.0388026	significant
192663	Abcg4	-2.3555	significant	1.76e-43	1.4e-41	significant
73296	Rhobtb3	-2.35542	significant	1.42e-15	2.77e-14	significant
15122	Hba-a1	-2.35541	significant	6.72e-49	7.14e-47	significant
57890	Il17re	-2.35317	significant	0.0128677	0.0365017	significant
16847	Lepr	-2.35084	significant	1.47e-05	8.79e-05	significant
71091	Cdkl1	-2.34329	significant	0.00172641	0.00642137	significant
56744	Pf4	-2.33798	significant	3.61e-21	1.03e-19	significant
231583	Slc26a1	-2.33517	significant	7.21e-32	3.84e-30	significant
100529074	Snora33	-2.33328	significant	0.00158826	0.00597	significant
15529	Sdc2	-2.32868	significant	1.13e-13	1.89e-12	significant
67815	Sec14l2	-2.32653	significant	2.64e-58	3.93e-56	significant
170736	Parvb	-2.31883	significant	6.68e-58	9.86e-56	significant
54725	Cadm1	-2.31567	significant	1.25e-10	1.55e-09	significant
54357	Epb41l4b	-2.31308	significant	1.92e-19	4.9e-18	significant
192194	Btnl10	-2.31261	significant	1.52e-12	2.29e-11	significant
329738	Aknad1	-2.31178	significant	0.0120504	0.0344521	significant
105298	Epdr1	-2.30015	significant	1.25e-39	8.71e-38	significant
116701	Fgfrl1	-2.29887	significant	5.97e-16	1.21e-14	significant
67122	Nrarp	-2.29542	significant	3.43e-09	3.59e-08	significant
12395	Runx1t1	-2.29532	significant	0.0136167	0.0383549	significant
194590	Reps2	-2.2949	significant	2.82e-16	5.85e-15	significant
619292	G430095P16Rik	-2.29397	significant	5.68e-09	5.76e-08	significant
236899	Pcyt1b	-2.29005	significant	1.49e-24	5.11e-23	significant
16572	Kif5a	-2.28898	significant	0.00384298	0.0128425	significant
99887	Tlcd4	-2.28853	significant	4.72e-96	2.11e-93	significant
13349	Ackr1	-2.2844	significant	1.88e-08	1.8e-07	significant
67216	Mboat2	-2.28355	significant	1.36e-25	4.99e-24	significant
12490	Cd34	-2.27964	significant	4.16e-124	2.83e-121	significant
16764	Aff3	-2.27426	significant	9.3e-20	2.43e-18	significant
17480	Mpl	-2.27273	significant	1.13e-14	2.04e-13	significant
67775	Rtp4	-2.26687	significant	1.86e-20	5.07e-19	significant
56741	Igdcc4	-2.2656	significant	0.0143177	0.0400482	significant
268970	Arhgap28	-2.26509	significant	2.71e-05	0.000153212	significant
11733	Ank1	-2.26481	significant	6.7e-47	6.16e-45	significant
72148	Tdrp	-2.26391	significant	0.00246296	0.00876274	significant
207474	Kctd12b	-2.26387	significant	0.000800428	0.00327311	significant
14766	Adgrg1	-2.25677	significant	9.56e-64	1.76e-61	significant
319743	9630013D21Rik	-2.25367	significant	0.0050534	0.0162451	significant
67063	Pgap4	-2.24902	significant	9.27e-08	8.06e-07	significant
70481	Pnma1	-2.24475	significant	0.0101415	0.0296562	significant
246049	Slc36a2	-2.24008	significant	2.17e-06	1.5e-05	significant
13482	Dpp4	-2.23919	significant	1.25e-39	8.71e-38	significant
68738	Acss1	-2.23832	significant	1.91e-69	4.26e-67	significant
71690	Esm1	-2.23257	significant	5.79e-05	0.000307237	significant
209692	Dhtkd1	-2.22925	significant	7.56e-07	5.68e-06	significant
73102	Slc22a23	-2.22848	significant	1e-28	4.45e-27	significant
109978	Art4	-2.22774	significant	2.05e-13	3.35e-12	significant
17762	Mapt	-2.22617	significant	0.00225619	0.00813071	significant
245607	Gprasp2	-2.22387	significant	0.0076047	0.0231834	significant
229658	Vangl1	-2.22072	significant	1.89e-08	1.81e-07	significant
217410	Trib2	-2.22069	significant	1.59e-18	3.87e-17	significant
12890	Cplx2	-2.22032	significant	0.000313986	0.00141334	significant
70419	2810408A11Rik	-2.22024	significant	6.53e-06	4.14e-05	significant
14299	Ncs1	-2.21458	significant	8.8e-08	7.68e-07	significant
109685	Hyal3	-2.21366	significant	3.1e-08	2.89e-07	significant
320827	Cracd	-2.21333	significant	6.23e-31	3.09e-29	significant
27359	Sytl4	-2.21255	significant	9.25e-07	6.83e-06	significant
76157	Slc35d3	-2.20855	significant	0.000277918	0.00126963	significant
14388	Gab1	-2.20467	significant	9.15e-35	5.44e-33	significant
233529	Kctd14	-2.20318	significant	1.6e-14	2.85e-13	significant
17179	Matk	-2.20308	significant	5.49e-27	2.24e-25	significant
19743	Rhag	-2.20262	significant	7.85e-70	1.81e-67	significant
12509	Cd59a	-2.19704	significant	5.65e-22	1.69e-20	significant
15168	Hcn3	-2.1954	significant	0.00095822	0.00384099	significant
68166	Spire1	-2.1926	significant	3.05e-91	1.22e-88	significant
71492	Bbs7	-2.19231	significant	1.62e-05	9.59e-05	significant
71729	Rgs12	-2.18648	significant	9.13e-62	1.5e-59	significant
22678	Zfp2	-2.18621	significant	0.000112802	0.00056502	significant
15504	Dnajb3	-2.18438	significant	0.00235012	0.00841682	significant
19882	Mst1r	-2.18378	significant	9.21e-25	3.2e-23	significant
14866	Gstm5	-2.18292	significant	9.29e-27	3.72e-25	significant
16691	Krt8	-2.18266	significant	0.0172793	0.0467266	significant
224090	Tmem44	-2.17766	significant	0.000124114	0.000616156	significant
18770	Pklr	-2.17716	significant	5.36e-53	6.92e-51	significant
15129	Hbb-b1	-2.17592	significant	4.28e-73	1.1e-70	significant
13034	Ctse	-2.17238	significant	3.58e-133	2.95e-130	significant
16193	Il6	-2.17232	significant	1.1e-15	2.18e-14	significant
50997	Mpp2	-2.16661	significant	3.7e-09	3.84e-08	significant
54195	Gucy1b1	-2.16472	significant	7.32e-06	4.6e-05	significant
242377	Pm20d2	-2.16306	significant	1.18e-05	7.17e-05	significant
54670	Atp8b1	-2.15779	significant	0.000311675	0.00140416	significant
16596	Klf1	-2.15738	significant	9.72e-41	7.17e-39	significant
72361	Ces2g	-2.15699	significant	1.65e-108	8.92e-106	significant
380686	Cnrip1	-2.15478	significant	0.0133588	0.0377373	significant
242409	Tmem8b	-2.15184	significant	1.18e-07	1.01e-06	significant
212980	Slc45a3	-2.14975	significant	6.09e-23	1.97e-21	significant
71233	Enkur	-2.14174	significant	0.0149498	0.0415264	significant
70240	Ufsp1	-2.14159	significant	6.24e-06	3.98e-05	significant
50765	Tfr2	-2.14052	significant	2.89e-68	6.19e-66	significant
99151	Cercam	-2.13868	significant	7.15e-33	3.97e-31	significant
622459	Gm12216	-2.13809	significant	0.0148303	0.0412531	significant
228608	Smox	-2.13751	significant	1.36e-28	5.99e-27	significant
110557	H2-Q6	-2.13697	significant	4.43e-69	9.76e-67	significant
107747	Aldh1l1	-2.13632	significant	1.1e-06	7.97e-06	significant
11519	Add2	-2.13631	significant	3.81e-62	6.4e-60	significant
109901	Cela1	-2.13507	significant	1.5e-09	1.65e-08	significant
19012	Plpp1	-2.13322	significant	7.7e-17	1.67e-15	significant
244853	Nxpe4	-2.13316	significant	3.83e-18	9.07e-17	significant
15370	Nr4a1	-2.13206	significant	8.81e-90	3.44e-87	significant
403202	A430093F15Rik	-2.13012	significant	0.0139538	0.0391634	significant
229323	Gpr171	-2.12967	significant	3.51e-28	1.5e-26	significant
83813	Tnk1	-2.12958	significant	0.000546582	0.0023232	significant
66813	Bcl2l14	-2.12795	significant	0.00311283	0.010714	significant
54611	Pde3a	-2.12766	significant	0.00361266	0.0121508	significant
330409	Cecr2	-2.12764	significant	3.23e-20	8.69e-19	significant
78751	Zc3h6	-2.12627	significant	3.09e-14	5.4e-13	significant
14198	Fhit	-2.12518	significant	0.00940385	0.027806	significant
211389	Suox	-2.12499	significant	6.92e-29	3.13e-27	significant
50791	Magi2	-2.12354	significant	0.00647378	0.020131	significant
214084	Slc18a2	-2.1216	significant	2.87e-21	8.26e-20	significant
11732	Ank	-2.11922	significant	4.16e-45	3.57e-43	significant
219148	Fam167a	-2.11823	significant	0.00312672	0.01075	significant
102657	Cd276	-2.11777	significant	0.00244772	0.00871445	significant
71706	Slc46a3	-2.11356	significant	2.53e-24	8.59e-23	significant
69291	1700001L05Rik	-2.11082	significant	1.13e-12	1.73e-11	significant
232414	Clec9a	-2.11045	significant	6.16e-10	7.09e-09	significant
76441	Daam2	-2.1084	significant	0.00520268	0.0166667	significant
435684	Shf	-2.1043	significant	0.0002382	0.00110432	significant
242297	Fam110b	-2.10329	significant	0.00101467	0.00403931	significant
238024	Fn3krp	-2.09777	significant	5.07e-26	1.95e-24	significant
56644	Clec7a	-2.09689	significant	8.15e-43	6.31e-41	significant
320415	Gchfr	-2.09617	significant	0.00989323	0.0290388	significant
18027	Nfia	-2.09456	significant	5.87e-25	2.07e-23	significant
80838	H1f1	-2.09256	significant	1.36e-10	1.67e-09	significant
17025	Alad	-2.09101	significant	6.04e-82	1.93e-79	significant
11600	Angpt1	-2.09062	significant	1.73e-48	1.76e-46	significant
229055	Zbtb10	-2.08798	significant	1.61e-15	3.14e-14	significant
22779	Ikzf2	-2.08766	significant	5.78e-30	2.72e-28	significant
331474	Rtl5	-2.08496	significant	8.23e-08	7.22e-07	significant
56473	Fads2	-2.08234	significant	4.82e-45	4.1e-43	significant
13527	Dtna	-2.07973	significant	0.00255936	0.00905625	significant
50778	Rgs1	-2.07654	significant	8.42e-64	1.59e-61	significant
26879	B3galnt1	-2.07562	significant	0.000408739	0.00178886	significant
320172	E230016M11Rik	-2.07458	significant	0.0186913	0.0498978	significant
241794	Kcng1	-2.0726	significant	0.00155564	0.00586431	significant
240055	Neurl1b	-2.07169	significant	7.77e-10	8.84e-09	significant
277154	Nynrin	-2.07006	significant	3.56e-13	5.71e-12	significant
212439	AA986860	-2.06587	significant	1.25e-05	7.55e-05	significant
18302	Oit3	-2.06318	significant	0.00970347	0.0285569	significant
19250	Ptpn14	-2.0613	significant	1.28e-07	1.09e-06	significant
58867	Syngr4	-2.0599	significant	0.00484346	0.0156636	significant
13025	Ctla2b	-2.05976	significant	1.33e-11	1.84e-10	significant
216516	Ccdc157	-2.05863	significant	3.57e-06	2.38e-05	significant
12832	Col5a2	-2.0585	significant	2.89e-14	5.09e-13	significant
74596	Cds1	-2.05794	significant	4.56e-18	1.07e-16	significant
75600	Calml4	-2.05758	significant	0.00654037	0.020307	significant
15018	H2-Q7	-2.05676	significant	5.33e-45	4.5e-43	significant
54613	St3gal6	-2.05565	significant	1.24e-41	9.4e-40	significant
77579	Myh10	-2.05421	significant	7.13e-39	4.86e-37	significant
52028	Bbs1	-2.05107	significant	2.46e-06	1.68e-05	significant
68283	Matcap2	-2.05077	significant	8.21e-06	5.11e-05	significant
384059	Tlr12	-2.04959	significant	0.000580724	0.00245099	significant
72640	Mex3a	-2.04809	significant	1.25e-11	1.74e-10	significant
74090	Paqr5	-2.04804	significant	0.00520241	0.0166667	significant
12143	Blk	-2.0473	significant	0.00299272	0.0103645	significant
723960	Mir24-2	-2.03797	significant	0.000817346	0.00333618	significant
21822	Tgtp1	-2.03599	significant	7.7e-13	1.2e-11	significant
234311	Ddx60	-2.03451	significant	2.15e-21	6.22e-20	significant
100042049	Gm15421	-2.03348	significant	0.00856329	0.0256603	significant
54153	Rasa4	-2.02746	significant	2.29e-49	2.52e-47	significant
723902	Mir7-1	-2.0218	significant	0.000201172	0.000951406	significant
66447	Mgst3	-2.02179	significant	2.83e-16	5.87e-15	significant
11684	Alox12	-2.02121	significant	9.14e-06	5.65e-05	significant
329735	4933431E20Rik	-2.02001	significant	4.1e-08	3.74e-07	significant
22362	Vpreb1a	-2.01938	significant	0.00959679	0.0282962	significant
232232	Hdac11	-2.01898	significant	5.3e-06	3.41e-05	significant
11512	Adcy6	-2.01819	significant	1.77e-31	9.08e-30	significant
381680	Nxpe5	-2.0169	significant	5.64e-05	0.000300397	significant
319405	D430036J16Rik	-2.01503	significant	0.0130348	0.0369288	significant
54381	Cpq	-2.01197	significant	8.79e-26	3.31e-24	significant
20741	Sptb	-2.01141	significant	1.86e-46	1.66e-44	significant
58222	Rab37	-2.00519	significant	6.11e-21	1.72e-19	significant
20447	St6galnac3	-2.00341	significant	7.69e-08	6.77e-07	significant
408064	BC064078	-2.00303	significant	1.39e-14	2.49e-13	significant
14664	Slc6a9	-2.00197	significant	8.39e-30	3.94e-28	significant
213582	Map9	-2.00149	significant	0.00439063	0.0143656	significant
16190	Il4ra	2.00217	significant	1.94e-93	7.99e-91	significant	Up
76905	Lrg1	2.00612	significant	2.63e-68	5.71e-66	significant
619960	Igkv12-41	2.0195	significant	6.15e-21	1.73e-19	significant
21789	Tfpi2	2.02069	significant	0.0152147	0.0421126	significant
12777	Ccr10	2.03111	significant	8.25e-08	7.23e-07	significant
216049	Zfp365	2.04236	significant	0.0114089	0.0328462	significant
327799	Usp44	2.05603	significant	8.81e-08	7.68e-07	significant
17075	Epcam	2.05709	significant	2.68e-10	3.2e-09	significant
16142	Iglv1	2.07771	significant	6.71e-45	5.64e-43	significant
633568	Ighv5-16	2.07985	significant	4.47e-89	1.7e-86	significant
243433	Igkv17-127	2.08224	significant	1.25e-124	8.92e-122	significant
193286	Msantd5l	2.08251	significant	1.53e-06	1.08e-05	significant
629897	Ighv1-36	2.08309	significant	9.56e-48	9.28e-46	significant
11486	Ada	2.09383	significant	3.45e-49	3.72e-47	significant
628571	Igkv4-63	2.09677	significant	5.71e-09	5.78e-08	significant
246256	Fcgr4	2.10094	significant	5.04e-10	5.83e-09	significant
213002	Ifitm6	2.10606	significant	2.55e-120	1.66e-117	significant
100041106	Gm3141	2.11456	significant	0.0144695	0.0403931	significant
17996	Neb	2.12209	significant	0.000505157	0.00216835	significant
12494	Cd38	2.13561	significant	9.25e-17	2.01e-15	significant
239083	Ccnb1ip1	2.13759	significant	3.59e-20	9.58e-19	significant
380795	Ighg3	2.14014	significant	1.53e-80	4.61e-78	significant
242700	Ifnlr1	2.14401	significant	3.93e-10	4.61e-09	significant
18175	Nrap	2.14541	significant	1.27e-14	2.29e-13	significant
780864	Ighv15-2	2.1455	significant	5.16e-21	1.46e-19	significant
13842	Epha8	2.14577	significant	0.00518346	0.0166119	significant
780939	Ighv1-58	2.15159	significant	3.16e-50	3.55e-48	significant
53321	Cntnap1	2.16453	significant	4.25e-47	3.93e-45	significant
628027	Igkv1-133	2.16799	significant	6.66e-66	1.33e-63	significant
243780	Dennd11	2.17091	significant	1.5e-16	3.2e-15	significant
14068	F7	2.17165	significant	6.71e-09	6.76e-08	significant
384417	Igkv5-37	2.17819	significant	1.36e-58	2.07e-56	significant
20359	Sema6b	2.18051	significant	9.71e-50	1.08e-47	significant
245026	Col6a6	2.18664	significant	7.13e-06	4.49e-05	significant
12608	Cebpb	2.18944	significant	0.000422086	0.00184212	significant
20568	Slpi	2.19798	significant	4.31e-26	1.67e-24	significant
67855	Asprv1	2.20214	significant	8.69e-60	1.36e-57	significant
228543	Rhov	2.2076	significant	0.00548038	0.0174704	significant
76187	Adhfe1	2.21139	significant	0.0100533	0.029448	significant
381782	Igkv4-50	2.21157	significant	1.47e-78	4.18e-76	significant
231510	Gpat3	2.21469	significant	1.89e-06	1.32e-05	significant
16819	Lcn2	2.23645	significant	1.05e-63	1.91e-61	significant
668474	Ighv1-7	2.24426	significant	1.3e-67	2.74e-65	significant
12035	Bcat1	2.26201	significant	1.21e-17	2.76e-16	significant
238393	Serpina3f	2.27049	significant	5.89e-17	1.29e-15	significant
59056	Evc	2.27778	significant	0.00398453	0.0132617	significant
636260	Ighv9-4	2.27782	significant	8.41e-18	1.94e-16	significant
228413	Prrg4	2.28118	significant	0.0034917	0.0118121	significant
217826	Kcnk13	2.28296	significant	2.08e-06	1.44e-05	significant
12323	Camk2b	2.29078	significant	0.000430692	0.00187706	significant
12273	C5ar1	2.29184	significant	1.07e-54	1.47e-52	significant
320277	Spef2	2.29729	significant	0.00977609	0.0287436	significant
226245	Plekhs1	2.29993	significant	0.001692	0.00630388	significant
629860	Ighv1-12	2.30702	significant	9.8e-86	3.33e-83	significant
665700	Hmcn2	2.30791	significant	0.0117337	0.0336512	significant
654809	4930428O21Rik	2.31285	significant	0.00661067	0.0204886	significant
114644	Slc13a3	2.32216	significant	0.0170198	0.0461126	significant
21930	Tnfaip6	2.32364	significant	0.000558876	0.00236937	significant
668389	Ighv2-4	2.34907	significant	7.06e-09	7.09e-08	significant
269389	Tox2	2.36428	significant	0.00863311	0.0258177	significant
434025	Igkv9-120	2.37691	significant	3.16e-22	9.6e-21	significant
117167	Steap4	2.37987	significant	9.15e-08	7.96e-07	significant
432702	Ighv1-4	2.4077	significant	8.35e-64	1.59e-61	significant
26559	Hunk	2.41759	significant	1.76e-21	5.14e-20	significant
16323	Inhba	2.42389	significant	1.28e-15	2.52e-14	significant
209743	Minar1	2.4245	significant	0.00307792	0.0106172	significant
83984	Tssk6	2.42661	significant	0.00205322	0.00749078	significant
14756	Gpld1	2.42854	significant	3.37e-12	4.92e-11	significant
66871	Cpne8	2.4286	significant	5.63e-08	5.03e-07	significant
94040	Clmn	2.43051	significant	0.000245204	0.00113444	significant
243461	Igkv7-33	2.43911	significant	1.93e-20	5.26e-19	significant
20861	Stfa1	2.44028	significant	1.18e-10	1.48e-09	significant
20350	Sema3f	2.45692	significant	0.00203808	0.00744422	significant
21679	Tead4	2.48814	significant	0.0127348	0.0361771	significant
104943	Fam110c	2.49333	significant	0.00103241	0.00410483	significant
629818	Ighv9-2	2.49598	significant	4.17e-86	1.48e-83	significant
73047	Camk2n2	2.50145	significant	0.0147913	0.0411665	significant
434033	Igkv4-91	2.5114	significant	5.63e-18	1.32e-16	significant
64817	Svep1	2.51419	significant	7.86e-26	2.98e-24	significant
244216	Zfp771	2.54095	significant	1.57e-20	4.32e-19	significant
68774	Ms4a6d	2.54643	significant	1.69e-15	3.28e-14	significant
238448	Ighv1-62-2	2.54833	significant	9.4e-29	4.21e-27	significant
619886	Ighv1-71	2.57039	significant	8.98e-26	3.37e-24	significant
81840	Sorcs2	2.57415	significant	0.00419374	0.0138577	significant
18985	Pou2af1	2.57461	significant	2.48e-114	1.44e-111	significant
330627	Trim66	2.59039	significant	0.0035144	0.0118732	significant
66060	Cystm1	2.59543	significant	0.0014478	0.00550827	significant
67800	Dgat2	2.59955	significant	1.52e-204	1.99e-201	significant
241452	Dhrs9	2.61675	significant	5.61e-20	1.48e-18	significant
100504267	Trp53cor1	2.62905	significant	0.0166248	0.0451886	significant
66968	Plin5	2.643	significant	0.0017777	0.00658074	significant
620126	Igkv8-34	2.65421	significant	0.000290976	0.00132438	significant
20863	Stfa3	2.66792	significant	2.13e-05	0.00012289	significant
56554	Raet1d	2.67803	significant	0.00151654	0.00573766	significant
70059	Degs2	2.69594	significant	1.29e-16	2.77e-15	significant
237313	Il20ra	2.6977	significant	0.000599287	0.00252252	significant
545848	Igkv4-80	2.70942	significant	5.11e-11	6.63e-10	significant
110612	Iglv2	2.7195	significant	7.73e-55	1.08e-52	significant
76574	Mfsd2a	2.72957	significant	5.71e-15	1.06e-13	significant
26897	Acot1	2.73847	significant	2.61e-28	1.13e-26	significant
73246	Rassf6	2.74205	significant	0.0117091	0.033593	significant
68553	Col6a4	2.74564	significant	0.0022235	0.00802867	significant
100037283	Rnaset2a	2.76133	significant	2.64e-79	7.79e-77	significant
20284	Scrg1	2.80655	significant	0.015219	0.0421171	significant
18074	Nid2	2.80712	significant	5.82e-20	1.53e-18	significant
20465	Sim2	2.83223	significant	0.000181404	0.000868305	significant
633457	Ighv3-5	2.83409	significant	1.35e-39	9.4e-38	significant
243428	Igkv11-125	2.8653	significant	8.38e-42	6.39e-40	significant
215257	Il36g	2.87218	significant	1.16e-52	1.49e-50	significant
546546	Serpina3h	2.90965	significant	0.000249578	0.00115195	significant
80910	Gpr84	2.91009	significant	5.13e-34	2.94e-32	significant
12661	Chl1	2.94111	significant	2.41e-05	0.000137474	significant
384997	Pglyrp4	2.98518	significant	0.0152712	0.042239	significant
213006	Mfsd4a	2.98691	significant	1.05e-05	6.4e-05	significant
22271	Upp1	3.00206	significant	1.38e-05	8.29e-05	significant
777685	Ighv5-2	3.00484	significant	1.11e-47	1.07e-45	significant
243453	Igkv4-81	3.00855	significant	1.62e-21	4.75e-20	significant
546134	Gramd2a	3.02569	significant	0.000285971	0.00130414	significant
380792	Ighe	3.04411	significant	1.36e-56	1.97e-54	significant
269060	Dagla	3.05611	significant	0.000305035	0.00137781	significant
22348	Slc32a1	3.06566	significant	0.00127558	0.00491767	significant
269295	Rtn4rl2	3.06827	significant	0.00554453	0.0176317	significant
434609	Ighv1-84	3.08651	significant	2.84e-30	1.37e-28	significant
78892	Crispld2	3.10918	significant	2.17e-44	1.79e-42	significant
68172	Rpl39l	3.12164	significant	0.0110363	0.0319146	significant
112422	Zfp979	3.12327	significant	4.55e-27	1.86e-25	significant
640506	Ighv8-5	3.20506	significant	7.4e-10	8.45e-09	significant
243451	Igkv4-86	3.26898	significant	3.27e-40	2.35e-38	significant
68127	B230217C12Rik	3.27546	significant	0.000151508	0.00073763	significant
12981	Csf2	3.30692	significant	0.0122492	0.0349437	significant
109254	Adtrp	3.30997	significant	2.16e-06	1.49e-05	significant
385277	Igkv4-60	3.32388	significant	0.00259776	0.0091693	significant
435328	Ighv1-67	3.3386	significant	0.0115531	0.033182	significant
268885	Stfa2l1	3.44232	significant	1.38e-24	4.73e-23	significant
433855	AI506816	3.47485	significant	5.15e-51	6.1e-49	significant
20210	Saa3	3.4958	significant	6.45e-06	4.1e-05	significant
14598	Ggt1	3.49832	significant	1.2e-38	8.12e-37	significant
20732	Spint1	3.53156	significant	0.000473581	0.00204404	significant
17263	Meg3	3.54015	significant	2.36e-34	1.39e-32	significant
11699	Ambp	3.55495	significant	3.99e-08	3.65e-07	significant
20471	Six1	3.61335	significant	2.08e-09	2.24e-08	significant
16782	Lamc2	3.62347	significant	0.0158474	0.0435193	significant
620088	Igkv18-36	3.62397	significant	1.67e-05	9.89e-05	significant
239559	A4galt	3.62959	significant	0.000829947	0.0033832	significant
14071	F9	3.68791	significant	0.000838642	0.003415	significant
433016	Cstdc4	3.71117	significant	3.18e-19	7.98e-18	significant
74253	Klrg2	3.71164	significant	2.11e-07	1.75e-06	significant
667928	Igkv3-9	3.7253	significant	0.000999098	0.00398747	significant
629842	Ighv13-2	3.72617	significant	2.06e-47	1.94e-45	significant
12776	Ccr8	3.73842	significant	0.0152775	0.042249	significant
50501	Prok2	3.80259	significant	2.26e-10	2.72e-09	significant
64654	Fgf23	3.81611	significant	0.00166828	0.0062244	significant
14613	Gja5	3.8446	significant	1.56e-10	1.9e-09	significant
12655	Chil3	3.85782	significant	0	0	significant
16178	Il1r2	3.89593	significant	5.51e-150	5.38e-147	significant
100040339	Gm2721	3.94914	significant	0.00769495	0.0234037	significant
100038854	Cstdc6	4.02805	significant	0.00504639	0.0162312	significant
16891	Lipg	4.04803	significant	0	0	significant
73167	Arhgap8	4.05106	significant	0.00458694	0.0149266	significant
210940	Spata31e2	4.08128	significant	2.21e-58	3.32e-56	significant
504186	Chrna10	4.24836	significant	0.0152834	0.0422578	significant
75745	Rian	4.25977	significant	6.7e-51	7.82e-49	significant
230718	Nt5c1a	4.25999	significant	0.0140126	0.0392931	significant
19018	Scand1	4.32863	significant	3.86e-44	3.12e-42	significant
379043	Raet1e	4.37108	significant	3.38e-12	4.94e-11	significant
724035	Igkv20-101-2	4.40456	significant	0.00174236	0.00647913	significant
320718	Slc26a9	4.40477	significant	0.000160089	0.000775062	significant
100034684	Cstdc5	4.50942	significant	9.34e-48	9.12e-46	significant
17152	Mak	4.57003	significant	0.000549622	0.00233548	significant
214305	Hhipl1	4.63768	significant	0.00544349	0.0173669	significant
20862	Stfa2	4.63988	significant	5.18e-06	3.35e-05	significant
636752	Igkv4-62	4.64306	significant	4.58e-09	4.71e-08	significant
100504717	Gm12709	4.66275	significant	0.00036173	0.00160806	significant
433804	Zfp985	4.69004	significant	3.48e-08	3.22e-07	significant
93732	Acox2	4.698	significant	0.00364019	0.0122276	significant
13003	Vcan	4.72525	significant	1.62e-263	3.17e-260	significant
381867	Ovol3	4.72813	significant	1.44e-06	1.02e-05	significant
100038467	A630072L19Rik	4.79872	significant	0.0167401	0.0454598	significant
21990	Tph1	4.80344	significant	0.0171624	0.0464427	significant
100503584	Zfp534	4.80636	significant	0.0168231	0.045651	significant
433091	Pnpla1	4.8457	significant	0.000204188	0.000963497	significant
435337	Eif1ad7	4.99201	significant	0.00978419	0.028762	significant
14397	Gabra4	4.99358	significant	0.00180791	0.00668314	significant
76770	Csta2	5.07812	significant	0.00734923	0.0224967	significant
665037	Gm7457	5.09151	significant	8.97e-05	0.000458998	significant
100040724	Mirg	5.11286	significant	7.66e-05	0.00039655	significant
386463	Cdsn	5.22276	significant	0.00526111	0.0168297	significant
18111	Nnat	5.27991	significant	1.07e-13	1.8e-12	significant
72225	1700003M07Rik	5.29402	significant	0.00337294	0.0114704	significant
244911	C2cd4a	5.49158	significant	4.71e-08	4.26e-07	significant
53624	Cldn7	5.58249	significant	2.57e-06	1.75e-05	significant
100039052	Eif1ad4	5.626	significant	1.81e-06	1.26e-05	significant
20208	Saa1	5.76072	significant	0.000527483	0.00225243	significant
230779	Serinc2	5.76612	significant	4.79e-05	0.000258378	significant
100303647	AF357359	6.22073	significant	4.77e-06	3.1e-05	significant
100039042	Eif1ad3	6.26454	significant	5.14e-05	0.000275718	significant
140493	Kcnn3	6.3901	significant	1.98e-05	0.000115269	significant
22270	Upk3a	6.47842	significant	1.37e-05	8.21e-05	significant
21412	Tcf21	6.51369	significant	1.09e-05	6.63e-05	significant
228787	Xkr7	6.62175	significant	8.76e-06	5.43e-05	significant
15139	Hc	6.6819	significant	3.62e-06	2.41e-05	significant
100038752	Gm10825	7.03625	significant	5.32e-07	4.11e-06	significant
