# Supplementary material for: Identification of Radiation-Induced Injury Pathways and Hub Genes from RNA-Seq Data Based on Integrative Bioinformatics Approach
Source: Genes (Basel). 2026 Mar 27;17(4):377. doi: 10.3390/genes17040377 (PMC13116960; doi:10.3390/genes17040377)
Supplement: Supplementary file 1 [file genes-17-00377-s001.zip › Supplementary Table S4.xlsx]

## Sheet: BP
Limma-voom results
ID	Description	GeneRatio	BgRatio	RichFactor	FoldEnrichment	zScore	pvalue	p.adjust	qvalue	geneID	Count
GO:0002460	adaptive immune response based on somatic recombination of immune receptors built from immunoglobulin superfamily domains	33/561	487/28832	0.0677618	3.48255	7.78331	7.02617e-10	1.0556e-06	9.08223e-07	Ighv6-7/Fcer2a/6030468B19Rik/Cd27/Il31ra/Pf4/Dpp4/Il6/H2-Q6/Clec7a/H2-Q7/Ighv5-16/Ada/Ighg3/Ighv1-58/Fcgr4/Foxj1/Ighv1-7/Ighv1-12/Ighv9-4/Ighv1-4/Ighv9-2/Ighv2-4/Ighv1-71/Ighv8-11/Ighv3-5/Ighv1-84/Ighe/Ighv6-4/Ighv8-5/Ighv13-2/Raet1e/Hc	33
GO:0048872	homeostasis of number of cells	31/561	436/28832	0.0711009	3.65416	7.86651	7.32234e-10	1.0556e-06	9.08223e-07	Rag1/Vpreb1b/Ypel4/Flt3/Myct1/Tspan9/Septin4/Tspo2/Epb42/Alas2/Dmtn/Mecom/Sox4/Rhd/Sox6/Gfi1b/Slc4a1/Spta1/Gata1/Trim10/Hba-a1/Adgrg1/Mpl/Ank1/Rhag/Hbb-b1/Il6/Klf1/Ada/Inhba/Hc	31
GO:0048821	erythrocyte development	12/561	57/28832	0.210526	10.8198	10.4537	8.35788e-10	1.0556e-06	9.08223e-07	Epb42/Alas2/Dmtn/Rhd/Sox6/Slc4a1/Gata1/Hba-a1/Ank1/Rhag/Hbb-b1/Klf1	12
GO:0002262	myeloid cell homeostasis	22/561	233/28832	0.0944206	4.85265	8.31768	1.30346e-09	1.23471e-06	1.06232e-06	Ypel4/Tspan9/Tspo2/Epb42/Alas2/Dmtn/Mecom/Rhd/Sox6/Gfi1b/Slc4a1/Gata1/Trim10/Hba-a1/Mpl/Ank1/Rhag/Hbb-b1/Il6/Klf1/Inhba/Hc	22
GO:0016064	immunoglobulin mediated immune response	23/561	260/28832	0.0884615	4.54639	8.09176	1.96186e-09	1.4867e-06	1.27913e-06	Ighv6-7/Fcer2a/6030468B19Rik/Ighv5-16/Ighg3/Ighv1-58/Fcgr4/Foxj1/Ighv1-7/Ighv1-12/Ighv9-4/Ighv1-4/Ighv9-2/Ighv2-4/Ighv1-71/Ighv8-11/Ighv3-5/Ighv1-84/Ighe/Ighv6-4/Ighv8-5/Ighv13-2/Hc	23
GO:0019724	B cell mediated immunity	23/561	264/28832	0.0871212	4.4775	7.99595	2.6341e-09	1.66343e-06	1.43119e-06	Ighv6-7/Fcer2a/6030468B19Rik/Ighv5-16/Ighg3/Ighv1-58/Fcgr4/Foxj1/Ighv1-7/Ighv1-12/Ighv9-4/Ighv1-4/Ighv9-2/Ighv2-4/Ighv1-71/Ighv8-11/Ighv3-5/Ighv1-84/Ighe/Ighv6-4/Ighv8-5/Ighv13-2/Hc	23
GO:0002449	lymphocyte mediated immunity	31/561	477/28832	0.0649895	3.34007	7.25961	6.23145e-09	3.373e-06	2.90208e-06	Ighv6-7/Fcer2a/6030468B19Rik/Il31ra/Cadm1/Dpp4/Il6/H2-Q6/H2-Q7/Serpinb9e/Ighv5-16/Ighg3/Ighv1-58/Fcgr4/Foxj1/Ighv1-7/Ighv1-12/Ighv9-4/Ighv1-4/Ighv9-2/Ighv2-4/Ighv1-71/Ighv8-11/Ighv3-5/Ighv1-84/Ighe/Ighv6-4/Ighv8-5/Ighv13-2/Raet1e/Hc	31
GO:0019755	one-carbon compound transport	8/561	27/28832	0.296296	15.2278	10.419	3.13351e-08	1.48411e-05	1.27691e-05	Aqp1/Slc14a1/Car2/Aqp9/Hba-a1/Rhag/Hbb-b1/Upk3a	8
GO:0010466	negative regulation of peptidase activity	12/561	79/28832	0.151899	7.80667	8.5339	4.10325e-08	1.59685e-05	1.37391e-05	Serpinb2/Serpinf1/Serpinb9e/Serpine3/Crb2/Stfa1/Cstdc6/Stfa2l1/Cstdc4/Csta2/Cstdc5/Stfa2	12
GO:0030218	erythrocyte differentiation	17/561	170/28832	0.1	5.13939	7.62515	4.21444e-08	1.59685e-05	1.37391e-05	Ypel4/Tspo2/Epb42/Alas2/Dmtn/Rhd/Sox6/Gfi1b/Slc4a1/Gata1/Trim10/Hba-a1/Ank1/Rhag/Hbb-b1/Klf1/Inhba	17
GO:0034101	erythrocyte homeostasis	17/561	184/28832	0.0923913	4.74835	7.18527	1.34402e-07	4.62954e-05	3.98319e-05	Ypel4/Tspo2/Epb42/Alas2/Dmtn/Rhd/Sox6/Gfi1b/Slc4a1/Gata1/Trim10/Hba-a1/Ank1/Rhag/Hbb-b1/Klf1/Inhba	17
GO:0052547	regulation of peptidase activity	13/561	113/28832	0.115044	5.91258	7.37063	3.2482e-07	0.000102562	8.82427e-05	Serpinb2/Cldn13/Serpinf1/Serpinb9e/Serpine3/Crb2/Stfa1/Cstdc6/Stfa2l1/Cstdc4/Csta2/Cstdc5/Stfa2	13
GO:0045861	negative regulation of proteolysis	17/561	197/28832	0.0862944	4.43501	6.8148	3.58051e-07	0.000104358	8.97882e-05	Kng1/Serpinb2/Ctla2a/Serpinf1/Aqp11/Alad/Serpinb9e/Serpine3/Crb2/Stfa1/Cstdc6/Stfa2l1/Cstdc4/Csta2/Il1r2/Cstdc5/Stfa2	17
GO:0042060	wound healing	25/561	403/28832	0.0620347	3.18821	6.23163	4.4042e-07	0.000119197	0.000102555	Kng1/Alox15/Aqp1/Pdia2/Tspan9/Tspan8/Dmtn/Mfsd2b/Hnf4a/Cldn13/Slc4a1/Gata1/Tubb1/Pf4/Epb41l4b/Cd34/Il6/Clec7a/Angpt1/Myh10/Lrg1/F7/Svep1/Myoz1/F9	25
GO:0018149	peptide cross-linking	7/561	28/28832	0.25	12.8485	8.83601	8.44665e-07	0.000213362	0.000183574	Stfa1/Cstdc6/Stfa2l1/Cstdc4/Csta2/Cstdc5/Stfa2	7
GO:0061515	myeloid cell development	12/561	107/28832	0.11215	5.76381	6.95435	1.21278e-06	0.0002872	0.000247103	Epb42/Alas2/Dmtn/Rhd/Sox6/Slc4a1/Gata1/Hba-a1/Ank1/Rhag/Hbb-b1/Klf1	12
GO:0006778	porphyrin-containing compound metabolic process	8/561	45/28832	0.177778	9.1367	7.6948	2.23604e-06	0.000482077	0.000414772	Alas2/Blvrb/Spta1/Bdh2/Ank1/Alad/Sptb/Slc6a9	8
GO:0007599	hemostasis	16/561	201/28832	0.079602	4.09106	6.19481	2.29015e-06	0.000482077	0.000414772	Kng1/Pdia2/Tspan9/Tspan8/Mfsd2b/Hnf4a/Slc4a1/Gata1/Tubb1/Pf4/Il6/Angpt1/F7/Svep1/Tph1/F9	16
GO:0007596	blood coagulation	15/561	197/28832	0.0761421	3.91324	5.77966	8.10237e-06	0.00161578	0.0013902	Kng1/Pdia2/Tspan9/Tspan8/Mfsd2b/Hnf4a/Slc4a1/Gata1/Tubb1/Pf4/Il6/Angpt1/F7/Svep1/F9	15
GO:0050817	coagulation	15/561	200/28832	0.075	3.85455	5.70646	9.71852e-06	0.00184117	0.00158412	Kng1/Pdia2/Tspan9/Tspan8/Mfsd2b/Hnf4a/Slc4a1/Gata1/Tubb1/Pf4/Il6/Angpt1/F7/Svep1/F9	15
GO:0033013	tetrapyrrole metabolic process	8/561	55/28832	0.145455	7.47548	6.77129	1.06497e-05	0.00192152	0.00165325	Alas2/Blvrb/Spta1/Bdh2/Ank1/Alad/Sptb/Slc6a9	8
GO:0015670	carbon dioxide transport	5/561	17/28832	0.294118	15.1159	8.20093	1.39682e-05	0.00240571	0.00206984	Aqp1/Car2/Hba-a1/Rhag/Hbb-b1	5
GO:0051346	negative regulation of hydrolase activity	12/561	137/28832	0.0875912	4.50166	5.78724	1.60571e-05	0.00264524	0.00227592	Serpinb2/Serpinf1/Serpinb9e/Serpine3/Crb2/Stfa1/Cstdc6/Stfa2l1/Cstdc4/Csta2/Cstdc5/Stfa2	12
GO:0072012	glomerulus vasculature development	6/561	30/28832	0.2	10.2788	7.16277	2.10833e-05	0.00332853	0.00286382	Pdgfd/Aqp1/Pdgfrb/Cd34/Angpt1/Tcf21	6
GO:0006935	chemotaxis	24/561	475/28832	0.0505263	2.59675	4.94303	2.41607e-05	0.00349739	0.0030091	Ear10/Ear2/Ear1/Ear6/Pdgfd/Cxcl12/Sema3d/Ppbp/Pdgfrb/Agtr1a/Stx3/Pf4/Dpp4/Gab1/Nr4a1/Angpt1/Perp/Ccr10/F7/C5ar1/Lect2/Ccr8/Saa3/Hc	24
GO:0006779	porphyrin-containing compound biosynthetic process	6/561	31/28832	0.193548	9.94721	7.02111	2.57153e-05	0.00349739	0.0030091	Alas2/Spta1/Ank1/Alad/Sptb/Slc6a9	6
GO:0033014	tetrapyrrole biosynthetic process	6/561	31/28832	0.193548	9.94721	7.02111	2.57153e-05	0.00349739	0.0030091	Alas2/Spta1/Ank1/Alad/Sptb/Slc6a9	6
GO:0042330	taxis	24/561	477/28832	0.0503145	2.58586	4.91982	2.5845e-05	0.00349739	0.0030091	Ear10/Ear2/Ear1/Ear6/Pdgfd/Cxcl12/Sema3d/Ppbp/Pdgfrb/Agtr1a/Stx3/Pf4/Dpp4/Gab1/Nr4a1/Angpt1/Perp/Ccr10/F7/C5ar1/Lect2/Ccr8/Saa3/Hc	24
GO:0046394	carboxylic acid biosynthetic process	19/561	331/28832	0.0574018	2.95011	5.0267	3.08735e-05	0.00364177	0.00313333	Alox15/Prg3/Upb1/Ldhc/Acmsd/Aldh1a1/Hnf4a/Gad1/Scd1/Acss1/Pklr/Slc45a3/Fads2/Bcat1/Elovl3/Dhrs9/Ggt1/Acox2/Lipg	19
GO:0061437	renal system vasculature development	6/561	32/28832	0.1875	9.63636	6.88574	3.11316e-05	0.00364177	0.00313333	Pdgfd/Aqp1/Pdgfrb/Cd34/Angpt1/Tcf21	6
GO:0061440	kidney vasculature development	6/561	32/28832	0.1875	9.63636	6.88574	3.11316e-05	0.00364177	0.00313333	Pdgfd/Aqp1/Pdgfrb/Cd34/Angpt1/Tcf21	6
GO:0001894	tissue homeostasis	18/561	303/28832	0.0594059	3.05311	5.06093	3.17178e-05	0.00364177	0.00313333	Pth1r/Flt3/Aldh1a1/Pdgfrb/Car2/Gata1/Cd34/Cracd/Il6/Ank/Angpt1/Perp/Ada/Cd38/Fcgr4/Crb2/Mfsd2a/Mak	18
GO:0060249	anatomical structure homeostasis	18/561	303/28832	0.0594059	3.05311	5.06093	3.17178e-05	0.00364177	0.00313333	Pth1r/Flt3/Aldh1a1/Pdgfrb/Car2/Gata1/Cd34/Cracd/Il6/Ank/Angpt1/Perp/Ada/Cd38/Fcgr4/Crb2/Mfsd2a/Mak	18
GO:0016053	organic acid biosynthetic process	19/561	335/28832	0.0567164	2.91488	4.96598	3.63449e-05	0.00405032	0.00348484	Alox15/Prg3/Upb1/Ldhc/Acmsd/Aldh1a1/Hnf4a/Gad1/Scd1/Acss1/Pklr/Slc45a3/Fads2/Bcat1/Elovl3/Dhrs9/Ggt1/Acox2/Lipg	19
GO:0030198	extracellular matrix organization	19/561	337/28832	0.0563798	2.89758	4.93596	3.93919e-05	0.00426446	0.00366908	Ibsp/Col22a1/Col24a1/Col1a2/Col6a5/Col10a1/Mkx/Gfap/Col13a1/Col1a1/Scara3/Cyp2j6/Dpp4/Il6/Col6a6/Matn1/Matn3/Crispld2/Spint1	19
GO:0045229	external encapsulating structure organization	19/561	338/28832	0.056213	2.88901	4.92103	4.09991e-05	0.00431515	0.00371269	Ibsp/Col22a1/Col24a1/Col1a2/Col6a5/Col10a1/Mkx/Gfap/Col13a1/Col1a1/Scara3/Cyp2j6/Dpp4/Il6/Col6a6/Matn1/Matn3/Crispld2/Spint1	19
GO:0043062	extracellular structure organization	19/561	339/28832	0.0560472	2.88049	4.90616	4.26643e-05	0.00436906	0.00375907	Ibsp/Col22a1/Col24a1/Col1a2/Col6a5/Col10a1/Mkx/Gfap/Col13a1/Col1a1/Scara3/Cyp2j6/Dpp4/Il6/Col6a6/Matn1/Matn3/Crispld2/Spint1	19
GO:0042044	fluid transport	6/561	35/28832	0.171429	8.81039	6.51289	5.30713e-05	0.00529177	0.00455296	Aqp1/Slc14a1/Aqp9/Aqp11/Csf2/Upk3a	6
GO:0015669	gas transport	5/561	22/28832	0.227273	11.6804	7.05943	5.4846e-05	0.0053285	0.00458456	Aqp1/Car2/Hba-a1/Rhag/Hbb-b1	5
GO:0030162	regulation of proteolysis	23/561	473/28832	0.0486258	2.49907	4.63071	6.37008e-05	0.00603406	0.00519162	Kng1/Serpinb2/Ctla2a/Cldn13/Serpinf1/Rhobtb3/Aqp11/Trib2/Bbs7/Alad/Perp/Serpinb9e/Serpine3/Crb2/Gpld1/Stfa1/Cstdc6/Stfa2l1/Cstdc4/Csta2/Il1r2/Cstdc5/Stfa2	23
GO:0050878	regulation of body fluid levels	20/561	384/28832	0.0520833	2.67677	4.65965	7.49536e-05	0.00692681	0.00595972	Slc5a2/Kng1/Aqp1/Pdia2/Tspan9/Tspan8/Mfsd2b/Hnf4a/Slc4a1/Gata1/Tubb1/Pf4/Il6/Angpt1/Adcy6/Ada/F7/Svep1/Tph1/F9	20
GO:0006833	water transport	5/561	25/28832	0.2	10.2788	6.53812	0.000105446	0.00951272	0.0081846	Aqp1/Slc14a1/Aqp9/Aqp11/Upk3a	5
GO:0051693	actin filament capping	6/561	40/28832	0.15	7.70909	5.98134	0.000115583	0.0101101	0.0086986	Scin/Dmtn/Spta1/Cracd/Add2/Sptb	6
GO:0030282	bone mineralization	11/561	143/28832	0.0769231	3.95338	4.98736	0.000117404	0.0101101	0.0086986	Bglap/Bglap2/Ibsp/Col1a2/Alox15/Phex/Pth1r/Gata1/Ank/Matn1/Fgf23	11
GO:0010951	negative regulation of endopeptidase activity	7/561	59/28832	0.118644	6.09759	5.52127	0.000144563	0.0121722	0.0104728	Serpinb2/Serpinf1/Serpinb9e/Serpine3/Crb2/Stfa1/Stfa2	7
GO:0032835	glomerulus development	8/561	79/28832	0.101266	5.20445	5.27135	0.00015177	0.0125013	0.0107559	Pdgfd/Aqp1/Pdgfrb/Cd34/Angpt1/Foxj1/Tcf21/Hc	8
GO:0070374	positive regulation of ERK1 and ERK2 cascade	14/561	227/28832	0.061674	3.16967	4.62303	0.000158986	0.012817	0.0110276	Alox15/Pdgfd/Cxcl12/Dennd2b/Slc30a10/Pdgfrb/Epor/Nrxn1/Il6/Angpt1/C5ar1/Inhba/Arhgap8/Fgf23	14
GO:0071248	cellular response to metal ion	13/561	204/28832	0.0637255	3.2751	4.59369	0.000196193	0.015487	0.0133248	Slc13a5/Crhbp/Kcnq3/Alox15/Aqp1/Snca/Serpinf1/Nrxn1/Tfr2/Alad/Rasa4/Gpld1/Cpne8	13
GO:0007584	response to nutrient	12/561	180/28832	0.0666667	3.42626	4.59978	0.000226071	0.0174813	0.0150406	Bglap/Bglap2/Phex/Col1a1/Scd1/Prss2/Suox/Alad/Ada/F7/Fgf23/Lipg	12
GO:1903825	organic acid transmembrane transport	11/561	156/28832	0.0705128	3.62393	4.6291	0.00025232	0.0189877	0.0163367	Slc13a5/Gfap/Slc6a20a/Slc25a21/Tspo2/Slc38a5/Acsl6/Slc36a2/Slc6a9/Slc13a3/Slc29a4	11
GO:0030835	negative regulation of actin filament depolymerization	6/561	46/28832	0.130435	6.70356	5.45349	0.000255575	0.0189877	0.0163367	Scin/Dmtn/Spta1/Cracd/Add2/Sptb	6
GO:0042744	hydrogen peroxide catabolic process	5/561	30/28832	0.166667	8.56566	5.84032	0.000261031	0.0190201	0.0163646	Epx/Snca/Hbq1b/Hba-a1/Hbb-b1	5
GO:0099172	presynapse organization	7/561	65/28832	0.107692	5.53473	5.15587	0.000266864	0.0190783	0.0164147	Gpc4/Snca/Mdga1/Clstn3/Nrxn1/Cadm1/C5ar1	7
GO:0072224	metanephric glomerulus development	4/561	17/28832	0.235294	12.0927	6.44455	0.0002759	0.019359	0.0166562	Aqp1/Pdgfrb/Cd34/Tcf21	4
GO:0015816	glycine transport	4/561	18/28832	0.222222	11.4209	6.22988	0.000349291	0.0236333	0.0203337	Slc6a20a/Slc38a5/Slc36a2/Slc6a9	4
GO:0046348	amino sugar catabolic process	4/561	18/28832	0.222222	11.4209	6.22988	0.000349291	0.0236333	0.0203337	Aldh1a7/Aldh1a1/Chil4/Chil3	4
GO:0031214	biomineral tissue development	12/561	191/28832	0.0628272	3.22894	4.35373	0.00038875	0.0258417	0.0222338	Bglap/Bglap2/Ibsp/Col1a2/Alox15/Phex/Pth1r/Col1a1/Gata1/Ank/Matn1/Fgf23	12
GO:0006040	amino sugar metabolic process	6/561	50/28832	0.12	6.16727	5.15142	0.000406047	0.0265261	0.0228226	Aldh1a7/Fn3k/Aldh1a1/Chst4/Chil4/Chil3	6
GO:0099054	presynapse assembly	6/561	51/28832	0.117647	6.04635	5.08101	0.000452707	0.029073	0.025014	Gpc4/Snca/Mdga1/Clstn3/Nrxn1/Cadm1	6
GO:0001780	neutrophil homeostasis	5/561	34/28832	0.147059	7.55793	5.38972	0.000478078	0.0301906	0.0259756	Tspan9/Mecom/Mpl/Il6/Hc	5
GO:0008544	epidermis development	19/561	410/28832	0.0463415	2.38167	3.96926	0.000488219	0.0303256	0.0260917	Sfrp4/Mycl/Cldn13/Ngfr/Eda/Gab1/Inhba/Svep1/Stfa1/Cstdc6/Stfa2l1/Spint1/Cstdc4/Csta2/Cdsn/Pnpla1/Cstdc5/Ovol3/Stfa2	19
GO:0030041	actin filament polymerization	11/561	169/28832	0.0650888	3.34517	4.30722	0.00049983	0.0305461	0.0262814	Alox15/Spire2/Scin/Dmtn/Fhdc1/Spta1/Arhgap28/Cracd/Spire1/Add2/Sptb	11
GO:0009159	deoxyribonucleoside monophosphate catabolic process	4/561	20/28832	0.2	10.2788	5.84737	0.000536236	0.0315126	0.027113	Upb1/Ada/Cda/Nt5c1a	4
GO:0015849	organic acid transport	18/561	381/28832	0.0472441	2.42806	3.95276	0.000543987	0.0315126	0.027113	Slc13a5/Gfap/Slc6a20a/Slc25a21/Snca/Tspo2/Slc38a5/Acsl6/Aqp9/Abcb4/Slc26a1/Slc36a2/Atp8b1/Slc6a9/Slc13a3/Mfsd2a/Slc29a4/Fabp7	18
GO:0060586	multicellular organismal-level iron ion homeostasis	5/561	35/28832	0.142857	7.34199	5.28843	0.000548913	0.0315126	0.027113	Epb42/Rhd/Ank1/Rhag/Tfr2	5
GO:1905606	regulation of presynapse assembly	5/561	35/28832	0.142857	7.34199	5.28843	0.000548913	0.0315126	0.027113	Gpc4/Snca/Mdga1/Clstn3/Nrxn1	5
GO:0042742	defense response to bacterium	19/561	415/28832	0.0457831	2.35298	3.9108	0.000565269	0.0316279	0.0272122	Ear10/Spon2/Rnase12/Ear2/Ear1/Il22ra1/Prg2/Ear6/Inhca/Zg16/Epx/Aqp1/Scd1/Gbp10/Ighg3/Lcn2/Slpi/C5ar1/Ighe	19
GO:0001776	leukocyte homeostasis	10/561	145/28832	0.0689655	3.54441	4.32682	0.000567616	0.0316279	0.0272122	Rag1/Vpreb1b/Flt3/Tspan9/Mecom/Spta1/Mpl/Il6/Ada/Hc	10
GO:0033273	response to vitamin	8/561	96/28832	0.0833333	4.28283	4.53849	0.00057868	0.0317771	0.0273405	Bglap/Bglap2/Phex/Col1a1/Alad/Ada/F7/Fgf23	8
GO:0043588	skin development	17/561	352/28832	0.0482955	2.48209	3.9411	0.000601252	0.0325449	0.0280011	Col1a2/Col1a1/Cldn13/Ngfr/Scd1/Eda/Asprv1/Inhba/Stfa1/Cstdc6/Stfa2l1/Cstdc4/Csta2/Cdsn/Pnpla1/Cstdc5/Stfa2	17
GO:0002697	regulation of immune effector process	21/561	485/28832	0.043299	2.2253	3.83356	0.000612589	0.0325863	0.0280368	Spon2/Prg2/Fcer2a/Epx/Enpp3/6030468B19Rik/Cd27/Gata1/Pf4/Cadm1/Dpp4/Cd59a/Il6/H2-Q6/Clec7a/Angpt1/H2-Q7/Ddx60/Serpinb9e/Foxj1/Raet1e	21
GO:0072330	monocarboxylic acid biosynthetic process	13/561	230/28832	0.0565217	2.90487	4.08576	0.000619218	0.0325863	0.0280368	Alox15/Ldhc/Aldh1a1/Hnf4a/Scd1/Acss1/Pklr/Slc45a3/Fads2/Elovl3/Dhrs9/Acox2/Lipg	13
GO:0015698	inorganic anion transport	11/561	175/28832	0.0628571	3.23048	4.1691	0.000669049	0.0347264	0.0298781	Apol11a/Sfrp4/Slc4a1/Car2/Slc26a1/Ank/Atp8b1/Gabrr2/Fgf23/Gabra4/Slc26a9	11
GO:0030834	regulation of actin filament depolymerization	6/561	55/28832	0.109091	5.60661	4.81705	0.00068253	0.0349474	0.0300682	Scin/Dmtn/Spta1/Cracd/Add2/Sptb	6
GO:0002526	acute inflammatory response	9/561	123/28832	0.0731707	3.76053	4.32192	0.000693248	0.0350229	0.0301332	Il31ra/Il6/Tfr2/Fcgr4/Saa2/Ighe/Saa3/Saa1/C2cd4a	9
GO:0001906	cell killing	15/561	294/28832	0.0510204	2.62214	3.93814	0.000710913	0.0353952	0.0304535	Kng1/Fcer2a/Cxcl12/Apol11a/Ppbp/Cadm1/Cd59a/H2-Q6/Clec7a/H2-Q7/Serpinb9e/Fcgr4/Ighe/Raet1e/Hc	15
GO:0051336	regulation of hydrolase activity	19/561	424/28832	0.0448113	2.30303	3.80766	0.00073064	0.0353952	0.0304535	Serpinb2/Snca/Cldn13/Agtr1a/Serpinf1/Fgd1/Rgs1/Serpinb9e/Foxj1/Serpine3/Crb2/Gpld1/Stfa1/Cstdc6/Stfa2l1/Cstdc4/Csta2/Cstdc5/Stfa2	19
GO:0072001	renal system development	18/561	392/28832	0.0459184	2.35993	3.81886	0.00075572	0.0353952	0.0304535	Pdgfd/Aqp1/Pcsk5/Mecom/Sox4/Pdgfrb/Agtr1a/Serpinf1/Aqp11/Cd34/Angpt1/Nfia/Epcam/Foxj1/Vcan/Upk3a/Tcf21/Hc	18
GO:0006637	acyl-CoA metabolic process	8/561	100/28832	0.08	4.11152	4.39066	0.000759124	0.0353952	0.0304535	Snca/Hnf4a/Acsl6/Acss1/Elovl3/Dgat2/Csl/Acot1	8
GO:0035383	thioester metabolic process	8/561	100/28832	0.08	4.11152	4.39066	0.000759124	0.0353952	0.0304535	Snca/Hnf4a/Acsl6/Acss1/Elovl3/Dgat2/Csl/Acot1	8
GO:0009158	ribonucleoside monophosphate catabolic process	4/561	22/28832	0.181818	9.34435	5.51535	0.000785038	0.0353952	0.0304535	Upb1/Ada/Cda/Nt5c1a	4
GO:0020027	hemoglobin metabolic process	4/561	22/28832	0.181818	9.34435	5.51535	0.000785038	0.0353952	0.0304535	Epb42/Alas2/Slc6a9/Inhba	4
GO:0051608	histamine transport	4/561	22/28832	0.181818	9.34435	5.51535	0.000785038	0.0353952	0.0304535	Slc18a2/Ada/Slc29a4/Csf2	4
GO:0015840	urea transport	3/561	10/28832	0.3	15.4182	6.42376	0.000794034	0.0353952	0.0304535	Slc14a1/Aqp9/Upk3a	3
GO:0033212	iron import into cell	3/561	10/28832	0.3	15.4182	6.42376	0.000794034	0.0353952	0.0304535	Tfr2/Lcn2/Steap4	3
GO:0042168	heme metabolic process	5/561	38/28832	0.131579	6.76236	5.00705	0.000809019	0.0356028	0.0306321	Alas2/Blvrb/Bdh2/Alad/Slc6a9	5
GO:1905039	carboxylic acid transmembrane transport	10/561	152/28832	0.0657895	3.38118	4.14634	0.000818616	0.0356028	0.0306321	Slc13a5/Gfap/Slc6a20a/Slc25a21/Tspo2/Slc38a5/Acsl6/Slc36a2/Slc6a9/Slc13a3	10
GO:0089718	amino acid import across plasma membrane	6/561	57/28832	0.105263	5.40989	4.69459	0.000826879	0.0356028	0.0306321	Gfap/Slc6a20a/Tspo2/Slc38a5/Slc36a2/Slc6a9	6
GO:0032272	negative regulation of protein polymerization	7/561	79/28832	0.0886076	4.55389	4.45571	0.000879956	0.0374624	0.0322321	Snca/Scin/Dmtn/Spta1/Cracd/Add2/Sptb	7
GO:0055062	phosphate ion homeostasis	4/561	23/28832	0.173913	8.93808	5.36483	0.00093579	0.0393968	0.0338964	Sfrp4/Enpp3/Ank/Fgf23	4
GO:0052548	regulation of endopeptidase activity	7/561	80/28832	0.0875	4.49697	4.41208	0.000948436	0.0394904	0.0339769	Serpinb2/Serpinf1/Serpinb9e/Serpine3/Crb2/Stfa1/Stfa2	7
GO:0030168	platelet activation	8/561	104/28832	0.0769231	3.95338	4.25034	0.000982273	0.0404547	0.0348066	Pdia2/Tspan9/Mfsd2b/Gata1/Tubb1/Pf4/Il6/Svep1	8
GO:0099174	regulation of presynapse organization	5/561	40/28832	0.125	6.42424	4.83586	0.00102727	0.0411568	0.0354107	Gpc4/Snca/Mdga1/Clstn3/Nrxn1	5
GO:0060326	cell chemotaxis	16/561	337/28832	0.0474777	2.44007	3.74588	0.00102956	0.0411568	0.0354107	Pdgfd/Cxcl12/Ppbp/Pdgfrb/Agtr1a/Pf4/Dpp4/Gab1/Nr4a1/Perp/Ccr10/F7/C5ar1/Ccr8/Saa3/Hc	16
GO:0006979	response to oxidative stress	19/561	437/28832	0.0434783	2.23452	3.66318	0.00104219	0.0411568	0.0354107	Pdgfd/Epx/Aqp1/Car3/Col1a1/Snca/Aldh1a1/Trpc6/Pdgfrb/Ngfr/Slc4a1/Epor/Gab1/Il6/Alad/Fads2/Cd38/Lcn2/Ggt1	19
GO:0006638	neutral lipid metabolic process	10/561	157/28832	0.0636943	3.2735	4.02377	0.00104871	0.0411568	0.0354107	Snca/Acsl6/Scd1/Plpp1/Gpat3/Gpld1/Dgat2/Mfsd2a/Lipg/Pnpla1	10
GO:0033197	response to vitamin E	3/561	11/28832	0.272727	14.0165	6.08244	0.00107605	0.0411568	0.0354107	Col1a1/Alad/Ada	3
GO:0035811	negative regulation of urine volume	3/561	11/28832	0.272727	14.0165	6.08244	0.00107605	0.0411568	0.0354107	Slc5a2/Slc4a1/Adcy6	3
GO:0072488	ammonium transmembrane transport	3/561	11/28832	0.272727	14.0165	6.08244	0.00107605	0.0411568	0.0354107	Aqp1/Rhd/Rhag	3
GO:0030042	actin filament depolymerization	6/561	60/28832	0.1	5.13939	4.52135	0.00108622	0.0411568	0.0354107	Scin/Dmtn/Spta1/Cracd/Add2/Sptb	6
GO:0015711	organic anion transport	20/561	477/28832	0.0419287	2.15488	3.5828	0.00120603	0.0452441	0.0389274	Slc13a5/Gfap/Slc6a20a/Slc25a21/Snca/Tspo2/Slc38a5/Acsl6/Slc4a1/Aqp9/Abcb4/Slc26a1/Slc36a2/Ank/Atp8b1/Slc6a9/Slc13a3/Mfsd2a/Fabp7/Slc26a9	20
GO:0042832	defense response to protozoan	5/561	42/28832	0.119048	6.11833	4.67598	0.00128639	0.0467797	0.0402485	Gbp10/Pf4/Il6/Tlr12/Tgtp1	5
GO:0046460	neutral lipid biosynthetic process	6/561	62/28832	0.0967742	4.97361	4.41216	0.00129096	0.0467797	0.0402485	Acsl6/Plpp1/Gpat3/Gpld1/Dgat2/Mfsd2a	6
GO:0046463	acylglycerol biosynthetic process	6/561	62/28832	0.0967742	4.97361	4.41216	0.00129096	0.0467797	0.0402485	Acsl6/Plpp1/Gpat3/Gpld1/Dgat2/Mfsd2a	6
GO:0009125	nucleoside monophosphate catabolic process	4/561	25/28832	0.16	8.22303	5.08957	0.00129635	0.0467797	0.0402485	Upb1/Ada/Cda/Nt5c1a	4
GO:0046942	carboxylic acid transport	17/561	378/28832	0.0449735	2.31137	3.61526	0.00131027	0.0468361	0.0402971	Slc13a5/Gfap/Slc6a20a/Slc25a21/Snca/Tspo2/Slc38a5/Acsl6/Aqp9/Abcb4/Slc26a1/Slc36a2/Atp8b1/Slc6a9/Slc13a3/Mfsd2a/Fabp7	17
GO:0030837	negative regulation of actin filament polymerization	6/561	63/28832	0.0952381	4.89466	4.35931	0.00140377	0.0487477	0.0419418	Scin/Dmtn/Spta1/Cracd/Add2/Sptb	6
GO:0070527	platelet aggregation	6/561	63/28832	0.0952381	4.89466	4.35931	0.00140377	0.0487477	0.0419418	Pdia2/Tspan9/Mfsd2b/Gata1/Tubb1/Il6	6
GO:0019882	antigen processing and presentation	9/561	136/28832	0.0661765	3.40107	3.9537	0.0014134	0.0487477	0.0419418	Fcer2a/Flt3/H2-Ob/Ctse/H2-Q6/H2-Q7/Fcgr4/Ighe/Raet1e	9
GO:0022604	regulation of cell morphogenesis	14/561	283/28832	0.04947	2.54246	3.67326	0.00141522	0.0487477	0.0419418	Ypel4/Ache/Epb42/Dmtn/Sparc/Cldn13/Spta1/Fgd1/Parvb/Mpl/Il6/Myh10/Camk2b/Mfsd2a	14
GO:0071277	cellular response to calcium ion	7/561	86/28832	0.0813953	4.18323	4.16456	0.00145209	0.0495672	0.0426469	Crhbp/Kcnq3/Alox15/Nrxn1/Rasa4/Gpld1/Cpne8	7
DESeq2 results
ID	Description	GeneRatio	BgRatio	RichFactor	FoldEnrichment	zScore	pvalue	p.adjust	qvalue	geneID	Count
GO:0007599	hemostasis	26/697	201/28832	0.129353	5.35081	9.74254	3.86116e-12	1.63096e-08	1.38961e-08	Kng2/Kng1/Pdia2/Tspan8/Tspan9/Mpig6b/Mfsd2b/Hnf4a/Gp1ba/Treml1/Slc4a1/F2rl2/Gata1/Tubb1/Gp9/Pf4/Il6/Angpt1/Alox12/Tfpi2/F7/Prrg4/Svep1/Adtrp/F9/Tph1	26
GO:0007596	blood coagulation	25/697	197/28832	0.126904	5.24947	9.41982	1.53363e-11	3.01797e-08	2.57138e-08	Kng2/Kng1/Pdia2/Tspan8/Tspan9/Mpig6b/Mfsd2b/Hnf4a/Gp1ba/Treml1/Slc4a1/F2rl2/Gata1/Tubb1/Gp9/Pf4/Il6/Angpt1/Alox12/Tfpi2/F7/Prrg4/Svep1/Adtrp/F9	25
GO:0050817	coagulation	25/697	200/28832	0.125	5.17073	9.31589	2.14344e-11	3.01797e-08	2.57138e-08	Kng2/Kng1/Pdia2/Tspan8/Tspan9/Mpig6b/Mfsd2b/Hnf4a/Gp1ba/Treml1/Slc4a1/F2rl2/Gata1/Tubb1/Gp9/Pf4/Il6/Angpt1/Alox12/Tfpi2/F7/Prrg4/Svep1/Adtrp/F9	25
GO:0042060	wound healing	35/697	403/28832	0.0868486	3.59257	8.24944	8.699e-11	9.18615e-08	7.82681e-08	Kng2/Kng1/Alox15/Aqp1/Pdia2/Tspan8/Tspan9/Mpig6b/Dmtn/Mfsd2b/Hnf4a/Cldn13/Gp1ba/Treml1/Slc4a1/F2rl2/Gata1/Tubb1/Gp9/Pf4/Epb41l4b/Cd34/Sytl4/Il6/Clec7a/Angpt1/Myh10/Alox12/Lrg1/Tfpi2/F7/Prrg4/Svep1/Adtrp/F9	35
GO:0048872	homeostasis of number of cells	36/697	436/28832	0.0825688	3.41553	7.99926	1.91385e-10	1.61682e-07	1.37757e-07	Rag1/Vpreb1b/Ypel4/Flt3/Hba-a2/Myct1/Tspan9/Mpig6b/Septin4/Tspo2/Epb42/Alas2/Nkx2-3/Mecom/Dmtn/Rhd/Sox4/Sox6/Spta1/Gfi1b/Slc4a1/Trim10/Gata1/Hba-a1/Mpl/Ank1/Adgrg1/Gprasp2/Rhag/Hbb-b1/Il6/Klf1/Vpreb1a/Ada/Inhba/Hc	36
GO:0050878	regulation of body fluid levels	33/697	384/28832	0.0859375	3.55488	7.93291	3.96065e-10	2.7883e-07	2.37569e-07	Slc5a2/Kng2/Kng1/Aqp1/Pdia2/Tspan8/Tspan9/Mpig6b/Mmp13/Nkx2-3/Mfsd2b/Hnf4a/Gp1ba/Treml1/Slc4a1/F2rl2/Gata1/Tubb1/Gp9/Pf4/Il6/Angpt1/Alox12/Adcy6/Tfpi2/Ada/F7/Prrg4/Svep1/Adtrp/F9/Gja5/Tph1	33
GO:0048821	erythrocyte development	13/697	57/28832	0.22807	9.43432	10.0323	7.93888e-10	4.39253e-07	3.74254e-07	Hba-a2/Epb42/Alas2/Dmtn/Rhd/Sox6/Slc4a1/Gata1/Hba-a1/Ank1/Rhag/Hbb-b1/Klf1	13
GO:0061515	myeloid cell development	17/697	107/28832	0.158879	6.57214	9.08881	8.31919e-10	4.39253e-07	3.74254e-07	Hba-a2/Mpig6b/Epb42/Alas2/Dmtn/Rhd/Gp1ba/Sox6/Slc4a1/Gata1/Gp9/Hba-a1/Ank1/Rhag/Hbb-b1/Klf1/Cebpb	17
GO:0002262	myeloid cell homeostasis	24/697	233/28832	0.103004	4.26086	7.86607	2.91742e-09	1.36924e-06	1.16663e-06	Ypel4/Hba-a2/Tspan9/Mpig6b/Tspo2/Epb42/Alas2/Mecom/Dmtn/Rhd/Sox6/Gfi1b/Slc4a1/Trim10/Gata1/Hba-a1/Mpl/Ank1/Rhag/Hbb-b1/Il6/Klf1/Inhba/Hc	24
GO:0002460	adaptive immune response based on somatic recombination of immune receptors built from immunoglobulin superfamily domains	36/697	487/28832	0.073922	3.05785	7.20878	3.78458e-09	1.59861e-06	1.36205e-06	Ighv6-7/Fcer2a/C1s2/Igll1/6030468B19Rik/Cd27/Il31ra/Havcr2/Pf4/Dpp4/Il6/H2-Q6/Clec7a/H2-Q7/Il4ra/Ighv5-16/Ada/Fcgr4/Ighg3/Ighv1-58/Ighv1-7/Ighv9-4/Ighv1-12/Ighv2-4/Ighv1-4/Ighv9-2/Ighv1-71/Raet1d/Ighv3-5/Ighe/Ighv1-84/Ighv8-5/Ighv1-67/Ighv13-2/Raet1e/Hc	36
GO:0030198	extracellular matrix organization	28/697	337/28832	0.0830861	3.43693	7.08265	1.75974e-08	6.49436e-06	5.53335e-06	Col10a1/Col24a1/Ibsp/Col22a1/Col1a2/Col6a5/Mkx/Gfap/Col13a1/Scara3/Dmp1/Col1a1/Ptx3/Ntn4/Mmp13/Adamts17/Zfp469/Vit/Smpd3/Cyp2j6/Dpp4/Il6/Col5a2/Col6a6/Col6a4/Crispld2/Adtrp/Spint1	28
GO:0045229	external encapsulating structure organization	28/697	338/28832	0.0828402	3.42676	7.06368	1.87569e-08	6.49436e-06	5.53335e-06	Col10a1/Col24a1/Ibsp/Col22a1/Col1a2/Col6a5/Mkx/Gfap/Col13a1/Scara3/Dmp1/Col1a1/Ptx3/Ntn4/Mmp13/Adamts17/Zfp469/Vit/Smpd3/Cyp2j6/Dpp4/Il6/Col5a2/Col6a6/Col6a4/Crispld2/Adtrp/Spint1	28
GO:0043062	extracellular structure organization	28/697	339/28832	0.0825959	3.41665	7.04477	1.99874e-08	6.49436e-06	5.53335e-06	Col10a1/Col24a1/Ibsp/Col22a1/Col1a2/Col6a5/Mkx/Gfap/Col13a1/Scara3/Dmp1/Col1a1/Ptx3/Ntn4/Mmp13/Adamts17/Zfp469/Vit/Smpd3/Cyp2j6/Dpp4/Il6/Col5a2/Col6a6/Col6a4/Crispld2/Adtrp/Spint1	28
GO:0016064	immunoglobulin mediated immune response	24/697	260/28832	0.0923077	3.81839	7.18521	2.50993e-08	7.57281e-06	6.45221e-06	Ighv6-7/Fcer2a/C1s2/Igll1/6030468B19Rik/Il4ra/Ighv5-16/Fcgr4/Ighg3/Ighv1-58/Ighv1-7/Ighv9-4/Ighv1-12/Ighv2-4/Ighv1-4/Ighv9-2/Ighv1-71/Ighv3-5/Ighe/Ighv1-84/Ighv8-5/Ighv1-67/Ighv13-2/Hc	24
GO:0019724	B cell mediated immunity	24/697	264/28832	0.0909091	3.76053	7.09215	3.3647e-08	9.14485e-06	7.79163e-06	Ighv6-7/Fcer2a/C1s2/Igll1/6030468B19Rik/Il4ra/Ighv5-16/Fcgr4/Ighg3/Ighv1-58/Ighv1-7/Ighv9-4/Ighv1-12/Ighv2-4/Ighv1-4/Ighv9-2/Ighv1-71/Ighv3-5/Ighe/Ighv1-84/Ighv8-5/Ighv1-67/Ighv13-2/Hc	24
GO:0030218	erythrocyte differentiation	19/697	170/28832	0.111765	4.62324	7.45747	3.46396e-08	9.14485e-06	7.79163e-06	Ypel4/Hba-a2/Mpig6b/Tspo2/Epb42/Alas2/Dmtn/Rhd/Sox6/Gfi1b/Slc4a1/Trim10/Gata1/Hba-a1/Ank1/Rhag/Hbb-b1/Klf1/Inhba	19
GO:0002449	lymphocyte mediated immunity	33/697	477/28832	0.0691824	2.86179	6.45353	8.16615e-08	2.02905e-05	1.7288e-05	Ighv6-7/Fcer2a/C1s2/Igll1/6030468B19Rik/Il31ra/Havcr2/Cadm1/Dpp4/Il6/H2-Q6/H2-Q7/Il4ra/Ighv5-16/Fcgr4/Ighg3/Ighv1-58/Ighv1-7/Ighv9-4/Ighv1-12/Ighv2-4/Ighv1-4/Ighv9-2/Ighv1-71/Raet1d/Ighv3-5/Ighe/Ighv1-84/Ighv8-5/Ighv1-67/Ighv13-2/Raet1e/Hc	33
GO:0034101	erythrocyte homeostasis	19/697	184/28832	0.103261	4.27147	7.00693	1.23496e-07	2.89804e-05	2.4692e-05	Ypel4/Hba-a2/Mpig6b/Tspo2/Epb42/Alas2/Dmtn/Rhd/Sox6/Gfi1b/Slc4a1/Trim10/Gata1/Hba-a1/Ank1/Rhag/Hbb-b1/Klf1/Inhba	19
GO:0019755	one-carbon compound transport	8/697	27/28832	0.296296	12.2565	9.21035	1.657e-07	3.68378e-05	3.13867e-05	Aqp1/Slc14a1/Car2/Aqp9/Hba-a1/Rhag/Hbb-b1/Upk3a	8
GO:0018149	peptide cross-linking	8/697	28/28832	0.285714	11.8188	9.01478	2.27075e-07	4.79582e-05	4.08615e-05	Stfa1/Stfa3/Stfa2l1/Cstdc4/Cstdc6/Cstdc5/Stfa2/Csta2	8
GO:0051346	negative regulation of hydrolase activity	14/697	137/28832	0.10219	4.22717	5.95939	6.27442e-06	0.00126205	0.0010753	Serpinb2/Ptx3/Serpinf1/Epm2a/Lepr/Stfa1/Plin5/Stfa3/Stfa2l1/Cstdc4/Cstdc6/Cstdc5/Stfa2/Csta2	14
GO:0045861	negative regulation of proteolysis	17/697	197/28832	0.0862944	3.56964	5.69613	6.69566e-06	0.00128557	0.00109533	Kng2/Kng1/Serpinb2/Ctla2a/Serpinf1/Aqp11/Fhit/Alad/Stfa1/Stfa3/Stfa2l1/Cstdc4/Il1r2/Cstdc6/Cstdc5/Stfa2/Csta2	17
GO:0030168	platelet activation	12/697	104/28832	0.115385	4.77298	6.06697	8.23967e-06	0.00151323	0.00128931	Pdia2/Tspan9/Mfsd2b/Gp1ba/Treml1/Gata1/Tubb1/Gp9/Pf4/Il6/Alox12/Svep1	12
GO:0031214	biomineral tissue development	16/697	191/28832	0.0837696	3.4652	5.38019	1.79833e-05	0.00316506	0.0026967	Bglap/Bglap2/Ibsp/Col1a2/Alox15/Phex/Dmp1/Pth1r/Col1a1/Mmp13/Smpd3/Gata1/Ank/Cd276/Cebpb/Fgf23	16
GO:0010466	negative regulation of peptidase activity	10/697	79/28832	0.126582	5.23618	5.9343	2.05091e-05	0.00346522	0.00295245	Serpinb2/Serpinf1/Stfa1/Stfa3/Stfa2l1/Cstdc4/Cstdc6/Cstdc5/Stfa2/Csta2	10
GO:0015670	carbon dioxide transport	5/697	17/28832	0.294118	12.1664	7.24857	3.95608e-05	0.00642711	0.00547605	Aqp1/Car2/Hba-a1/Rhag/Hbb-b1	5
GO:0030282	bone mineralization	13/697	143/28832	0.0909091	3.76053	5.20866	4.64295e-05	0.00726364	0.0061888	Bglap/Bglap2/Ibsp/Col1a2/Alox15/Phex/Pth1r/Mmp13/Smpd3/Gata1/Ank/Cd276/Fgf23	13
GO:0015816	glycine transport	5/697	18/28832	0.277778	11.4905	7.00735	5.36882e-05	0.00795557	0.00677833	Slc6a20a/Slc38a5/Slc36a2/Slc6a9/Slc32a1	5
GO:0043588	skin development	22/697	352/28832	0.0625	2.58537	4.71035	5.46192e-05	0.00795557	0.00677833	Col1a2/Col1a1/Tnfrsf19/Ngfr/Cldn13/Apcdd1/Scd1/Eda/Col5a2/Alox12/Asprv1/Inhba/Stfa1/Stfa3/Stfa2l1/Cstdc4/Cstdc6/Cstdc5/Stfa2/Pnpla1/Csta2/Cdsn	22
GO:0072012	glomerulus vasculature development	6/697	30/28832	0.2	8.27317	6.2733	7.06786e-05	0.00995155	0.00847895	Pdgfd/Aqp1/Pdgfrb/Cd34/Angpt1/Tcf21	6
GO:0006779	porphyrin-containing compound biosynthetic process	6/697	31/28832	0.193548	8.00629	6.14311	8.58592e-05	0.0113334	0.00965633	Alas2/Spta1/Ank1/Alad/Sptb/Slc6a9	6
GO:0033014	tetrapyrrole biosynthetic process	6/697	31/28832	0.193548	8.00629	6.14311	8.58592e-05	0.0113334	0.00965633	Alas2/Spta1/Ank1/Alad/Sptb/Slc6a9	6
GO:0052547	regulation of peptidase activity	11/697	113/28832	0.0973451	4.02676	5.07406	9.49768e-05	0.0118738	0.0101167	Serpinb2/Cldn13/Serpinf1/Stfa1/Stfa3/Stfa2l1/Cstdc4/Cstdc6/Cstdc5/Stfa2/Csta2	11
GO:0006778	porphyrin-containing compound metabolic process	7/697	45/28832	0.155556	6.43469	5.74256	9.55747e-05	0.0118738	0.0101167	Alas2/Blvrb/Spta1/Ank1/Alad/Sptb/Slc6a9	7
GO:0061437	renal system vasculature development	6/697	32/28832	0.1875	7.7561	6.01863	0.000103525	0.0121469	0.0103495	Pdgfd/Aqp1/Pdgfrb/Cd34/Angpt1/Tcf21	6
GO:0061440	kidney vasculature development	6/697	32/28832	0.1875	7.7561	6.01863	0.000103525	0.0121469	0.0103495	Pdgfd/Aqp1/Pdgfrb/Cd34/Angpt1/Tcf21	6
GO:0046460	neutral lipid biosynthetic process	8/697	62/28832	0.129032	5.33753	5.38135	0.000119852	0.0131127	0.0111723	Acsl6/Plpp1/Gpat3/Gpld1/Dgat2/Plin5/Mfsd2a/Dagla	8
GO:0046463	acylglycerol biosynthetic process	8/697	62/28832	0.129032	5.33753	5.38135	0.000119852	0.0131127	0.0111723	Acsl6/Plpp1/Gpat3/Gpld1/Dgat2/Plin5/Mfsd2a/Dagla	8
GO:0006638	neutral lipid metabolic process	13/697	157/28832	0.0828025	3.4252	4.79588	0.000121069	0.0131127	0.0111723	Snca/Nkx2-3/Acsl6/Scd1/Plpp1/Gpat3/Gpld1/Dgat2/Plin5/Mfsd2a/Dagla/Lipg/Pnpla1	13
GO:0007584	response to nutrient	14/697	180/28832	0.0777778	3.21734	4.69694	0.000131309	0.0138662	0.0118144	Bglap/Bglap2/Cnr1/Phex/Col1a1/Aldh1a2/Scd1/Mapt/Suox/Alad/Ada/F7/Fgf23/Lipg	14
GO:0015669	gas transport	5/697	22/28832	0.227273	9.40133	6.20455	0.000152302	0.0153172	0.0130506	Aqp1/Car2/Hba-a1/Rhag/Hbb-b1	5
GO:0020027	hemoglobin metabolic process	5/697	22/28832	0.227273	9.40133	6.20455	0.000152302	0.0153172	0.0130506	Epb42/Alas2/Slc6a9/Inhba/Ambp	5
GO:0001894	tissue homeostasis	19/697	303/28832	0.0627063	2.5939	4.38997	0.000165124	0.0158519	0.0135062	Nxnl2/Pth1r/Flt3/Aldh1a1/Pdgfrb/Car2/Gata1/Cd34/Cracd/Il6/Ank/Angpt1/Bbs1/Ada/Fcgr4/Cd38/Il20ra/Mfsd2a/Mak	19
GO:0060249	anatomical structure homeostasis	19/697	303/28832	0.0627063	2.5939	4.38997	0.000165124	0.0158519	0.0135062	Nxnl2/Pth1r/Flt3/Aldh1a1/Pdgfrb/Car2/Gata1/Cd34/Cracd/Il6/Ank/Angpt1/Bbs1/Ada/Fcgr4/Cd38/Il20ra/Mfsd2a/Mak	19
GO:0042044	fluid transport	6/697	35/28832	0.171429	7.09129	5.67535	0.000174363	0.0163669	0.013945	Aqp1/Slc14a1/Aqp9/Aqp11/Csf2/Upk3a	6
GO:0046394	carboxylic acid biosynthetic process	20/697	331/28832	0.060423	2.49945	4.31855	0.000184252	0.0165001	0.0140585	Alox15/Prg3/Ldhc/Upb1/Acmsd/Aldh1a1/Hnf4a/Aldh1a2/Scd1/Acss1/Pklr/Slc45a3/Fads2/Mgst3/Alox12/Bcat1/Dhrs9/Ggt1/Lipg/Acox2	20
GO:0008544	epidermis development	23/697	410/28832	0.0560976	2.32052	4.23871	0.000187501	0.0165001	0.0140585	Sfrp4/Tnfrsf19/Ngfr/Cldn13/Mycl/Apcdd1/Eda/Gab1/Alox12/Inhba/Stfa1/Svep1/Stfa3/Stfa2l1/Spint1/Cstdc4/Cstdc6/Cstdc5/Stfa2/Ovol3/Pnpla1/Csta2/Cdsn	23
GO:0042886	amide transport	23/697	410/28832	0.0560976	2.32052	4.23871	0.000187501	0.0165001	0.0140585	Bglap2/Crhbp/Cnr1/Aqp1/Slc38a5/Hnf4a/Sox4/Smpd3/Slc14a1/Car2/Aqp9/F2rl2/Lepr/Sytl4/Il6/Tfr2/Slc18a2/Blk/Cd38/Slc13a3/Gpld1/Nnat/Upk3a	23
GO:0099541	trans-synaptic signaling by lipid	4/697	13/28832	0.307692	12.728	6.65698	0.000203436	0.0171862	0.0146431	Cnr1/Nrxn1/Cnrip1/Dagla	4
GO:0099542	trans-synaptic signaling by endocannabinoid	4/697	13/28832	0.307692	12.728	6.65698	0.000203436	0.0171862	0.0146431	Cnr1/Nrxn1/Cnrip1/Dagla	4
GO:0016053	organic acid biosynthetic process	20/697	335/28832	0.0597015	2.4696	4.25839	0.000215797	0.0178457	0.0152049	Alox15/Prg3/Ldhc/Upb1/Acmsd/Aldh1a1/Hnf4a/Aldh1a2/Scd1/Acss1/Pklr/Slc45a3/Fads2/Mgst3/Alox12/Bcat1/Dhrs9/Ggt1/Lipg/Acox2	20
GO:0001776	leukocyte homeostasis	12/697	145/28832	0.0827586	3.42338	4.60454	0.000219691	0.0178457	0.0152049	Rag1/Vpreb1b/Flt3/Tspan9/Nkx2-3/Mecom/Spta1/Mpl/Il6/Vpreb1a/Ada/Hc	12
GO:0072001	renal system development	22/697	392/28832	0.0561224	2.32155	4.14654	0.00025493	0.020129	0.0171503	Pdgfd/Pcsk5/Aqp1/Ren1/Mme/Mecom/Sox4/Pdgfrb/Aldh1a2/Agtr1a/Serpinf1/Aqp11/Cd34/Magi2/Nfia/Angpt1/Epcam/Six1/Vcan/Upk3a/Tcf21/Hc	22
GO:0120254	olefinic compound metabolic process	14/697	192/28832	0.0729167	3.01626	4.41198	0.00025733	0.020129	0.0171503	Bglap/Bglap2/Alox15/Cyp2j9/Aldh1a1/Alox12e/Aldh1a2/Cyp2j6/Mgst3/Alox12/Inhba/Dgat2/Dhrs9/Dagla	14
GO:0006935	chemotaxis	25/697	475/28832	0.0526316	2.17715	4.07166	0.000266484	0.0203156	0.0173094	Ear10/Ear2/Ear1/Pdgfd/Ear6/Cxcl12/Sema3d/Ppbp/Pdgfrb/Agtr1a/Stx3/Pf4/Dpp4/Gab1/Nr4a1/Angpt1/Ccr10/F7/C5ar1/Tnfaip6/Sema3f/Saa3/Ccr8/Prok2/Hc	25
GO:0001958	endochondral ossification	6/697	38/28832	0.157895	6.53145	5.37035	0.000278879	0.0203156	0.0173094	Col10a1/Dlx5/Col13a1/Col1a1/Mmp13/Smpd3	6
GO:0036075	replacement ossification	6/697	38/28832	0.157895	6.53145	5.37035	0.000278879	0.0203156	0.0173094	Col10a1/Dlx5/Col13a1/Col1a1/Mmp13/Smpd3	6
GO:0042476	odontogenesis	12/697	149/28832	0.0805369	3.33148	4.49092	0.000282739	0.0203156	0.0173094	Phex/Aqp1/Dmp1/Col1a1/Nkx2-3/Ngfr/Apcdd1/Smpd3/Eda/Cd34/Ank/Inhba	12
GO:0042330	taxis	25/697	477/28832	0.0524109	2.16802	4.04872	0.000283765	0.0203156	0.0173094	Ear10/Ear2/Ear1/Pdgfd/Ear6/Cxcl12/Sema3d/Ppbp/Pdgfrb/Agtr1a/Stx3/Pf4/Dpp4/Gab1/Nr4a1/Angpt1/Ccr10/F7/C5ar1/Tnfaip6/Sema3f/Saa3/Ccr8/Prok2/Hc	25
GO:0006833	water transport	5/697	25/28832	0.2	8.27317	5.72621	0.000289385	0.0203727	0.017358	Aqp1/Slc14a1/Aqp9/Aqp11/Upk3a	5
GO:0030219	megakaryocyte differentiation	7/697	54/28832	0.12963	5.36224	5.05009	0.000309135	0.0212428	0.0180994	Scin/Mpig6b/Gp1ba/Blvrb/Gata1/Gp9/Pf4	7
GO:1900046	regulation of hemostasis	8/697	71/28832	0.112676	4.66094	4.86119	0.000311802	0.0212428	0.0180994	Kng2/Kng1/Tspan8/Gp1ba/Alox12/F7/Adtrp/Tph1	8
GO:0001906	cell killing	18/697	294/28832	0.0612245	2.5326	4.15733	0.000324382	0.021749	0.0185307	Kng2/Fcer2a/Kng1/Cxcl12/Apol11a/Ppbp/Havcr2/Cadm1/Cd59a/H2-Q6/Clec7a/H2-Q7/Fcgr4/Raet1d/Pglyrp4/Ighe/Raet1e/Hc	18
GO:1905039	carboxylic acid transmembrane transport	12/697	152/28832	0.0789474	3.26573	4.40821	0.000339553	0.0224105	0.0190943	Slc13a5/Slc16a11/Gfap/Slc6a20a/Slc25a21/Tspo2/Slc38a5/Acsl6/Epm2a/Slc36a2/Slc6a9/Slc13a3	12
GO:0033013	tetrapyrrole metabolic process	7/697	55/28832	0.127273	5.26475	4.98281	0.000346916	0.0225442	0.0192082	Alas2/Blvrb/Spta1/Ank1/Alad/Sptb/Slc6a9	7
GO:0051693	actin filament capping	6/697	40/28832	0.15	6.20488	5.18475	0.000372196	0.0238206	0.0202957	Scin/Dmtn/Spta1/Cracd/Add2/Sptb	6
GO:0006639	acylglycerol metabolic process	12/697	155/28832	0.0774194	3.20252	4.32754	0.000405746	0.0255802	0.0217949	Nkx2-3/Acsl6/Scd1/Plpp1/Gpat3/Gpld1/Dgat2/Plin5/Mfsd2a/Dagla/Lipg/Pnpla1	12
GO:1903825	organic acid transmembrane transport	12/697	156/28832	0.0769231	3.18199	4.30109	0.0004301	0.0267168	0.0227633	Slc13a5/Slc16a11/Gfap/Slc6a20a/Slc25a21/Tspo2/Slc38a5/Acsl6/Epm2a/Slc36a2/Slc6a9/Slc13a3	12
GO:0070374	positive regulation of ERK1 and ERK2 cascade	15/697	227/28832	0.0660793	2.73343	4.12686	0.000452263	0.027422	0.0233642	Pdgfd/Alox15/Cxcl12/Dennd2b/Slc30a10/Pdgfrb/Havcr2/Nrxn1/Epor/Il6/Angpt1/C5ar1/Inhba/Fgf23/Arhgap8	15
GO:0050818	regulation of coagulation	8/697	75/28832	0.106667	4.41236	4.65732	0.000454437	0.027422	0.0233642	Kng2/Kng1/Tspan8/Gp1ba/Angpt1/Alox12/F7/Adtrp	8
GO:0071248	cellular response to metal ion	14/697	204/28832	0.0686275	2.83883	4.14844	0.000475708	0.0283013	0.0241134	Slc13a5/Crhbp/Kcnq3/Alox15/Aqp1/Snca/Serpinf1/Smpd3/Nrxn1/Tfr2/Alad/Rasa4/Gpld1/Cpne8	14
GO:0042832	defense response to protozoan	6/697	42/28832	0.142857	5.90941	5.01136	0.000488289	0.0286463	0.0244073	Gbp10/Pf4/Il6/Tlr12/Tgtp1/Il4ra	6
GO:0042063	gliogenesis	22/697	412/28832	0.0533981	2.20886	3.88986	0.000501586	0.0290233	0.0247285	Gfap/Slc8a3/Sh3tc2/Ccdc39/Sox4/Aspa/Areg/Sox6/Apcdd1/Epm2a/Lepr/Adgrg1/Il6/Slc45a3/Daam2/Nfia/Hdac11/Zfp365/Cntnap1/C5ar1/Spint1/Vcan	22
GO:0033273	response to vitamin	9/697	96/28832	0.09375	3.87805	4.44573	0.000534688	0.0305206	0.0260042	Bglap/Bglap2/Phex/Col1a1/Aldh1a2/Alad/Ada/F7/Fgf23	9
GO:0042742	defense response to bacterium	22/697	415/28832	0.053012	2.19289	3.85263	0.000552523	0.0311181	0.0265133	Il22ra1/Ear10/Spon2/Rnase12/Ear2/Ear1/Prg2/Ear6/Inhca/Zg16/Epx/Aqp1/Havcr2/Scd1/Gbp10/Ighg3/Cebpb/Slpi/Lcn2/C5ar1/Pglyrp4/Ighe	22
GO:0072224	metanephric glomerulus development	4/697	17/28832	0.235294	9.73314	5.66903	0.000626978	0.0345372	0.0294265	Aqp1/Pdgfrb/Cd34/Tcf21	4
GO:0006641	triglyceride metabolic process	10/697	119/28832	0.0840336	3.47612	4.26019	0.000639664	0.0345372	0.0294265	Nkx2-3/Acsl6/Scd1/Gpat3/Gpld1/Dgat2/Plin5/Mfsd2a/Lipg/Pnpla1	10
GO:0042542	response to hydrogen peroxide	10/697	119/28832	0.0840336	3.47612	4.26019	0.000639664	0.0345372	0.0294265	Pdgfd/Aqp1/Col1a1/Trpc6/Pdgfrb/Areg/Smpd3/Slc4a1/Il6/Lcn2	10
GO:0032835	glomerulus development	8/697	79/28832	0.101266	4.18895	4.46727	0.000645937	0.0345372	0.0294265	Pdgfd/Aqp1/Pdgfrb/Cd34/Magi2/Angpt1/Tcf21/Hc	8
GO:0015711	organic anion transport	24/697	477/28832	0.0503145	2.0813	3.74812	0.000663191	0.0350165	0.0298349	Slc13a5/Slc16a11/Gfap/Pla2g2d/Slc6a20a/Slc25a21/Snca/Tspo2/Slc38a5/Acsl6/Slc4a1/Aqp9/Epm2a/Abcb4/Slc26a1/Slc36a2/Slc35d3/Atp8b1/Ank/Slc6a9/Slc13a3/Mfsd2a/Slc32a1/Slc26a9	24
GO:0042744	hydrogen peroxide catabolic process	5/697	30/28832	0.166667	6.89431	5.08399	0.000702516	0.0362913	0.030921	Epx/Snca/Hbq1b/Hba-a1/Hbb-b1	5
GO:0014074	response to purine-containing compound	12/697	165/28832	0.0727273	3.00843	4.0722	0.000710326	0.0362913	0.030921	Crhbp/Dntt/Slc8a3/Aqp1/Ren1/Col1a1/Dmtn/Areg/Gata1/Pklr/Pde3a/Ada	12
GO:0002335	mature B cell differentiation	6/697	45/28832	0.133333	5.51545	4.77124	0.00071311	0.0362913	0.030921	6030468B19Rik/Nkx2-3/Dpp4/Il6/Ada/Pou2af1	6
GO:0046322	negative regulation of fatty acid oxidation	4/697	18/28832	0.222222	9.19241	5.47229	0.000790775	0.0380538	0.0324227	Cnr1/Dgat2/Plin5/Mfsd2a	4
GO:0070527	platelet aggregation	7/697	63/28832	0.111111	4.59621	4.49754	0.000800926	0.0380538	0.0324227	Pdia2/Tspan9/Mfsd2b/Gata1/Tubb1/Il6/Alox12	7
GO:0019432	triglyceride biosynthetic process	6/697	46/28832	0.130435	5.39555	4.69595	0.000803517	0.0380538	0.0324227	Acsl6/Gpat3/Gpld1/Dgat2/Plin5/Mfsd2a	6
GO:0030835	negative regulation of actin filament depolymerization	6/697	46/28832	0.130435	5.39555	4.69595	0.000803517	0.0380538	0.0324227	Scin/Dmtn/Spta1/Cracd/Add2/Sptb	6
GO:0007159	leukocyte cell-cell adhesion	22/697	427/28832	0.0515222	2.13126	3.70683	0.000803983	0.0380538	0.0324227	Rag1/Pla2g2d/Cxcl12/Cd27/Sox4/Gp1ba/Havcr2/Spta1/Slc4a1/H2-Ob/Pf4/Nrarp/Dpp4/Cd59a/Il6/Add2/Cd276/Il4ra/Lrg1/Ada/Cebpb/Adtrp	22
GO:0061484	hematopoietic stem cell homeostasis	5/697	31/28832	0.16129	6.67191	4.97312	0.000821103	0.0380538	0.0324227	Myct1/Septin4/Sox4/Adgrg1/Gprasp2	5
GO:0046683	response to organophosphorus	11/697	145/28832	0.0758621	3.1381	4.06249	0.000826633	0.0380538	0.0324227	Crhbp/Dntt/Slc8a3/Aqp1/Ren1/Col1a1/Dmtn/Areg/Gata1/Pklr/Pde3a	11
GO:0002526	acute inflammatory response	10/697	123/28832	0.0813008	3.36308	4.13375	0.000827797	0.0380538	0.0324227	Cnr1/Pla2g2d/Il31ra/Il6/Tfr2/Fcgr4/Ighe/Saa3/C2cd4a/Saa1	10
GO:0009914	hormone transport	22/697	428/28832	0.0514019	2.12628	3.6949	0.000828822	0.0380538	0.0324227	Bglap2/Crhbp/Cnr1/Aqp1/Ren1/Hnf4a/Sox4/Agtr1a/Smpd3/F2rl2/Tubb1/Lepr/Sytl4/Il6/Tfr2/Slc18a2/Blk/Cd38/Inhba/Gpld1/Fgf23/Nnat	22
GO:0060541	respiratory system development	17/697	293/28832	0.0580205	2.40007	3.79128	0.000857647	0.0389538	0.0331895	Dlx5/Ccdc39/Phex/Mme/Sparc/Pdgfrb/Aldh1a2/Smpd3/Eda/Fgfrl1/Ada/Spef2/Sim2/Crispld2/Meg3/Six1/Tcf21	17
GO:0030041	actin filament polymerization	12/697	169/28832	0.0710059	2.93722	3.97543	0.00087678	0.0393991	0.033569	Alox15/Spire2/Scin/Dmtn/Fhdc1/Spta1/Arhgap28/Cracd/Spire1/Add2/Daam2/Sptb	12
GO:0001562	response to protozoan	6/697	47/28832	0.12766	5.28075	4.62283	0.000902514	0.0401286	0.0341905	Gbp10/Pf4/Il6/Tlr12/Tgtp1/Il4ra	6
GO:0007162	negative regulation of cell adhesion	18/697	322/28832	0.0559006	2.31238	3.72744	0.00093919	0.0412525	0.0351481	Kng2/Kng1/Pla2g2d/Cxcl12/Col1a1/Dmtn/Havcr2/Pf4/Nrarp/Cd276/Angpt1/Alox12/Il4ra/Epcam/Cebpb/Adtrp/Cdsn/Cldn7	18
GO:0051591	response to cAMP	9/697	104/28832	0.0865385	3.57974	4.14822	0.000955807	0.0412525	0.0351481	Crhbp/Slc8a3/Aqp1/Ren1/Col1a1/Dmtn/Areg/Gata1/Pklr	9
GO:0001822	kidney development	20/697	377/28832	0.0530504	2.19447	3.67444	0.000958939	0.0412525	0.0351481	Pdgfd/Pcsk5/Aqp1/Ren1/Mme/Sox4/Pdgfrb/Aldh1a2/Agtr1a/Serpinf1/Aqp11/Cd34/Magi2/Angpt1/Epcam/Six1/Vcan/Upk3a/Tcf21/Hc	20
GO:0099172	presynapse organization	7/697	65/28832	0.107692	4.45478	4.38887	0.000966855	0.0412525	0.0351481	Gpc4/Snca/Mdga1/Nrxn1/Clstn3/Cadm1/C5ar1	7
GO:0010867	positive regulation of triglyceride biosynthetic process	4/697	19/28832	0.210526	8.7086	5.29031	0.000982605	0.041413	0.0352849	Gpld1/Dgat2/Plin5/Mfsd2a	4
GO:0046942	carboxylic acid transport	20/697	378/28832	0.0529101	2.18867	3.66149	0.000990226	0.041413	0.0352849	Slc13a5/Slc16a11/Gfap/Pla2g2d/Slc6a20a/Slc25a21/Snca/Tspo2/Slc38a5/Acsl6/Aqp9/Epm2a/Abcb4/Slc26a1/Slc36a2/Atp8b1/Slc6a9/Slc13a3/Mfsd2a/Slc32a1	20
GO:0070661	leukocyte proliferation	20/697	379/28832	0.0527704	2.18289	3.64858	0.00102238	0.0423388	0.0360736	Vpreb1b/Cd209a/Pla2g2d/Cxcl12/Enpp3/Flt3/Cd27/Havcr2/Spta1/Slc4a1/Mpl/Cd59a/Il6/Cd276/Vpreb1a/Ada/Cd38/Cebpb/Ighe/Csf2	20
GO:0006979	response to oxidative stress	22/697	437/28832	0.0503432	2.08249	3.58895	0.00108389	0.0442463	0.0376989	Pdgfd/Epx/Aqp1/Car3/Col1a1/Snca/Aldh1a1/Trpc6/Ngfr/Pdgfrb/Areg/Smpd3/Slc4a1/Epor/Gab1/Il6/Alad/Fads2/Cd38/Lcn2/Ggt1/Ambp	22
GO:0015849	organic acid transport	20/697	381/28832	0.0524934	2.17144	3.62289	0.0010894	0.0442463	0.0376989	Slc13a5/Slc16a11/Gfap/Pla2g2d/Slc6a20a/Slc25a21/Snca/Tspo2/Slc38a5/Acsl6/Aqp9/Epm2a/Abcb4/Slc26a1/Slc36a2/Atp8b1/Slc6a9/Slc13a3/Mfsd2a/Slc32a1	20
GO:0010543	regulation of platelet activation	6/697	49/28832	0.122449	5.06521	4.48266	0.00112844	0.0449671	0.038313	Mfsd2b/Gp1ba/Gp9/Il6/Alox12/Svep1	6
GO:0030195	negative regulation of blood coagulation	6/697	49/28832	0.122449	5.06521	4.48266	0.00112844	0.0449671	0.038313	Kng2/Kng1/Tspan8/Gp1ba/Alox12/Adtrp	6
GO:0009159	deoxyribonucleoside monophosphate catabolic process	4/697	20/28832	0.2	8.27317	5.12124	0.00120492	0.0466935	0.039784	Upb1/Ada/Upp1/Nt5c1a	4
GO:0055003	cardiac myofibril assembly	4/697	20/28832	0.2	8.27317	5.12124	0.00120492	0.0466935	0.039784	Pdgfrb/Myh10/Neb/Nrap	4
GO:0072189	ureter development	4/697	20/28832	0.2	8.27317	5.12124	0.00120492	0.0466935	0.039784	Mecom/Aldh1a2/Nfia/Six1	4
GO:0007204	positive regulation of cytosolic calcium ion concentration	13/697	200/28832	0.065	2.68878	3.77212	0.00123105	0.0472722	0.040277	Kng2/Kng1/Slc8a3/Pth1r/Trpc6/Agtr1a/Gata1/Epor/Ccr10/Cd38/C5ar1/Ccr8/Chrna10	13
GO:1900047	negative regulation of hemostasis	6/697	50/28832	0.12	4.9639	4.4154	0.00125647	0.047608	0.0405632	Kng2/Kng1/Tspan8/Gp1ba/Alox12/Adtrp	6
GO:0001780	neutrophil homeostasis	5/697	34/28832	0.147059	6.08321	4.66788	0.00126682	0.047608	0.0405632	Tspan9/Mecom/Mpl/Il6/Hc	5
GO:0010038	response to metal ion	20/697	386/28832	0.0518135	2.14331	3.55934	0.0012736	0.047608	0.0405632	Slc13a5/Crhbp/Kcnq3/Alox15/Slc30a2/Aqp1/Snca/Slc30a10/Kcnip3/Serpinf1/Smpd3/Nrxn1/Mapt/Tfr2/Alad/Rasa4/Camk2b/Gpld1/Cpne8/Fgf23	20
GO:1903037	regulation of leukocyte cell-cell adhesion	20/697	387/28832	0.0516796	2.13777	3.54674	0.00131347	0.0486677	0.041466	Rag1/Pla2g2d/Cxcl12/Cd27/Sox4/Gp1ba/Havcr2/Spta1/Slc4a1/H2-Ob/Pf4/Nrarp/Dpp4/Cd59a/Il6/Cd276/Il4ra/Ada/Cebpb/Adtrp	20
GO:0030162	regulation of proteolysis	23/697	473/28832	0.0486258	2.01145	3.49101	0.00133351	0.0488295	0.0416038	Kng2/Kng1/Serpinb2/Ctla2a/Cldn13/Serpinf1/Epm2a/Aqp11/Rhobtb3/Trib2/Bbs7/Fhit/Alad/Gpld1/Stfa1/Stfa3/Stfa2l1/Cstdc4/Il1r2/Cstdc6/Cstdc5/Stfa2/Csta2	23
GO:0001676	long-chain fatty acid metabolic process	10/697	131/28832	0.0763359	3.1577	3.89584	0.00134096	0.0488295	0.0416038	Alox15/Cyp2j9/Alox12e/Acsl6/Cyp2j6/Mgst3/Alox12/Acot1/Dagla/Adtrp	10
GO:0030193	regulation of blood coagulation	7/697	69/28832	0.101449	4.19654	4.18417	0.00137916	0.0490706	0.0418093	Kng2/Kng1/Tspan8/Gp1ba/Alox12/F7/Adtrp	7
GO:0050819	negative regulation of coagulation	6/697	51/28832	0.117647	4.86657	4.34992	0.00139532	0.0490706	0.0418093	Kng2/Kng1/Tspan8/Gp1ba/Alox12/Adtrp	6
GO:0099054	presynapse assembly	6/697	51/28832	0.117647	4.86657	4.34992	0.00139532	0.0490706	0.0418093	Gpc4/Snca/Mdga1/Nrxn1/Clstn3/Cadm1	6
GO:0061041	regulation of wound healing	10/697	132/28832	0.0757576	3.13378	3.86739	0.00142018	0.0490706	0.0418093	Kng2/Kng1/Tspan8/Dmtn/Cldn13/Gp1ba/Clec7a/Alox12/F7/Adtrp	10
GO:0046879	hormone secretion	21/697	418/28832	0.0502392	2.07819	3.49494	0.00142765	0.0490706	0.0418093	Bglap2/Crhbp/Cnr1/Aqp1/Ren1/Hnf4a/Sox4/Agtr1a/Smpd3/F2rl2/Lepr/Sytl4/Il6/Tfr2/Slc18a2/Blk/Cd38/Inhba/Gpld1/Fgf23/Nnat	21
GO:0060586	multicellular organismal-level iron ion homeostasis	5/697	35/28832	0.142857	5.90941	4.57417	0.00144889	0.0490706	0.0418093	Epb42/Rhd/Ank1/Rhag/Tfr2	5
GO:1905606	regulation of presynapse assembly	5/697	35/28832	0.142857	5.90941	4.57417	0.00144889	0.0490706	0.0418093	Gpc4/Snca/Mdga1/Nrxn1/Clstn3	5
GO:0061448	connective tissue development	18/697	335/28832	0.0537313	2.22264	3.54279	0.00146356	0.0490706	0.0418093	Col10a1/Mkx/Pdgfd/Pth1r/Col1a1/Scin/Mmp13/Pdgfrb/Sox6/Smpd3/Mboat2/Cd34/Hyal3/Nfia/Bbs1/Evc/Gpld1/Dgat2	18
GO:0010966	regulation of phosphate transport	3/697	10/28832	0.3	12.4098	5.67985	0.00148676	0.0490706	0.0418093	Sfrp4/Cebpb/Fgf23	3
GO:0015840	urea transport	3/697	10/28832	0.3	12.4098	5.67985	0.00148676	0.0490706	0.0418093	Slc14a1/Aqp9/Upk3a	3
GO:0033212	iron import into cell	3/697	10/28832	0.3	12.4098	5.67985	0.00148676	0.0490706	0.0418093	Tfr2/Lcn2/Steap4	3
GO:0006631	fatty acid metabolic process	23/697	477/28832	0.048218	1.99458	3.44752	0.00148699	0.0490706	0.0418093	Cnr1/Alox15/Cyp2j9/Snca/Alox12e/Hnf4a/Acsl6/Scd1/Cyp2j6/Acss1/Ces2g/Slc45a3/Fads2/Mgst3/Alox12/Dgat2/Plin5/Mfsd2a/Acot1/Dagla/Adtrp/Lipg/Acox2	23
GO:0072330	monocarboxylic acid biosynthetic process	14/697	230/28832	0.0608696	2.51792	3.63779	0.00152155	0.0498218	0.0424494	Alox15/Ldhc/Aldh1a1/Hnf4a/Aldh1a2/Scd1/Acss1/Pklr/Slc45a3/Fads2/Alox12/Dhrs9/Lipg/Acox2	14

## Sheet: CC
Limma-voom results
ID	Description	GeneRatio	BgRatio	RichFactor	FoldEnrichment	zScore	pvalue	p.adjust	qvalue	geneID	Count
GO:0019814	immunoglobulin complex	20/557	132/28779	0.151515	7.82846	11.0467	1.21129e-12	4.45756e-10	3.91439e-10	Vpreb1b/Igkv12-41/Igkv17-127/Iglv1/Ighg3/Igkv4-63/Igkv1-133/Igkv5-37/Igkv4-50/Igkv9-120/Igkv7-33/Ighv2-4/Igkv4-91/Ighv3-5/Igkv4-80/Igkv11-125/Ighv1-84/Ighe/Igkv4-81/Igkv18-36	20
GO:0062023	collagen-containing extracellular matrix	27/557	391/28779	0.0690537	3.56786	7.18217	1.52955e-08	2.81436e-06	2.47142e-06	Col22a1/Col24a1/Col1a2/Col6a5/Col10a1/Kng1/Prg2/Zg16/Gpc4/Ache/Col13a1/Col1a1/Scara3/Tspan9/Sparc/Serpinf1/Emid1/Lum/Pf4/Prss2/Angpt1/Col6a6/Matn1/Nid2/Matn3/Lamc2/Vcan	27
GO:1904090	peptidase inhibitor complex	7/557	24/28779	0.291667	15.0698	9.68725	2.54831e-07	3.12592e-05	2.74502e-05	Stfa1/Cstdc6/Stfa2l1/Cstdc4/Csta2/Cstdc5/Stfa2	7
GO:0005581	collagen trimer	11/557	83/28779	0.13253	6.84755	7.49491	5.93403e-07	5.4593e-05	4.79407e-05	Col24a1/Col1a2/Col6a5/Col10a1/Col13a1/Col1a1/Scara3/Emid1/Lum/Eda/Col6a6	11
GO:0034364	high-density lipoprotein particle	7/557	34/28779	0.205882	10.6375	7.89927	3.34915e-06	0.000246497	0.000216461	Apol10a/Apol11a/Apol11b/Gpld1/Saa2/Saa3/Saa1	7
GO:0001533	cornified envelope	9/557	67/28779	0.134328	6.94046	6.83895	5.6329e-06	0.000345485	0.000303386	Serpinb2/Stfa1/Cstdc6/Stfa2l1/Cstdc4/Csta2/Cdsn/Cstdc5/Stfa2	9
GO:0034358	plasma lipoprotein particle	7/557	42/28779	0.166667	8.61131	6.9347	1.46909e-05	0.00067578	0.000593434	Apol10a/Apol11a/Apol11b/Gpld1/Saa2/Saa3/Saa1	7
GO:1990777	lipoprotein particle	7/557	42/28779	0.166667	8.61131	6.9347	1.46909e-05	0.00067578	0.000593434	Apol10a/Apol11a/Apol11b/Gpld1/Saa2/Saa3/Saa1	7
GO:0032994	protein-lipid complex	7/557	45/28779	0.155556	8.03722	6.63703	2.35028e-05	0.000961003	0.000843901	Apol10a/Apol11a/Apol11b/Gpld1/Saa2/Saa3/Saa1	7
GO:0016323	basolateral plasma membrane	18/557	308/28779	0.0584416	3.01955	5.00602	3.66664e-05	0.00134932	0.0011849	Slc13a5/Aqp1/Pth1r/Agtr1a/Slc4a1/Slc14a1/Car2/Aqp9/Slc26a1/Cadm1/Slc6a9/Epcam/Cd38/Slc13a3/Gm1123/C5ar1/Slc29a4/Cldn7	18
GO:0009925	basal plasma membrane	19/557	340/28779	0.0558824	2.88732	4.91804	4.13333e-05	0.00138279	0.00121429	Slc13a5/Aqp1/Pth1r/Agtr1a/Slc4a1/Slc14a1/Car2/Aqp9/Slc26a1/Cd34/Cadm1/Slc6a9/Epcam/Cd38/Slc13a3/Gm1123/C5ar1/Slc29a4/Cldn7	19
GO:0005833	hemoglobin complex	4/557	13/28779	0.307692	15.8978	7.54776	8.63812e-05	0.00264902	0.00232623	Hbb-bs/Hbq1b/Hba-a1/Hbb-b1	4
GO:0045178	basal part of cell	19/557	362/28779	0.0524862	2.71185	4.60463	9.5009e-05	0.00268949	0.00236176	Slc13a5/Aqp1/Pth1r/Agtr1a/Slc4a1/Slc14a1/Car2/Aqp9/Slc26a1/Cd34/Cadm1/Slc6a9/Epcam/Cd38/Slc13a3/Gm1123/C5ar1/Slc29a4/Cldn7	19
GO:0031838	haptoglobin-hemoglobin complex	4/557	14/28779	0.285714	14.7622	7.23578	0.000119085	0.00313023	0.0027488	Hbb-bs/Hbq1b/Hba-a1/Hbb-b1	4
GO:0098644	complex of collagen trimers	4/557	19/28779	0.210526	10.8774	6.0505	0.000426993	0.0104756	0.00919907	Col1a2/Col10a1/Col1a1/Lum	4
GO:0031091	platelet alpha granule	4/557	21/28779	0.190476	9.8415	5.69404	0.000639407	0.0147064	0.0129143	Snca/Sparc/Ppbp/Pf4	4
GO:0005938	cell cortex	17/557	365/28779	0.0465753	2.40645	3.79899	0.000846896	0.0183328	0.0160989	Col10a1/Spire2/Dennd2b/Snca/Septin4/Epb42/Dmtn/Gad1/Slc4a1/Spta1/Ank1/Gab1/Spire1/Gucy1b1/Myh10/Sptb/Lamc2	17
GO:0005583	fibrillar collagen trimer	3/557	12/28779	0.25	12.917	5.8006	0.00139262	0.0269729	0.0236862	Col1a2/Col1a1/Lum	3
GO:0098643	banded collagen fibril	3/557	12/28779	0.25	12.917	5.8006	0.00139262	0.0269729	0.0236862	Col1a2/Col1a1/Lum	3
GO:0043204	perikaryon	12/557	226/28779	0.0530973	2.74343	3.69654	0.00161197	0.0296602	0.026046	Bglap/Bglap2/Crhbp/Kng1/Adam11/Septin4/Pcsk5/Ngfr/Rgs7bp/Camk2b/Kndc1/Chrna10	12
GO:0030667	secretory granule membrane	8/557	119/28779	0.0672269	3.47347	3.79845	0.00224946	0.0394192	0.0346158	Zg16/Slc30a2/Aqp1/Snca/Sparc/Tmem184a/Stx3/Slc18a2	8
GO:0005604	basement membrane	8/557	122/28779	0.0655738	3.38806	3.71341	0.00262711	0.0439444	0.0385896	Col22a1/Col24a1/Ache/Col13a1/Sparc/Serpinf1/Nid2/Lamc2	8
DESeq2 results
ID	Description	GeneRatio	BgRatio	RichFactor	FoldEnrichment	zScore	pvalue	p.adjust	qvalue	geneID	Count
GO:0019814	immunoglobulin complex	25/693	132/28779	0.189394	7.86518	12.418	1.18921e-15	4.91144e-13	4.14346e-13	Vpreb1b/Igll1/Vpreb1a/Igkv12-41/Iglv1/Igkv17-127/Igkv4-63/Ighg3/Igkv1-133/Igkv5-37/Igkv4-50/Ighv2-4/Igkv9-120/Igkv7-33/Igkv4-91/Igkv8-34/Igkv4-80/Ighv3-5/Igkv11-125/Igkv4-81/Ighe/Ighv1-84/Igkv18-36/Igkv3-9/Igkv20-101-2	25
GO:0062023	collagen-containing extracellular matrix	33/693	391/28779	0.084399	3.50493	7.83374	5.69857e-10	1.17676e-07	9.92751e-08	Col10a1/Col24a1/Col22a1/Col1a2/Col6a5/Kng1/Prg2/Col13a1/Zg16/Scara3/Gpc4/Ache/Col1a1/Tspan9/Ntn4/Sparc/Adamts17/Vit/Col12a1/Serpinf1/Emid1/Lum/Pf4/Cela1/Angpt1/Col5a2/Col6a6/Hmcn2/Col6a4/Nid2/Ambp/Lamc2/Vcan	33
GO:0005581	collagen trimer	14/693	83/28779	0.168675	7.00475	8.60548	1.10583e-08	1.52236e-06	1.28432e-06	Col10a1/Col24a1/Col1a2/Col6a5/Col13a1/Scara3/Col1a1/Col12a1/Emid1/Lum/Eda/Col5a2/Col6a6/Col6a4	14
GO:1904090	peptidase inhibitor complex	8/693	24/28779	0.333333	13.8427	9.88684	5.67905e-08	5.86362e-06	4.94676e-06	Stfa1/Stfa3/Stfa2l1/Cstdc4/Cstdc6/Cstdc5/Stfa2/Csta2	8
GO:0001533	cornified envelope	10/693	67/28779	0.149254	6.19823	6.69134	4.42327e-06	0.000365362	0.000308232	Serpinb2/Stfa1/Stfa3/Stfa2l1/Cstdc4/Cstdc6/Cstdc5/Stfa2/Csta2/Cdsn	10
GO:0005833	hemoglobin complex	5/693	13/28779	0.384615	15.9724	8.48153	8.74877e-06	0.000602207	0.000508043	Hba-a2/Hbq1b/Hbb-bs/Hba-a1/Hbb-b1	5
GO:0043204	perikaryon	18/693	226/28779	0.079646	3.30755	5.47056	1.04423e-05	0.000616093	0.000519758	Bglap/Bglap2/Crhbp/Kng2/Kng1/Slc8a3/Adam11/Pcsk5/Septin4/Ngfr/Rgs7bp/Epm2a/Kif5a/Cplx2/Camk2b/Sorcs2/Rtn4rl2/Chrna10	18
GO:0031838	haptoglobin-hemoglobin complex	5/693	14/28779	0.357143	14.8315	8.13116	1.33393e-05	0.000688639	0.000580959	Hba-a2/Hbq1b/Hbb-bs/Hba-a1/Hbb-b1	5
GO:0098644	complex of collagen trimers	5/693	19/28779	0.263158	10.9285	6.80011	7.01038e-05	0.00321699	0.00271396	Col10a1/Col1a2/Col1a1/Lum/Col5a2	5
GO:0031091	platelet alpha granule	5/693	21/28779	0.238095	9.88765	6.39984	0.000117881	0.00458604	0.00386894	Snca/Ppbp/Sparc/Treml1/Pf4	5
GO:0005583	fibrillar collagen trimer	4/693	12/28779	0.333333	13.8427	6.9896	0.000141432	0.00458604	0.00386894	Col1a2/Col1a1/Lum/Col5a2	4
GO:0098643	banded collagen fibril	4/693	12/28779	0.333333	13.8427	6.9896	0.000141432	0.00458604	0.00386894	Col1a2/Col1a1/Lum/Col5a2	4
GO:0034364	high-density lipoprotein particle	6/693	34/28779	0.176471	7.3285	5.79977	0.000144355	0.00458604	0.00386894	Apol10a/Apol11a/Apol11b/Gpld1/Saa3/Saa1	6
GO:0034358	plasma lipoprotein particle	6/693	42/28779	0.142857	5.93259	5.02494	0.000478296	0.0131691	0.0111099	Apol10a/Apol11a/Apol11b/Gpld1/Saa3/Saa1	6
GO:1990777	lipoprotein particle	6/693	42/28779	0.142857	5.93259	5.02494	0.000478296	0.0131691	0.0111099	Apol10a/Apol11a/Apol11b/Gpld1/Saa3/Saa1	6
GO:0043235	receptor complex	22/693	415/28779	0.053012	2.20149	3.87269	0.000524507	0.0135388	0.0114218	Trav18/Col10a1/Gpr20/Pth1r/Flt3/Trbv19/Il5ra/Gp1ba/Il31ra/Pdgfrb/Gp9/Lepr/Kctd12b/Mst1r/Il6/Tfr2/Il4ra/Ifnlr1/Gpr84/Ighe/Csf2/Gabra4	22
GO:0031253	cell projection membrane	21/693	396/28779	0.0530303	2.20225	3.78412	0.000692429	0.0160309	0.0135242	Slc5a2/Pkd1l1/Aqp1/Pth1r/Pkhd1l1/Aif1l/Tmem231/Dmtn/Ngfr/Psd/Ank1/Dpp4/Mapt/Bbs7/Mpp2/Atp8b1/Bbs1/Adcy6/Evc/Dagla/Gabra4	21
GO:0032994	protein-lipid complex	6/693	45/28779	0.133333	5.53709	4.78451	0.000698684	0.0160309	0.0135242	Apol10a/Apol11a/Apol11b/Gpld1/Saa3/Saa1	6
GO:0005604	basement membrane	10/693	122/28779	0.0819672	3.40395	4.17966	0.00075411	0.016392	0.0138288	Col24a1/Col22a1/Col13a1/Ache/Ntn4/Sparc/Serpinf1/Hmcn2/Nid2/Lamc2	10
GO:0016323	basolateral plasma membrane	17/693	308/28779	0.0551948	2.29214	3.58125	0.00141294	0.0275979	0.0232825	Slc13a5/Aqp1/Pth1r/Agtr1a/Slc4a1/Slc14a1/Car2/Aqp9/Lepr/Slc26a1/Cadm1/Slc6a9/Epcam/Cd38/C5ar1/Slc13a3/Cldn7	17
GO:0044306	neuron projection terminus	14/693	230/28779	0.0608696	2.5278	3.65415	0.00146707	0.0275979	0.0232825	Crhbp/Slc8a3/Aqp1/Mme/Snca/Septin4/Kcnip3/Blvrb/Cplx2/Ncs1/Hcn3/Slc18a2/Scrg1/Slc32a1	14
GO:0046581	intercellular canaliculus	3/693	10/28779	0.3	12.4584	5.69266	0.0014701	0.0275979	0.0232825	Mmp13/Abcb4/Dpp4	3
GO:0009925	basal plasma membrane	18/693	340/28779	0.0529412	2.19855	3.49213	0.00165058	0.0296386	0.0250042	Slc13a5/Aqp1/Pth1r/Agtr1a/Slc4a1/Slc14a1/Car2/Aqp9/Lepr/Slc26a1/Cadm1/Cd34/Slc6a9/Epcam/Cd38/C5ar1/Slc13a3/Cldn7	18
GO:0036056	filtration diaphragm	3/693	11/28779	0.272727	11.3259	5.38046	0.00198535	0.0325604	0.0274691	Trpc6/Nrxn1/Magi2	3
GO:0036057	slit diaphragm	3/693	11/28779	0.272727	11.3259	5.38046	0.00198535	0.0325604	0.0274691	Trpc6/Nrxn1/Magi2	3
GO:0042571	immunoglobulin complex, circulating	4/693	23/28779	0.173913	7.22228	4.68923	0.00204981	0.0325604	0.0274691	Ighg3/Ighe/Igkv18-36/Igkv3-9	4
GO:0030667	secretory granule membrane	9/693	119/28779	0.0756303	3.14078	3.67587	0.00238523	0.0364852	0.0307802	Slc30a2/Zg16/Aqp1/Snca/Sparc/Tmem184a/Stx3/Hyal3/Slc18a2	9
GO:0090665	glycoprotein complex	4/693	25/28779	0.16	6.6445	4.43505	0.00281894	0.0415794	0.0350778	Gp1ba/Gp9/Krt8/Dtna	4
GO:0045178	basal part of cell	18/693	362/28779	0.0497238	2.06494	3.20288	0.00323431	0.046061	0.0388586	Slc13a5/Aqp1/Pth1r/Agtr1a/Slc4a1/Slc14a1/Car2/Aqp9/Lepr/Slc26a1/Cadm1/Cd34/Slc6a9/Epcam/Cd38/C5ar1/Slc13a3/Cldn7	18
GO:0005938	cell cortex	18/693	365/28779	0.0493151	2.04796	3.16503	0.00352553	0.0485348	0.0409456	Col10a1/Spire2/Dennd2b/Snca/Septin4/Epb42/Dmtn/Spta1/Slc4a1/Ank1/Gab1/Spire1/Gucy1b1/Myh10/Sptb/Hmcn2/Fam110c/Lamc2	18

## Sheet: MF
Limma-voom results
ID	Description	GeneRatio	BgRatio	RichFactor	FoldEnrichment	zScore	pvalue	p.adjust	qvalue	geneID	Count
GO:0003823	antigen binding	22/546	217/28366	0.101382	5.26706	8.83968	2.7328e-10	1.98948e-07	1.65119e-07	Ighv6-7/Spon2/H2-Ob/H2-Q6/H2-Q7/Ighv5-16/Ighg3/Ighv1-58/Ighv1-7/Ighv1-12/Ighv9-4/Ighv1-4/Ighv9-2/Ighv2-4/Ighv1-71/Ighv8-11/Ighv3-5/Ighv1-84/Ighe/Ighv6-4/Ighv8-5/Ighv13-2	22
GO:0004866	endopeptidase inhibitor activity	19/546	197/28366	0.0964467	5.01064	7.91352	1.03145e-08	3.5973e-06	2.98561e-06	Kng1/Serpina11/Serpinb2/Serpinf1/Ctla2b/Serpinb9e/Slpi/Serpine3/Serpina3f/Crb2/Stfa1/Cstdc6/Stfa2l1/Spint1/Cstdc4/Csta2/Cstdc5/Hc/Stfa2	19
GO:0005201	extracellular matrix structural constituent	16/546	142/28366	0.112676	5.85379	8.12316	1.6647e-08	3.5973e-06	2.98561e-06	Col22a1/Col24a1/Col1a2/Col6a5/Col10a1/Prg2/Col13a1/Col1a1/Scara3/Sparc/Emid1/Lum/Col6a6/Nid2/Lamc2/Vcan	16
GO:0030414	peptidase inhibitor activity	19/546	205/28366	0.0926829	4.8151	7.68012	1.97654e-08	3.5973e-06	2.98561e-06	Kng1/Serpina11/Serpinb2/Serpinf1/Ctla2b/Serpinb9e/Slpi/Serpine3/Serpina3f/Crb2/Stfa1/Cstdc6/Stfa2l1/Spint1/Cstdc4/Csta2/Cstdc5/Hc/Stfa2	19
GO:0061135	endopeptidase regulator activity	19/546	222/28366	0.0855856	4.44637	7.22196	7.10728e-08	1.03482e-05	8.58859e-06	Kng1/Serpina11/Serpinb2/Serpinf1/Ctla2b/Serpinb9e/Slpi/Serpine3/Serpina3f/Crb2/Stfa1/Cstdc6/Stfa2l1/Spint1/Cstdc4/Csta2/Cstdc5/Hc/Stfa2	19
GO:0004869	cysteine-type endopeptidase inhibitor activity	9/546	45/28366	0.2	10.3905	8.83179	1.6247e-07	1.9713e-05	1.6361e-05	Kng1/Ctla2b/Stfa1/Cstdc6/Stfa2l1/Cstdc4/Csta2/Cstdc5/Stfa2	9
GO:0030020	extracellular matrix structural constituent conferring tensile strength	9/546	46/28366	0.195652	10.1646	8.71475	1.98566e-07	2.06508e-05	1.71394e-05	Col22a1/Col24a1/Col1a2/Col6a5/Col10a1/Col13a1/Col1a1/Scara3/Col6a6	9
GO:0140375	immune receptor activity	14/546	139/28366	0.100719	5.23261	7.00798	5.27001e-07	4.79571e-05	3.98025e-05	Il22ra1/Fcer2a/Flt3/Il5ra/Il31ra/Epor/Il17re/Mpl/Ccr10/Ifnlr1/Fcgr4/C5ar1/Ccr8/Il1r2	14
GO:0061134	peptidase regulator activity	19/546	263/28366	0.0722433	3.75321	6.28421	9.75876e-07	7.89375e-05	6.55149e-05	Kng1/Serpina11/Serpinb2/Serpinf1/Ctla2b/Serpinb9e/Slpi/Serpine3/Serpina3f/Crb2/Stfa1/Cstdc6/Stfa2l1/Spint1/Cstdc4/Csta2/Cstdc5/Hc/Stfa2	19
GO:0004896	cytokine receptor activity	11/546	98/28366	0.112245	5.83139	6.71192	3.00736e-06	0.000218936	0.000181708	Il22ra1/Flt3/Il5ra/Il31ra/Epor/Il17re/Mpl/Ccr10/Ifnlr1/Ccr8/Il1r2	11
GO:0015291	secondary active transmembrane transporter activity	19/546	292/28366	0.0650685	3.38046	5.72809	4.55848e-06	0.000277806	0.000230568	Slc13a5/Slc5a2/Slc30a2/Slc6a20a/Slc25a21/Slc30a10/Slc38a5/Mfsd2b/Slc4a1/Slc26a1/Slc36a2/Slc45a3/Slc18a2/Ank/Slc46a3/Slc6a9/Slc13a3/Mfsd2a/Slc26a9	19
GO:0002020	protease binding	15/546	190/28366	0.0789474	4.1015	6.00923	4.57922e-06	0.000277806	0.000230568	Col1a2/Kng1/Fcer2a/Col1a1/Dpp4/Serpinb9e/Lcn2/Stfa1/Chl1/Cstdc6/Stfa2l1/Cstdc4/Csta2/Cstdc5/Stfa2	15
GO:0004857	enzyme inhibitor activity	23/546	439/28366	0.0523918	2.72188	5.09368	1.70046e-05	0.000884239	0.000733883	Kng1/Serpina11/Inhca/Serpinb2/Serpinf1/Clstn3/Trib2/Ctla2b/Serpinb9e/Slpi/Serpine3/Serpina3f/Crb2/Stfa1/Myoz1/Cstdc6/Stfa2l1/Spint1/Cstdc4/Csta2/Cstdc5/Hc/Stfa2	23
GO:0022804	active transmembrane transporter activity	23/546	439/28366	0.0523918	2.72188	5.09368	1.70046e-05	0.000884239	0.000733883	Slc13a5/Slc5a2/Slc30a2/Slc6a20a/Slc25a21/Slc30a10/Slc38a5/Mfsd2b/Slc4a1/Abcb4/Abcg4/Slc26a1/Slc36a2/Slc45a3/Slc18a2/Ank/Slc46a3/Slc6a9/Slc13a3/Mfsd2a/Slc29a4/Atp6v1c2/Slc26a9	23
GO:0046873	metal ion transmembrane transporter activity	23/546	450/28366	0.0511111	2.65534	4.95881	2.50754e-05	0.001217	0.00101006	Slc13a5/Slc5a2/Kcnq3/Pkd1l1/Slc30a2/Aqp1/Slc6a20a/Slc30a10/Slc38a5/Trpc6/Cacna2d4/Cachd1/Ncs1/Hcn3/Slc18a2/Slc46a3/Kcng1/Slc6a9/Lrg1/Slc13a3/Kcnk13/Mfsd2a/Kcnn3	23
GO:0031720	haptoglobin binding	4/546	13/28366	0.307692	15.9853	7.57091	8.45527e-05	0.00384715	0.00319298	Hbb-bs/Hbq1b/Hba-a1/Hbb-b1	4
GO:0005372	water transmembrane transporter activity	4/546	14/28366	0.285714	14.8435	7.25819	0.000116574	0.00499212	0.00414326	Aqp1/Slc14a1/Aqp9/Aqp11	4
GO:0015293	symporter activity	11/546	147/28366	0.0748299	3.88759	4.91737	0.000136426	0.00551766	0.00457943	Slc13a5/Slc5a2/Slc6a20a/Mfsd2b/Slc36a2/Slc45a3/Slc18a2/Slc46a3/Slc6a9/Slc13a3/Mfsd2a	11
GO:0015101	organic cation transmembrane transporter activity	8/546	83/28366	0.0963855	5.00746	5.12218	0.000199213	0.00763302	0.0063351	Slc6a20a/Tspo2/Slc38a5/Rhag/Slc36a2/Slc6a9/Slc44a3/Slc29a4	8
GO:1901681	sulfur compound binding	16/546	303/28366	0.0528053	2.74336	4.27416	0.000291215	0.0101009	0.00838331	Col13a1/Alas2/Hnf4a/Tmem184a/Ccn5/Pf4/Fgfrl1/Cd34/Adgrg1/Gstm5/Dhtkd1/H1f1/Lamc2/Crispld2/Lipg/Saa1	16
GO:0005310	dicarboxylic acid transmembrane transporter activity	5/546	31/28366	0.16129	8.37942	5.75904	0.000291371	0.0101009	0.00838331	Slc13a5/Slc25a21/Slc26a1/Slc13a3/Slc26a9	5
GO:0001530	lipopolysaccharide binding	6/546	49/28366	0.122449	6.36152	5.26225	0.000342849	0.0113452	0.00941604	Ear10/Spon2/Ear2/Ear1/Ear6/Nr4a1	6
GO:0015294	solute:monoatomic cation symporter activity	9/546	115/28366	0.0782609	4.06584	4.6152	0.000392459	0.0124222	0.0103099	Slc13a5/Slc5a2/Slc6a20a/Slc36a2/Slc45a3/Slc18a2/Slc6a9/Slc13a3/Mfsd2a	9
GO:0004029	aldehyde dehydrogenase (NAD+) activity	4/546	19/28366	0.210526	10.9373	6.0702	0.00041817	0.0126845	0.0105276	Aldh1a7/Aldh3b2/Aldh1a1/Aldh1l1	4
GO:0004030	aldehyde dehydrogenase [NAD(P)+] activity	4/546	20/28366	0.2	10.3905	5.88526	0.000514798	0.014934	0.0123946	Aldh1a7/Aldh3b2/Aldh1a1/Aldh1l1	4
GO:0005342	organic acid transmembrane transporter activity	12/546	200/28366	0.06	3.11714	4.20932	0.000533358	0.014934	0.0123946	Slc13a5/Slc6a20a/Slc25a21/Tspo2/Slc38a5/Slc26a1/Slc36a2/Slc6a9/Slc13a3/Mfsd2a/Slc29a4/Slc26a9	12
GO:0008201	heparin binding	11/546	175/28366	0.0628571	3.26558	4.21165	0.000611778	0.0164953	0.0136905	Col13a1/Tmem184a/Ccn5/Pf4/Fgfrl1/Adgrg1/H1f1/Lamc2/Crispld2/Lipg/Saa1	11
GO:0004028	3-chloroallyl aldehyde dehydrogenase activity	3/546	10/28366	0.3	15.5857	6.46271	0.000769449	0.0175304	0.0145495	Aldh1a7/Aldh3b2/Aldh1a1	3
GO:0008519	ammonium channel activity	3/546	10/28366	0.3	15.5857	6.46271	0.000769449	0.0175304	0.0145495	Aqp1/Rhd/Rhag	3
GO:0015187	glycine transmembrane transporter activity	3/546	10/28366	0.3	15.5857	6.46271	0.000769449	0.0175304	0.0145495	Slc38a5/Slc36a2/Slc6a9	3
GO:0050543	icosatetraenoic acid binding	3/546	10/28366	0.3	15.5857	6.46271	0.000769449	0.0175304	0.0145495	Snca/Hnf4a/Stx3	3
GO:0015144	carbohydrate transmembrane transporter activity	5/546	38/28366	0.131579	6.83584	5.04309	0.000770568	0.0175304	0.0145495	Slc5a2/Aqp1/Aqp9/Aqp11/Slc45a3	5
GO:0015108	chloride transmembrane transporter activity	9/546	129/28366	0.0697674	3.62458	4.18558	0.000903307	0.0199275	0.016539	Apol10a/Apol11a/Apol11b/Slc4a1/Slc26a1/Slc18a2/Gabrr2/Gabra4/Slc26a9	9
GO:0015103	inorganic anion transmembrane transporter activity	10/546	158/28366	0.0632911	3.28813	4.04047	0.00101423	0.0203516	0.016891	Apol10a/Apol11a/Apol11b/Slc4a1/Slc26a1/Slc18a2/Ank/Gabrr2/Gabra4/Slc26a9	10
GO:0015370	solute:sodium symporter activity	7/546	82/28366	0.0853659	4.43496	4.36382	0.00103114	0.0203516	0.016891	Slc13a5/Slc5a2/Slc6a20a/Slc18a2/Slc6a9/Slc13a3/Mfsd2a	7
GO:0005539	glycosaminoglycan binding	13/546	246/28366	0.0528455	2.74545	3.85192	0.00104128	0.0203516	0.016891	Zg16/Col13a1/Tmem184a/Ccn5/Pf4/Fgfrl1/Adgrg1/H1f1/Lamc2/Crispld2/Lipg/Saa1/Vcan	13
GO:0015250	water channel activity	3/546	11/28366	0.272727	14.1688	6.11981	0.0010429	0.0203516	0.016891	Aqp1/Aqp9/Aqp11	3
GO:0019825	oxygen binding	4/546	24/28366	0.166667	8.65873	5.25843	0.00106231	0.0203516	0.016891	Hbb-bs/Hbq1b/Hba-a1/Hbb-b1	4
GO:0005216	monoatomic ion channel activity	19/546	444/28366	0.0427928	2.22319	3.63932	0.00110411	0.0206101	0.0171056	Kcnq3/Apol10a/Pkd1l1/Aqp1/Apol11a/Apol11b/Trpc6/Cacna2d4/Cachd1/Ncs1/Hcn3/Kcng1/Lrg1/Kcnk13/Gabrr2/Chrna10/Gabra4/Slc26a9/Kcnn3	19
GO:0050839	cell adhesion molecule binding	15/546	313/28366	0.0479233	2.48973	3.71278	0.00119622	0.0217711	0.0180692	Ibsp/Gfap/Cxcl12/Tspan8/Arvcf/Clstn3/Ccn5/Nrxn1/Cadm1/Esm1/Epcam/Gm1123/Svep1/Adam18/Cldn7	15
GO:0048407	platelet-derived growth factor binding	3/546	12/28366	0.25	12.9881	5.81893	0.00137072	0.0243387	0.0202001	Col1a2/Col1a1/Pdgfrb	3
GO:0016849	phosphorus-oxygen lyase activity	4/546	27/28366	0.148148	7.69665	4.87704	0.00167632	0.0268127	0.0222534	Gucy1b1/Adcy6/Cd38/Rnaset2a	4
GO:0016903	oxidoreductase activity, acting on the aldehyde or oxo group of donors	6/546	66/28366	0.0909091	4.72294	4.24204	0.00169241	0.0268127	0.0222534	Aldh1a7/Aldh3b2/Aox4/Aldh1a1/Dhtkd1/Aldh1l1	6
GO:0016829	lyase activity	11/546	199/28366	0.0552764	2.87174	3.71202	0.00173678	0.0268127	0.0222534	Car1/Car3/Acmsd/Sdsl/Gad1/Car2/Gucy1b1/Alad/Adcy6/Cd38/Rnaset2a	11
GO:0046943	carboxylic acid transmembrane transporter activity	11/546	199/28366	0.0552764	2.87174	3.71202	0.00173678	0.0268127	0.0222534	Slc13a5/Slc6a20a/Slc25a21/Tspo2/Slc38a5/Slc26a1/Slc36a2/Slc6a9/Slc13a3/Mfsd2a/Slc26a9	11
GO:0005344	oxygen carrier activity	3/546	13/28366	0.230769	11.989	5.55188	0.00175657	0.0268127	0.0222534	Hbq1b/Hba-a1/Hbb-b1	3
GO:0030492	hemoglobin binding	3/546	13/28366	0.230769	11.989	5.55188	0.00175657	0.0268127	0.0222534	Slc4a1/Hbb-bs/Hbb-b1	3
GO:0030246	carbohydrate binding	14/546	293/28366	0.0477816	2.48237	3.57317	0.00176787	0.0268127	0.0222534	Cd209a/Prg2/Prg3/Zg16/Fcer2a/Cd248/Galnt5/Cd34/Pklr/Clec7a/Clec9a/Chil3/Klrg2/Vcan	14
GO:0022843	voltage-gated monoatomic cation channel activity	9/546	144/28366	0.0625	3.24702	3.78708	0.00194773	0.0289377	0.0240171	Kcnq3/Cacna2d4/Cachd1/Ncs1/Hcn3/Kcng1/Lrg1/Kcnk13/Kcnn3	9
GO:0030021	extracellular matrix structural constituent conferring compression resistance	3/546	14/28366	0.214286	11.1327	5.31257	0.00220385	0.0314588	0.0261096	Prg2/Lum/Vcan	3
GO:0045236	CXCR chemokine receptor binding	3/546	14/28366	0.214286	11.1327	5.31257	0.00220385	0.0314588	0.0261096	Cxcl12/Ppbp/Pf4	3
GO:0004089	carbonate dehydratase activity	3/546	15/28366	0.2	10.3905	5.09634	0.00271567	0.037302	0.0309592	Car1/Car3/Car2	3
GO:0016717	oxidoreductase activity, acting on paired donors, with oxidation of a pair of donors resulting in the reduction of molecular oxygen to two molecules of water	3/546	15/28366	0.2	10.3905	5.09634	0.00271567	0.037302	0.0309592	Scd1/Fads2/Degs2	3
GO:0008509	monoatomic anion transmembrane transporter activity	9/546	154/28366	0.0584416	3.03618	3.54951	0.00306572	0.0413304	0.0343026	Apol10a/Apol11a/Apol11b/Slc4a1/Slc26a1/Slc18a2/Gabrr2/Gabra4/Slc26a9	9
GO:0008514	organic anion transmembrane transporter activity	13/546	279/28366	0.046595	2.42072	3.34093	0.00315079	0.041705	0.0346135	Slc13a5/Slc6a20a/Slc25a21/Tspo2/Slc38a5/Slc4a1/Slc26a1/Slc36a2/Ank/Slc6a9/Slc13a3/Mfsd2a/Slc26a9	13
GO:0004867	serine-type endopeptidase inhibitor activity	8/546	128/28366	0.0625	3.24702	3.56948	0.00341384	0.0429581	0.0356535	Serpina11/Serpinb2/Serpinf1/Serpinb9e/Slpi/Serpine3/Serpina3f/Spint1	8
GO:0015297	antiporter activity	8/546	128/28366	0.0625	3.24702	3.56948	0.00341384	0.0429581	0.0356535	Slc30a2/Slc25a21/Slc30a10/Slc38a5/Slc4a1/Slc26a1/Slc18a2/Slc26a9	8
GO:0003779	actin binding	18/546	455/28366	0.0395604	2.05526	3.17897	0.00342248	0.0429581	0.0356535	Vash2/Spire2/Snca/Scin/Dmtn/Trpc6/Samd14/Fhdc1/Slc4a1/Spta1/Parvb/Spire1/Add2/Myh10/Sptb/Nrap/Clmn/Myoz1	18
DESeq2 results
ID	Description	GeneRatio	BgRatio	RichFactor	FoldEnrichment	zScore	pvalue	p.adjust	qvalue	geneID	Count
GO:0005201	extracellular matrix structural constituent	20/677	142/28366	0.140845	5.90135	9.15551	2.01617e-10	1.65125e-07	1.34553e-07	Col10a1/Col24a1/Col22a1/Col1a2/Col6a5/Prg2/Col13a1/Scara3/Col1a1/Sparc/Col12a1/Emid1/Lum/Col5a2/Col6a6/Hmcn2/Col6a4/Nid2/Lamc2/Vcan	20
GO:0030020	extracellular matrix structural constituent conferring tensile strength	12/677	46/28366	0.26087	10.9303	10.5397	5.74586e-10	2.35293e-07	1.9173e-07	Col10a1/Col24a1/Col22a1/Col1a2/Col6a5/Col13a1/Scara3/Col1a1/Col12a1/Col5a2/Col6a6/Col6a4	12
GO:0004869	cysteine-type endopeptidase inhibitor activity	11/677	45/28366	0.244444	10.2421	9.70187	6.40986e-09	1.74989e-06	1.42591e-06	Kng2/Kng1/Ctla2b/Stfa1/Stfa3/Stfa2l1/Cstdc4/Cstdc6/Cstdc5/Stfa2/Csta2	11
GO:0003823	antigen binding	22/677	217/28366	0.101382	4.24788	7.50984	1.40581e-08	2.8784e-06	2.34549e-06	Ighv6-7/Spon2/Igll1/H2-Ob/H2-Q6/H2-Q7/Ighv5-16/Ighg3/Ighv1-58/Ighv1-7/Ighv9-4/Ighv1-12/Ighv2-4/Ighv1-4/Ighv9-2/Ighv1-71/Ighv3-5/Ighe/Ighv1-84/Ighv8-5/Ighv1-67/Ighv13-2	22
GO:0140375	immune receptor activity	17/677	139/28366	0.122302	5.12441	7.62199	3.97233e-08	6.50667e-06	5.30201e-06	Il22ra1/Fcer2a/Flt3/Il5ra/Il31ra/Epor/Il17re/Lepr/Mpl/Il4ra/Ccr10/Fcgr4/Ifnlr1/C5ar1/Il20ra/Ccr8/Il1r2	17
GO:0004866	endopeptidase inhibitor activity	20/677	197/28366	0.101523	4.25376	7.16581	6.21333e-08	8.4812e-06	6.91097e-06	Kng2/Kng1/Serpina11/Serpinb2/Serpinf1/Ctla2b/Tfpi2/Slpi/Serpina3f/Stfa1/Stfa3/Stfa2l1/Spint1/Ambp/Cstdc4/Cstdc6/Cstdc5/Stfa2/Csta2/Hc	20
GO:0004896	cytokine receptor activity	14/677	98/28366	0.142857	5.98565	7.73071	8.76481e-08	1.02548e-05	8.35623e-06	Il22ra1/Flt3/Il5ra/Il31ra/Epor/Il17re/Lepr/Mpl/Il4ra/Ccr10/Ifnlr1/Il20ra/Ccr8/Il1r2	14
GO:0030414	peptidase inhibitor activity	20/677	205/28366	0.097561	4.08776	6.93791	1.20065e-07	1.22917e-05	1.0016e-05	Kng2/Kng1/Serpina11/Serpinb2/Serpinf1/Ctla2b/Tfpi2/Slpi/Serpina3f/Stfa1/Stfa3/Stfa2l1/Spint1/Ambp/Cstdc4/Cstdc6/Cstdc5/Stfa2/Csta2/Hc	20
GO:0061135	endopeptidase regulator activity	20/677	222/28366	0.0900901	3.77473	6.48989	4.36912e-07	3.9759e-05	3.23979e-05	Kng2/Kng1/Serpina11/Serpinb2/Serpinf1/Ctla2b/Tfpi2/Slpi/Serpina3f/Stfa1/Stfa3/Stfa2l1/Spint1/Ambp/Cstdc4/Cstdc6/Cstdc5/Stfa2/Csta2/Hc	20
GO:0015291	secondary active transmembrane transporter activity	23/677	292/28366	0.0787671	3.30031	6.17813	6.7012e-07	5.48828e-05	4.47217e-05	Slc13a5/Slc5a2/Slc16a11/Slc8a3/Slc30a2/Slc6a20a/Slc25a21/Slc30a10/Slc38a5/Mfsd2b/Slc4a1/Slc26a1/Slc36a2/Slc35d3/Slc45a3/Slc18a2/Ank/Slc46a3/Slc6a9/Slc13a3/Mfsd2a/Slc32a1/Slc26a9	23
GO:0061134	peptidase regulator activity	20/677	263/28366	0.0760456	3.18628	5.56979	6.01326e-06	0.000447715	0.000364824	Kng2/Kng1/Serpina11/Serpinb2/Serpinf1/Ctla2b/Tfpi2/Slpi/Serpina3f/Stfa1/Stfa3/Stfa2l1/Spint1/Ambp/Cstdc4/Cstdc6/Cstdc5/Stfa2/Csta2/Hc	20
GO:0031720	haptoglobin binding	5/677	13/28366	0.384615	16.1152	8.52351	8.37724e-06	0.000540137	0.000440135	Hba-a2/Hbq1b/Hbb-bs/Hba-a1/Hbb-b1	5
GO:0004857	enzyme inhibitor activity	27/677	439/28366	0.0615034	2.57697	5.20684	8.57361e-06	0.000540137	0.000440135	Kng2/Kng1/Serpina11/Inhca/Serpinb2/Ppp4r4/Serpinf1/Clstn3/Trib2/2810408A11Rik/Gchfr/Ctla2b/Tfpi2/Slpi/Serpina3f/Stfa1/Camk2n2/Stfa3/Stfa2l1/Spint1/Ambp/Cstdc4/Cstdc6/Cstdc5/Stfa2/Csta2/Hc	27
GO:0002020	protease binding	16/677	190/28366	0.0842105	3.52838	5.46779	1.43842e-05	0.000841474	0.000685682	Kng2/Fcer2a/Col1a2/Kng1/Col1a1/Dpp4/Lcn2/Stfa1/Stfa3/Chl1/Stfa2l1/Cstdc4/Cstdc6/Cstdc5/Stfa2/Csta2	16
GO:0022804	active transmembrane transporter activity	26/677	439/28366	0.0592255	2.48152	4.89171	2.39805e-05	0.00130934	0.00106692	Slc13a5/Slc5a2/Slc16a11/Slc8a3/Slc30a2/Slc6a20a/Slc25a21/Slc30a10/Slc38a5/Mfsd2b/Slc4a1/Atp4a/Abcb4/Abcg4/Slc26a1/Slc36a2/Slc35d3/Slc45a3/Slc18a2/Ank/Slc46a3/Slc6a9/Slc13a3/Mfsd2a/Slc32a1/Slc26a9	26
GO:0005539	glycosaminoglycan binding	18/677	246/28366	0.0731707	3.06582	5.08844	2.90174e-05	0.00148533	0.00121033	Pla2g2d/Col13a1/Zg16/Vit/Tmem184a/Ccn5/Pf4/Fgfrl1/Adgrg1/H1f1/Tnfaip6/Pglyrp4/Crispld2/Ambp/Lamc2/Lipg/Vcan/Saa1	18
GO:0046873	metal ion transmembrane transporter activity	26/677	450/28366	0.0577778	2.42086	4.75077	3.64057e-05	0.0017539	0.00142918	Slc13a5/Slc5a2/Kcnq3/Slc8a3/Slc30a2/Pkd1l1/Aqp1/Slc6a20a/Slc30a10/Slc38a5/Trpc6/Cacna2d4/Kcnip3/Atp4a/Cachd1/Ncs1/Hcn3/Slc18a2/Slc46a3/Kcng1/Slc6a9/Lrg1/Kcnk13/Slc13a3/Mfsd2a/Kcnn3	26
GO:0050840	extracellular matrix binding	9/677	70/28366	0.128571	5.38709	5.74639	4.23052e-05	0.00192489	0.00156851	Cd248/Ache/Dmp1/Zan/Ntn4/Sparc/Thsd1/Adgrg1/Ambp	9
GO:0004028	3-chloroallyl aldehyde dehydrogenase activity	4/677	10/28366	0.4	16.7598	7.79401	6.02248e-05	0.0024662	0.00200961	Aldh1a7/Aldh3b2/Aldh1a1/Aldh1a2	4
GO:0015187	glycine transmembrane transporter activity	4/677	10/28366	0.4	16.7598	7.79401	6.02248e-05	0.0024662	0.00200961	Slc38a5/Slc36a2/Slc6a9/Slc32a1	4
GO:0004029	aldehyde dehydrogenase (NAD+) activity	5/677	19/28366	0.263158	11.0262	6.83584	6.71998e-05	0.00262079	0.00213557	Aldh1a7/Aldh3b2/Aldh1a1/Aldh1a2/Aldh1l1	5
GO:0004180	carboxypeptidase activity	7/677	44/28366	0.159091	6.66584	5.88113	7.60423e-05	0.00283085	0.00230674	Vash2/Cpz/Mme/Cpm/Pm20d2/Matcap2/Cpq	7
GO:0004030	aldehyde dehydrogenase [NAD(P)+] activity	5/677	20/28366	0.25	10.4749	6.62789	8.78444e-05	0.00312803	0.0025489	Aldh1a7/Aldh3b2/Aldh1a1/Aldh1a2/Aldh1l1	5
GO:0015293	symporter activity	12/677	147/28366	0.0816327	3.42037	4.60047	0.000221879	0.00757162	0.00616979	Slc13a5/Slc5a2/Slc16a11/Slc6a20a/Mfsd2b/Slc36a2/Slc45a3/Slc18a2/Slc46a3/Slc6a9/Slc13a3/Mfsd2a	12
GO:0015297	antiporter activity	11/677	128/28366	0.0859375	3.60074	4.61124	0.000257323	0.00806891	0.00657501	Slc8a3/Slc30a2/Slc25a21/Slc30a10/Slc38a5/Slc4a1/Slc26a1/Slc35d3/Slc18a2/Slc32a1/Slc26a9	11
GO:0015144	carbohydrate transmembrane transporter activity	6/677	38/28366	0.157895	6.61572	5.41653	0.000260296	0.00806891	0.00657501	Slc5a2/Aqp1/Aqp9/Aqp11/Slc45a3/Mfsd4a	6
GO:0005372	water transmembrane transporter activity	4/677	14/28366	0.285714	11.9713	6.42041	0.000266008	0.00806891	0.00657501	Aqp1/Slc14a1/Aqp9/Aqp11	4
GO:0008237	metallopeptidase activity	14/677	199/28366	0.0703518	2.94771	4.31134	0.000325856	0.0095313	0.00776665	Adam2/Vash2/Cpz/Adam11/Phex/Adamdec1/Mme/Mmp13/Adamts17/Kel/Adam33/Cpm/Matcap2/Cpq	14
GO:1901681	sulfur compound binding	18/677	303/28366	0.0594059	2.48908	4.07479	0.000399054	0.0112698	0.00918332	Pla2g2d/Col13a1/Alas2/Hnf4a/Tmem184a/Ccn5/Pf4/Fgfrl1/Cd34/Adgrg1/Dhtkd1/Gstm5/H1f1/Crispld2/Ambp/Lamc2/Lipg/Saa1	18
GO:0030246	carbohydrate binding	17/677	293/28366	0.0580205	2.43103	3.85009	0.000744511	0.0203251	0.0165621	Fcer2a/Cd209a/Galnt5/Prg2/Prg3/Zg16/Cd248/Ptx3/Epm2a/Cd34/Pklr/Clec9a/Clec7a/Ambp/Klrg2/Chil3/Vcan	17
GO:0005310	dicarboxylic acid transmembrane transporter activity	5/677	31/28366	0.16129	6.75799	5.0156	0.000775024	0.0204756	0.0166847	Slc13a5/Slc25a21/Slc26a1/Slc13a3/Slc26a9	5
GO:0004601	peroxidase activity	7/677	64/28366	0.109375	4.58276	4.48675	0.000817109	0.0209129	0.017041	Epx/Hba-a2/Hbq1b/Hbb-bs/Hba-a1/Hbb-b1/Mgst3	7
GO:0016684	oxidoreductase activity, acting on peroxide as acceptor	7/677	66/28366	0.106061	4.44389	4.37986	0.000983272	0.0241918	0.0197128	Epx/Hba-a2/Hbq1b/Hbb-bs/Hba-a1/Hbb-b1/Mgst3	7
GO:0046943	carboxylic acid transmembrane transporter activity	13/677	199/28366	0.0653266	2.73716	3.84527	0.00104765	0.0241918	0.0197128	Slc13a5/Slc16a11/Slc6a20a/Slc25a21/Tspo2/Slc38a5/Slc26a1/Slc36a2/Slc6a9/Slc13a3/Mfsd2a/Slc32a1/Slc26a9	13
GO:0001530	lipopolysaccharide binding	6/677	49/28366	0.122449	5.13056	4.52497	0.00105629	0.0241918	0.0197128	Ear10/Spon2/Ear2/Ear1/Ear6/Nr4a1	6
GO:0008201	heparin binding	12/677	175/28366	0.0685714	2.87311	3.88651	0.00106337	0.0241918	0.0197128	Pla2g2d/Col13a1/Tmem184a/Ccn5/Pf4/Fgfrl1/Adgrg1/H1f1/Crispld2/Lamc2/Lipg/Saa1	12
GO:0005342	organic acid transmembrane transporter activity	13/677	200/28366	0.065	2.72347	3.82462	0.00109665	0.0242745	0.0197802	Slc13a5/Slc16a11/Slc6a20a/Slc25a21/Tspo2/Slc38a5/Slc26a1/Slc36a2/Slc6a9/Slc13a3/Mfsd2a/Slc32a1/Slc26a9	13
GO:0008514	organic anion transmembrane transporter activity	16/677	279/28366	0.0573477	2.40284	3.68205	0.0011883	0.0256111	0.0208694	Slc13a5/Slc16a11/Slc6a20a/Slc25a21/Tspo2/Slc38a5/Slc4a1/Slc26a1/Slc36a2/Slc35d3/Ank/Slc6a9/Slc13a3/Mfsd2a/Slc32a1/Slc26a9	16
GO:0004175	endopeptidase activity	22/677	452/28366	0.0486726	2.03936	3.48302	0.00141222	0.0286219	0.0233228	Prss50/Prss35/Adam2/C1s2/Adam11/Phex/Pcsk5/Ren1/Adamdec1/Mme/Mmp13/Nrip3/Adamts17/Kel/Adam33/Dpp4/Ctse/Cela1/F7/Asprv1/Prrg4/F9	22
GO:0008519	ammonium channel activity	3/677	10/28366	0.3	12.5699	5.72187	0.00143284	0.0286219	0.0233228	Aqp1/Rhd/Rhag	3
GO:0050543	icosatetraenoic acid binding	3/677	10/28366	0.3	12.5699	5.72187	0.00143284	0.0286219	0.0233228	Snca/Hnf4a/Stx3	3
GO:0003779	actin binding	22/677	455/28366	0.0483516	2.02591	3.44953	0.00153441	0.0299211	0.0243814	Vash2/Myo16/Spire2/Myo15a/Scin/Snca/Aif1l/Dmtn/Trpc6/Samd14/Fhdc1/Spta1/Slc4a1/Parvb/Spire1/Add2/Daam2/Myh10/Sptb/Neb/Nrap/Clmn	22
GO:0016209	antioxidant activity	8/677	92/28366	0.0869565	3.64344	3.97102	0.00161816	0.0308202	0.0251141	Epx/Hba-a2/Hbq1b/Hbb-bs/Hba-a1/Hbb-b1/Mgst3/Ambp	8
GO:0015294	solute:monoatomic cation symporter activity	9/677	115/28366	0.0782609	3.2791	3.82936	0.00177552	0.0330489	0.0269301	Slc13a5/Slc5a2/Slc6a20a/Slc36a2/Slc45a3/Slc18a2/Slc6a9/Slc13a3/Mfsd2a	9
GO:0015250	water channel activity	3/677	11/28366	0.272727	11.4272	5.40853	0.00193534	0.0352232	0.0287019	Aqp1/Aqp9/Aqp11	3
GO:0004222	metalloendopeptidase activity	9/677	119/28366	0.0756303	3.16887	3.70727	0.00224638	0.0392125	0.0319526	Adam2/Adam11/Phex/Adamdec1/Mme/Mmp13/Adamts17/Kel/Adam33	9
GO:0005518	collagen binding	7/677	76/28366	0.0921053	3.85917	3.90267	0.00225029	0.0392125	0.0319526	Ache/Mmp13/Sparc/Lum/Adgrg1/Dpp4/Col6a4	7
GO:0019825	oxygen binding	4/677	24/28366	0.166667	6.98326	4.58522	0.00233653	0.0395853	0.0322564	Hbq1b/Hbb-bs/Hba-a1/Hbb-b1	4
GO:0008238	exopeptidase activity	8/677	98/28366	0.0816327	3.42037	3.75301	0.00241662	0.0395853	0.0322564	Vash2/Cpz/Mme/Cpm/Dpp4/Pm20d2/Matcap2/Cpq	8
GO:0015081	sodium ion transmembrane transporter activity	11/677	168/28366	0.0654762	2.74342	3.54389	0.00243474	0.0395853	0.0322564	Slc13a5/Slc5a2/Slc8a3/Slc6a20a/Slc38a5/Atp4a/Hcn3/Slc18a2/Slc6a9/Slc13a3/Mfsd2a	11
GO:0019955	cytokine binding	10/677	144/28366	0.0694444	2.90969	3.59238	0.00246502	0.0395853	0.0322564	Il22ra1/Il5ra/Il31ra/Chrdl1/Lepr/Ackr1/Ccr10/Il20ra/Ccr8/Il1r2	10
GO:0048407	platelet-derived growth factor binding	3/677	12/28366	0.25	10.4749	5.13322	0.00253491	0.0399248	0.032533	Col1a2/Col1a1/Pdgfrb	3
GO:0051015	actin filament binding	13/677	221/28366	0.0588235	2.46468	3.41799	0.00265952	0.0410971	0.0334883	Myo16/Myo15a/Scin/Aif1l/Dmtn/Samd14/Spta1/Add2/Myh10/Sptb/Neb/Nrap/Clmn	13
GO:0016829	lyase activity	12/677	199/28366	0.0603015	2.52661	3.37921	0.00312292	0.0473452	0.0385796	Gadl1/Car1/Car3/Acmsd/Sdsl/Car2/Gucy1b1/Alad/Mgst3/Adcy6/Cd38/Rnaset2a	12
GO:0005344	oxygen carrier activity	3/677	13/28366	0.230769	9.66913	4.88855	0.00323728	0.0473452	0.0385796	Hbq1b/Hba-a1/Hbb-b1	3
GO:0030492	hemoglobin binding	3/677	13/28366	0.230769	9.66913	4.88855	0.00323728	0.0473452	0.0385796	Slc4a1/Hbb-bs/Hbb-b1	3
GO:0015370	solute:sodium symporter activity	7/677	82/28366	0.0853659	3.57679	3.65383	0.0034633	0.049022	0.0399459	Slc13a5/Slc5a2/Slc6a20a/Slc18a2/Slc6a9/Slc13a3/Mfsd2a	7
GO:0015175	neutral L-amino acid transmembrane transporter activity	5/677	43/28366	0.116279	4.87204	3.97317	0.00347164	0.049022	0.0399459	Slc6a20a/Slc38a5/Slc36a2/Slc6a9/Slc32a1	5
