# Supplementary material for: Identification of Radiation-Induced Injury Pathways and Hub Genes from RNA-Seq Data Based on Integrative Bioinformatics Approach
Source: Genes (Basel). 2026 Mar 27;17(4):377. doi: 10.3390/genes17040377 (PMC13116960; doi:10.3390/genes17040377)
Supplement: Supplementary file 1 [file genes-17-00377-s001.zip › Supplementary Table S5.xlsx]

## Sheet: KEGG
Limma-voom results
category	subcategory	ID	Description	GeneRatio	BgRatio	RichFactor	FoldEnrichment	zScore	pvalue	p.adjust	qvalue	geneID	Count
Organismal Systems	Immune system	mmu04640	Hematopoietic cell lineage	14/229	94/10623	0.148936	6.90895	8.54103	1.19e-08	3.33e-06	3.01e-06	Dntt/Fcer2a/Flt3/Gypa/Siglech/Il5ra/Epor/H2-Ob/Cd34/Cd59a/Il6/Cd38/Csf2/Il1r2	14
Organismal Systems	Digestive system	mmu04974	Protein digestion and absorption	12/229	108/10623	0.111111	5.15429	6.44071	3.39e-06	0.000475153	0.000428709	Col22a1/Col24a1/Col1a2/Col6a5/Col10a1/Col13a1/Col1a1/Dpp4/Prss2/Slc36a2/Col6a6/Xpnpep2	12
Environmental Information Processing	Signaling molecules and interaction	mmu04060	Cytokine-cytokine receptor interaction	20/229	294/10623	0.0680272	3.15569	5.56366	5.44e-06	0.000507394	0.000457799	Il22ra1/Cxcl12/Ppbp/Cd27/Il5ra/Il31ra/Ngfr/Epor/Pf4/Eda/Il17re/gpb-1/Il6/Ccr10/Ifnlr1/Inhba/Il36g/Csf2/12776/Il1r2	20
Environmental Information Processing	Signaling molecules and interaction	mmu04514	Cell adhesion molecules	12/229	181/10623	0.0662983	3.07549	4.18021	0.000543571	0.0380499	0.0343308	Cldn20/Cldn13/H2-Ob/Sdc2/Cd34/Nrxn1/Cadm1/H2-Q6/H2-Q7/Cntnap1/Vcan/Cldn7	12
DESeq2 results
category	subcategory	ID	Description	GeneRatio	BgRatio	RichFactor	FoldEnrichment	zScore	pvalue	p.adjust	qvalue	geneID	Count
Organismal Systems	Immune system	mmu04640	Hematopoietic cell lineage	18/283	94/10650	0.191489	7.20623	9.98534	3.72965e-11	1.06668e-08	9.7756e-09	Dntt/Fcer2a/Mme/Flt3/Siglech/Gypa/Il5ra/Gp1ba/Epor/Gp9/H2-Ob/Cd34/Cd59a/Il6/Il4ra/Cd38/Csf2/Il1r2	18
Organismal Systems	Digestive system	mmu04974	Protein digestion and absorption	15/283	108/10650	0.138889	5.22674	7.29418	1.52855e-07	2.18583e-05	2.00321e-05	Col10a1/Col24a1/Col22a1/Col1a2/Col6a5/Slc8a3/Col13a1/Mme/Col1a1/Col12a1/Slc36a2/Dpp4/Col5a2/Col6a6/Col6a4	15
Environmental Information Processing	Signaling molecules and interaction	mmu04060	Cytokine-cytokine receptor interaction	24/283	294/10650	0.0816327	3.07204	5.95247	9.94197e-07	9.47801e-05	8.68614e-05	Il22ra1/Cxcl12/Tnfrsf19/Ppbp/Cd27/Ngfr/Il5ra/Il31ra/Epor/Eda/Il17re/Lepr/Pf4/Mpl/Il6/Il4ra/Ccr10/Ifnlr1/Inhba/Il20ra/Il36g/Csf2/Ccr8/Il1r2	24
Human Diseases	Infectious disease: parasitic	mmu05143	African trypanosomiasis	7/283	39/10650	0.179487	6.75455	5.94822	6.44098e-05	0.0046053	0.00422054	Kng2/Kng1/Hba-a2/Hbb-bs/Hba-a1/Hbb-b1/Il6	7
Environmental Information Processing	Signaling molecules and interaction	mmu04512	ECM-receptor interaction	10/283	89/10650	0.11236	4.22837	5.05297	0.000119445	0.00683225	0.00626143	Ibsp/Col1a2/Col6a5/Dmp1/Col1a1/Gp1ba/Gp9/Col6a6/Col6a4/Lamc2	10
Organismal Systems	Immune system	mmu04610	Complement and coagulation cascades	10/283	94/10650	0.106383	4.00346	4.83233	0.000189003	0.00900912	0.00825643	Kng2/C1s2/Kng1/Serpinb2/F2rl2/Cd59a/F7/C5ar1/F9/Hc	10
Environmental Information Processing	Signal transduction	mmu04630	JAK-STAT signaling pathway	13/283	171/10650	0.0760234	2.86095	4.05316	0.000633913	0.0258999	0.023736	Il22ra1/Gfap/Il5ra/Il31ra/Pdgfrb/Epor/Lepr/Mpl/Il6/Il4ra/Ifnlr1/Il20ra/Csf2	13
Environmental Information Processing	Signal transduction	mmu04151	PI3K-Akt signaling pathway	21/283	368/10650	0.0570652	2.14751	3.70136	0.000813601	0.0290862	0.0266561	Ibsp/Col1a2/Col6a5/Pdgfd/Flt3/Col1a1/Ngfr/Gnb4/Pdgfrb/Areg/Epor/Creb3l3/Il6/Nr4a1/Magi2/Angpt1/Il4ra/Col6a6/Col6a4/Lamc2/Fgf23	21
Human Diseases	Infectious disease: parasitic	mmu05144	Malaria	8/283	77/10650	0.103896	3.90987	4.2339	0.000967709	0.0307516	0.0281824	Hba-a2/Gypa/Hbb-bs/Hba-a1/Sdc2/Ackr1/Hbb-b1/Il6	8
Environmental Information Processing	Signaling molecules and interaction	mmu04514	Cell adhesion molecule (CAM) interaction	13/283	181/10650	0.0718232	2.70289	3.81763	0.0010767	0.0307937	0.028221	Cldn20/Cldn13/Nrxn1/H2-Ob/Sdc2/Cadm1/Cd34/H2-Q6/Cd276/H2-Q7/Cntnap1/Vcan/Cldn7	13
Cellular Processes	Cell motility	mmu04820	Cytoskeleton in muscle cells	15/283	233/10650	0.0643777	2.42269	3.62776	0.00139606	0.0362975	0.0332649	Col24a1/Col1a2/Col6a5/Col1a1/Sdc2/Daam2/Dtna/Col5a2/Myh10/Neb/Nrap/Col6a6/Col6a4/Nid2/Vcan	15
Organismal Systems	Endocrine system	mmu04925	Aldosterone synthesis and secretion	9/283	104/10650	0.0865385	3.25666	3.82085	0.00176088	0.0419676	0.0384613	Mc2r/Agtr1a/Camk1/Creb3l3/Nr4a1/Calml4/Adcy6/Camk2b/Dagla	9
Metabolism	Metabolism of cofactors and vitamins	mmu00770	Pantothenate and CoA biosynthesis	4/283	21/10650	0.190476	7.1681	4.67451	0.00204378	0.0449631	0.0412065	Gadl1/Enpp3/Upb1/Bcat1	4
