# Supplementary material for: Identification of Radiation-Induced Injury Pathways and Hub Genes from RNA-Seq Data Based on Integrative Bioinformatics Approach
Source: Genes (Basel). 2026 Mar 27;17(4):377. doi: 10.3390/genes17040377 (PMC13116960; doi:10.3390/genes17040377)
Supplement: Supplementary file 1 [file genes-17-00377-s001.zip › Supplementary Table S6.xlsx]

## Sheet: Hallmark
pathway	pval	padj	log2err	ES	NES	size	leadingEdge	database	direction
HALLMARK_HEME_METABOLISM	2.49152e-24	1.24576e-22	1.27903	-0.714348	-2.6484	184	Car1/Car2/Ermap/Ctse/Kel/Slc4a1/Alas2/Gata1/Rhd/Blvrb/Alad/Rhag/Spta1/Dmtn/Hebp1/Epb42/Add2/Epor/Tal1/Hmbs/Trim10/Ank1/Sptb/Ubac1/Klf1/Tspo2/Cpox/Tmcc2/Snca/Minpp1/Slc6a9/Tfdp2/Pdzk1ip1/Uros/Smox/Fech/Tns1/Pigq/Mboat2/Tfrc/Slc30a10/Selenbp1/Abcg2/Fn3k/Rnf123/Prdx2/Mfhas1/Igsf3/Slc11a2/Rap1gap/Narf/Ppox/Urod/Mgst3/Gclc/Btg2/Arhgef12/Gypc/Abcb6/Acsl6/Hagh/Ucp2/Cir1/Btrc/Slc25a38/Fbxo7/Ackr1/Agpat4/…	Hallmark	Suppressed
HALLMARK_MTORC1_SIGNALING	2.57114e-12	6.42786e-11	0.898671	0.58545	2.16329	199	G6pdx/Gpi1/Edem1/Ctsc/Xbp1/Eno1b/Txnrd1/Gsr/Aldoa/Ero1a/Itgb2/Slc2a1/Atp2a2/Sdf2l1/Calr/Plk1/Ccng1/Cfp/Rrm2/Bcat1/Aurka/Tuba4a/Pgk1/Elovl5/Cdc25a/Stip1/Ldha/Hspa5/Mthfd2/Tomm40/Rpn1/Gbe1/Ppa1/Fgl2/Tpi1/Skap2/Psat1/Abcf2/Hsp90b1/Hspd1/Psmd12/Tes/Ccnf/Cyb5b/P4ha1/Rab1a/Nfil3/Slc7a5/Sla/Acaca/Glrx/Wars1/Shmt2/Ssr1/Got1/Psmc2/Phgdh/Actr2/Egln3/Pfkl/Actr3/Slc2a3/Uso1/Pgm1/Nmt1/Pitpnb/Tubg1/Ube2d3/Slc6…	Hallmark	Activated
HALLMARK_UNFOLDED_PROTEIN_RESPONSE	4.33102e-06	3.60918e-05	0.610527	0.551816	1.89449	110	Edem1/Xbp1/Hyou1/Ero1a/Pdia6/Dnajc3/Calr/Vegfa/Atp6v0d1/Srpra/Hspa5/Mthfd2/Psat1/Kif5b/Hsp90b1/Iars1/Slc7a5/Sec31a/Eif4g1/Ssr1/Srprb/Ywhaz/Xpot/Tars1/Dctn1/Herpud1/Eif2s1/Preb/Eif4a1/Gemin4/Cebpb/Serp1/Atf6/Eif4a3/Nolc1/Nabp1/Imp3/Edc4/Dcp2/Arfgap1/Wfs1/Slc30a5/Cnot6/Aldh18a1/Yif1a/Bag3	Hallmark	Activated
HALLMARK_OXIDATIVE_PHOSPHORYLATION	3.84601e-06	3.60918e-05	0.610527	0.49171	1.80971	193	Gpi1/Got2/Slc25a12/Cpt1a/Uqcrfs1/Ldha/Atp6v0c/Mfn2/Tcirg1/Casp7/Dlat/Cyc1/Idh3a/Acaa1a/Aifm1/Acadsb/Atp6v1c1/Ogdh/Atp5f1b/Alas1/Aco2/Slc25a3/Grpel1/Dld/Suclg1/Ndufab1/Atp6v1h/Uqcrc1/Surf1/Slc25a20/Cs/Hccs/Atp6v1d/Glud1/Atp6v0b/Htra2/Fdx1/Mtrr/Etfb/Mrps30/Bax/Vdac2/Slc25a11/Mdh2/Acaa2/Pmpca/Phb2/Slc25a5/Idh3b/Timm17a/Vdac1/Tomm70a/Slc25a4/Cox15/Atp5mc1/Tomm22/Nnt/Iscu/Mrpl15/Atp5f1a/Mrps15/Lrpprc/…	Hallmark	Activated
HALLMARK_TNFA_SIGNALING_VIA_NFKB	3.5772e-06	3.60918e-05	0.627257	-0.476671	-1.77816	195	Nr4a1/Tsc22d1/Tap1/Tnfaip3/Ier3/Atf3/Serpinb2/Zfp36/Egr1/Nfkbia/Pnrc1/Dnajb4/Plek/Sphk1/Klf4/Ptger4/Pde4b/Il6/Zbtb10/Ier2/Dusp5/Btg2/Btg1/Ppp1r15a/Ccnl1/Fosl2/Dusp2/Per1/Ccrl2/Irf1/Dusp1/Klf6/Myc/Fos/Cxcl2/Plaur/Tubb2a/Snn/Gpr183/Fosb/Birc2/Tgif1/Tnc/Nr4a2/Marcks/Klf10/Ptgs2/Smad3/Cd69/Plk2/Clcf1	Hallmark	Suppressed
HALLMARK_GLYCOLYSIS	2.2457e-06	3.60918e-05	0.627257	0.480996	1.77573	196	Vcan/G6pdx/Tgfbi/Pkm/Eno1b/Pfkp/Got2/Aldoa/Ero1a/Pgam1/Gusb/Slc16a3/Vegfa/Aldh9a1/Aurka/Pgk1/Rpe/Ppp2cb/Gys1/Gmppb/Me2/Ldha/Hspa5/Irs2/Fkbp4/Tpi1/Pgm2/Il13ra1/Gfpt1/Ugp2/P4ha1/Slc25a13/Glrx/Hdlbp/Chst12/Cacna1h/Got1/Copb2/Egln3/Chpf2/B4galt1/Qsox1/Psmc4/Dld/Pygl/Slc35a3/Cited2/Mxi1/Sap30/Hax1/Agl/Plod1/Slc25a10/Sdc1/Chpf/Kif20a/Mdh2/Homer1/Ecd/Hmmr/Mpi	Hallmark	Activated
HALLMARK_IL6_JAK_STAT3_SIGNALING	8.49217e-05	0.000472044	0.538434	0.558732	1.83879	83	Il1r2/Il4ra/Pik3r5/Myd88/Bak1/Ptpn1/Stat3/Ccr1/Csf3r/Cd38/Tnfrsf1a/Tnfrsf21/Ltb/Ltbr/Hmox1/Il13ra1/Ebi3/Pim1/Cbl/Il15ra/Map3k8/Grb2/Stam2/Tlr2/Csf2ra/Il2rg/Tnf/Tgfb1/Tyk2/Hax1/Ifngr2/Il2ra/Socs3/Acvr1b	Hallmark	Activated
HALLMARK_PI3K_AKT_MTOR_SIGNALING	8.4968e-05	0.000472044	0.538434	0.534481	1.80996	102	Myd88/Slc2a1/Calr/Akt1/Rps6ka3/Tnfrsf1a/Arf1/Rps6ka1/Pten/Cab39/Ralb/Arhgdia/Hsp90b1/Sla/Ripk1/Irak4/Rac1/Prkar2a/Acaca/Pfn1/Grb2/Actr2/Prkcb/Cfl1/Il2rg/Actr3/Ube2d3/Ywhab/Tbk1/Grk2/Gsk3b/Ppp1ca/Pin1/Rptor/Ptpn11/Ube2n/Mknk2/Tiam1/Tsc2/Map2k3/Cltc/Ap2m1/Traf2/Nfkbib/Itpr2/Map2k6/Sqstm1/Mapk1	Hallmark	Activated
HALLMARK_MYC_TARGETS_V1	7.59375e-05	0.000472044	0.538434	0.446857	1.64808	195	Got2/Hsp90ab1/Lsm2/Pgk1/Eif3b/Ldha/Tufm/Ap3s1/Prpf31/Psmd3/Hspd1/Iars1/Kpnb1/Tfdp1/Cyc1/Srm/Cdc20/Ruvbl2/C1qbp/Pcbp1/Cct7/G3bp1/Ctps1/Slc25a3/Xpot/Ilf2/Psmc4/Fam120a/Ncbp2/Ndufab1/Canx/Cct2/Eif2s1/Kars1/Eif4h/Cct3/Cad/Eif4a1/Ran/Psma6/Psmd1/Ddx21/Snrpa/Uba2/Nolc1/Phb2/Ranbp1/Cdc45/Ywhae/Psmd14/Vdac1/Snrpa1/Tomm70a/Hnrnpc/Eif4g2/Ptges3-ps/Rad23b/Mrpl9/Abce1/Mcm5/Eprs1/Ddx18/Eif2s2/Nhp2/Cox5a/Sf3a1…	Hallmark	Activated
HALLMARK_INTERFERON_ALPHA_RESPONSE	0.000149051	0.000745255	0.518848	-0.540742	-1.8223	93	Tap1/Lgals3bp/Ncoa7/Isg20/Ddx60/Rtp4/Cmpk2/Irf9/Tent5a/Irf7/Ccrl2/Irf1/Epsti1/Uba7/Gbp3/B2m/Dhx58/Psme1/Ifi27/Ube2l6/Lpar6/Trafd1/Oasl1/Sp110/Parp9/Tdrd7/Cnp/Parp14/Usp18/Ifi44/Isg15/Nmi/Il15/Trim26/Mx2/Parp12	Hallmark	Suppressed
HALLMARK_PROTEIN_SECRETION	0.000165629	0.00075286	0.518848	0.535068	1.78683	93	Ctsc/Scamp1/Kif1b/Igf2r/Rps6ka3/Arf1/Mon2/Sec24d/Ap3s1/Dop1a/Lman1/Arcn1/Atp1a1/Sec31a/Gbf1/Ap1g1/Rab2a/Ap2b1/Lamp2/Scamp3/Rab14/Copb2/Arfgef2/Uso1/Arfgef1/Galc/Tmed10/Atp6v1h/Clta/Stx7/Ap3b1/Ica1/Ykt6/Snx2/Zw10/Vamp4/Tpd52/Cope/M6pr/Sec22b/Copb1/Cln5/Arfgap3/Pam/Cltc/Ap2m1	Hallmark	Activated
HALLMARK_APICAL_JUNCTION	0.000223575	0.000931564	0.518848	0.434739	1.59959	192	Vcan/Tgfbi/Mmp9/Cap1/Pik3cb/Actb/Actn1/Mapk13/Adam9/Syk/Actg1/Sirpa/Adam15/Nrap/Vcl/Cldn15/Rac2/Arhgef6/Pten/Skap2/Actn4/Gnai2/Vasp/Fscn1/Cnn2/Msn/Ldlrap1/Icam1/Ctnnd1/Rhof/Pfn1/Mapk14/Cldn7/Mvd/B4galt1/Dhx16/Tubg1/Mmp2/Zyx/Mpzl1/Ywhah/Nf2/Ptprc/Map4k2/Myh9	Hallmark	Activated
HALLMARK_UV_RESPONSE_DN	0.000296166	0.00105774	0.498493	-0.465194	-1.67152	144	Col1a2/Col1a1/Kit/Mgll/Pdgfrb/Tgfbr3/Igfbp5/Col11a1/Prkar2b/Atp2b4/Col5a2/Sdc2/Vldlr/Itgb3/Dusp1/Akt3/Myc/Ltbp1/Prkca/Cdc42bpa/Smad3/Rxra/Nr1d2/Anxa4/Cacna1a/Dmac2l/Smad7/Rnd3/Tjp1/Cdkn1b/Pias3/Tfpi/Mta1/Prkce/Vav2/Ldlr/Fyn/Magi2/Gcnt1/Plpp3/Kalrn	Hallmark	Suppressed
HALLMARK_EPITHELIAL_MESENCHYMAL_TRANSITION	0.00028418	0.00105774	0.498493	-0.438769	-1.63357	191	Col1a2/Col1a1/Sparc/Cxcl12/Vcam1/Thbs1/Tnfaip3/Pdgfrb/Tgfbr3/Glipr1/Mmp14/Col5a1/Col11a1/Il6/Mylk/Bmp1/Col5a2/Gpc1/Col6a3/Lum/Itgb3/Tgm2/Serpinh1/Cadm1/Plaur/Col12a1/Emp3/Sfrp4/Tnc/Mcm7	Hallmark	Suppressed
HALLMARK_INTERFERON_GAMMA_RESPONSE	0.000351261	0.00109769	0.498493	-0.42965	-1.59213	186	Vcam1/Tap1/Irf8/Tnfaip3/Lgals3bp/St3gal5/Xaf1/H2-Aa/Isg20/Nfkbia/Itgb7/Ddx60/Rtp4/Arl4a/Cmpk2/Irf9/Pde4b/Il6/Btg1/H2-DMa/Casp3/Irf7/Irf1/Epsti1/P2ry14/Gbp3/B2m/Dhx58/Serping1/Psme1/Ifi27/Ube2l6/Oas3/Il10ra/Auts2/Trafd1/Oasl1/Sp110/Tdrd7/Tnfsf10/Ptgs2/Parp14/Nlrc5/Cd69/Usp18/Ifi44/Isg15/Bpgm/Nmi/Ciita/Il15/Sppl2a/Pml/Trim26/Mx2/Parp12/Jak2/Nampt/Trim21	Hallmark	Suppressed
HALLMARK_ALLOGRAFT_REJECTION	0.00034907	0.00109769	0.498493	0.431431	1.58169	185	Il4ra/Mmp9/Bcl3/Ncf4/Spi1/Lyn/Itgb2/Fgr/Irf4/Ccr1/Cfp/Hif1a/Akt1/Igsf6/Ccnd2/Ly75/Bcat1/Flna/Hcls1/Inhba/Il16/Ltb/Ccnd3/Ptpn6/Was/Aars1/Eif4g3/Tlr1/Cd47/Map4k1/Icam1/Wars1/Degs1/Itgal/Tlr2/Mrpl3/Prkcb/Il2rg/Ets1/Tnf/Tgfb1/Il18rap/Lif/Il2rb/Ifngr2/Ptprc/Il2ra/Eif5a/Elf4/Stat4/Capg	Hallmark	Activated
HALLMARK_MITOTIC_SPINDLE	0.00184576	0.0054287	0.45506	0.405278	1.49754	199	Plk1/Kif1b/Rasa2/Flna/Aurka/Flnb/Tuba4a/Rapgef5/Pxn/Vcl/Sptan1/Arhgdia/Kif5b/Actn4/Mid1/Fscn1/Sptbn1/Cpap/Rhof/Nin/Trio/Arhgap27/Arhgef7/Arhgef2/Clip1/Capzb/Map3k11/Arfgef1/Mark4/Bcr/Ect2/Kif3b/Fgd6/Gemin4/Myh9/Rapgef6/Abr/Arhgap10/Ranbp9/Myo9b/Dock2/Dync1h1/Ywhae/Nf1/Arfip2/Sac3d1/Clasp1/Kntc1/Pif1/Katnb1/Hook3/Tiam1/Akap13/Arf6/Gsn/Septin9/Dlgap5/Epb41l2/Lrpprc/Tpx2/Cntrl/Mid1ip1/Als2	Hallmark	Activated
HALLMARK_COMPLEMENT	0.0031273	0.00868694	0.35482	0.401898	1.47071	181	Ltf/Ctsc/F10/C3/Gca/Pik3r5/Mmp8/Plscr1/Lyn/Adam9/Calm1/Gpd2/Hspa1a/Itgam/Lrp1/Clu/S100a9/Ppp2cb/Casp4/Hspa5/Psen1/Gnai2/Was/Dgkg/Gnai3/Gnb2/Casp7/F7/Pim1/Fn1/Pla2g7/Prep/Lamp2/Lap3/Pfn1/Grb2/Ppp4c/Dock9/Ctsd/Rhog/Calm3	Hallmark	Activated
HALLMARK_PANCREAS_BETA_CELLS	0.00331171	0.00871503	0.431708	-0.683562	-1.81235	25	Pklr/Dpp4/Stxbp1/Akt3/Vdr/Foxo1	Hallmark	Suppressed
HALLMARK_BILE_ACID_METABOLISM	0.00727428	0.0181857	0.248833	-0.443258	-1.51484	101	Aldh1a1/Pfkm/Fads2/Abcg4/Klf1/Aqp9/Fads1/Slc29a1/Hsd3b7/Cyp27a1/Abca9/Rxra/Lck	Hallmark	Suppressed
HALLMARK_COAGULATION	0.0232208	0.0552876	0.138395	-0.397626	-1.39151	119	Ctse/Sparc/Thbs1/Dpp4/Serpinb2/Cpq/Mmp14/Pf4/Plek/Hnf4a/Pecam1/Bmp1/Vwf/Usp11/Itgb3/Capn5/Hpn/Gp1ba/Serping1/F2rl2/Gp9	Hallmark	Suppressed
HALLMARK_APOPTOSIS	0.0287144	0.06526	0.124979	-0.366177	-1.33234	159	Tap1/Lmna/Ank/Pdgfrb/Ier3/Atf3/F2r/Pdcd4/Emp1/Tgfbr3/Isg20/Satb1/Il6/Krt18/Btg2/Casp3/Irf1/Lum/Slc20a1/Tnfsf10/Casp2/Cdc25b/Bgn/Cd69/H1f0/Hgf/Ptk2/Smad7/Ddit3/Bnip3l/Ppp2r5b/Casp6/Cdkn1b/Sat1/Nefh	Hallmark	Suppressed
HALLMARK_MYOGENESIS	0.0333479	0.0724954	0.115932	-0.347646	-1.29431	191	Col1a1/Sparc/Ache/Pfkm/Dennd2b/Agrn/Sphk1/Lpin1/Cnn3/Mylk/Col6a3/Prnp/Rb1/Eif4a2/Dapk2/Mef2c/Lsp1/Ppfia4/Nqo1/Ncam1/Mef2d/Sorbs3/Reep1/Mylpf/Pcx/Dtna/Foxo4/Bag1	Hallmark	Suppressed
HALLMARK_KRAS_SIGNALING_UP	0.037029	0.0771437	0.109869	-0.344655	-1.28501	193	Car2/Irf8/Adgrl4/Ank/Eng/Tnfaip3/Tspan13/Emp1/Ppbp/Rabgap1l/Cxcr4/Trib2/Satb1/Klf4/Pecam1/Ppp1r15a/Map7/Gypc/Kcnn4/Plaur/Ptbp2/Il10ra/Zfp639	Hallmark	Suppressed
HALLMARK_ESTROGEN_RESPONSE_LATE	0.0424973	0.0849945	0.102705	-0.345822	-1.27907	182	Car2/Blvrb/Cxcl12/Tspan13/Zfp36/Plaat3/Pdcd4/Isg20/Il17rb/Cdh1/Klf4/Prkar2b/Atp2b4/Dusp2/Slc2a8/Slc29a1/Fos/Perp/Sord/Kcnk5/Bcl2/Myb/Nab2/Papss2/Homer2/Cpe/Nrip1/Ccn5/Jak2/Rabep1/Tob1/Scnn1a/Olfm1/Mapt/Il6st/Dhcr7/Bag1/Slc24a3/Slc1a4/Cdc6/Rnaseh2a/Dcxr/Dynlt3/Egr3/Amfr/Areg	Hallmark	Suppressed
HALLMARK_P53_PATHWAY	0.0458032	0.0880831	0.0988658	-0.339049	-1.26685	197	Tsc22d1/Tap1/Steap3/Ier3/Atf3/F2r/Gm2a/H1f2/Sphk1/Klf4/Cd82/Sesn1/Ddit4/Btg2/Btg1/Ppp1r15a/Pitpnc1/Zbtb16/Fos/Perp/Rb1/Jag2/Abhd4/Traf4/Ptpn14/Trafd1/H2ac25/Pmm1/Pcna/Prkab1/Rxra/Rchy1/Vdr/Plk2/Pidd1/Ddit3/Ctsf/Ercc5/Cdkn2aip/Sat1/Tob1/Epha2	Hallmark	Suppressed
HALLMARK_IL2_STAT5_SIGNALING	0.0507446	0.0939715	0.0857131	0.340401	1.25684	197	Il1r2/Il4ra/Xbp1/Ctsz/Glipr2/Plscr1/Ckap4/Irf4/Plin2/Gadd45b/Cyfip1/Ccnd2/Igf2r/Mapkapk2/Tnfrsf21/Ifitm3/Fah/Mxd1/Enpp1/Fgl2/Ltb/Ccnd3/Uck2/Syngr2/Spp1/P4ha1/Nfil3/Spred2/Plec/Pim1/Map3k8/Swap70/Slc2a3/Batf/Lif/Il2rb/Igf1r/Il2ra/Hipk2/Capg/Galm/Myo1c/Hk2/Tiam1/Cxcl10/Itgav/Praf2/Csf2/Pus1/Rnh1/Slc1a5/Bcl2l1/Smpdl3a/Sell/Ecm1/Gpr65/Huwe1/Umps/Wls/Hycc2/Furin	Hallmark	Activated
HALLMARK_ANDROGEN_RESPONSE	0.0579764	0.0999594	0.0807267	0.389621	1.30112	93	Gsr/Actn1/Fkbp5/Akt1/Rps6ka3/Sgk1/Elovl5/Srf/Sec24d/Abhd2/Ccnd3/Abcc4/Gnai3/Lman1/Gpd1l/Steap4/Ptk2b/B4galt1/Pgm3/Tnfaip8/Srp19/Cdk6/Mak/Appbp2/Ncoa4/Camkk2/Dhcr24/Adrm1/Tpd52/Cdc14b/Ube2i/Zmiz1/Ube2j1/Itgav/Rrp12	Hallmark	Activated
HALLMARK_KRAS_SIGNALING_DN	0.0573029	0.0999594	0.0873573	-0.352644	-1.2751	150	Abcg4/Serpinb2/Clstn3/Btg2/Zbtb16/Camk1d/Gp1ba/Prodh/Pdk2/Snn/Slc25a23/Nr4a2/Col2a1/Ypel1/Slc29a3/Atp4a/Mx2/Myo15a/Fggy/Dtnb/Stag3/Macroh2a2/Celsr2/Bard1/Chst2/Slc16a7/Selenop/Htr1b/Sptbn2/Skil/Klk8	Hallmark	Suppressed
HALLMARK_REACTIVE_OXYGEN_SPECIES_PATHWAY	0.0697806	0.109032	0.073757	0.452183	1.3514	48	G6pdx/Pfkp/Txnrd1/Gsr/Sbno2/Fes/Cdkn2d/Glrx/Abcc1/Ftl1/Mgst1/Ipcef1/Gpx3/Selenos	Hallmark	Activated
HALLMARK_SPERMATOGENESIS	0.0693305	0.109032	0.0792843	-0.37161	-1.28239	109	Alox15/Gstm5/Arl4a/Lpin1/Map7/Septin4/Ldhc/Nphp1/Ezh2/Ace/Slc12a2/Nefh/Ip6k1/Dmc1/Rfc4/Mllt10/Sirt1/Ddx4/Pcsk4	Hallmark	Suppressed
HALLMARK_ADIPOGENESIS	0.0675725	0.109032	0.0738611	0.332667	1.2301	200	C3/Aldoa/Gpd2/Plin2/Dhrs7/Orm1/Fah/Esyt1/Dgat1/Gbe1/Pfkfb3/Ywhag/Chchd10/Dlat/Ak2/Cyc1/Idh3a/Gpat4/Aifm1/Tst/Acadl/Aco2/Pfkl/Pgm1/Nmt1/Coq5/Grpel1/Dld/Suclg1/Gpx3/Ndufab1/Uqcrc1/G3bp2/Preb/Tkt/Cs/Slc25a10/Slc5a6/Etfb/Ubqln1/Lipe/Mdh2/Bcl6/Acaa2/Acads/Nabp1/Rtn3/Scarb1/Mrpl15/Acly/Samm50/Cd302/Gphn/Slc1a5/Pex14/Cpt2/Reep5/Scp2/Slc66a3/Taldo1/Adipor2/Itih5/Dnajc15/Baz2a/Araf/Jagn1	Hallmark	Activated
HALLMARK_MYC_TARGETS_V2	0.0845498	0.128106	0.0668121	0.423412	1.30934	58	Plk1/Hspd1/Srm/Bysl/Mrto4/Mybbp1a/Tcof1/Tmem97/Utp20/Nolc1/Imp4/Hk2/Tbrg4/Mcm5/Ddx18/Nip7/Pus1/Tfb2m/Rrp12/Phb1/Supv3l1/Rrp9/Aimp2/Nop2/Nop16/Pa2g4	Hallmark	Activated
HALLMARK_HYPOXIA	0.0889766	0.130848	0.0701763	-0.322292	-1.20424	197	Pklr/Tnfaip3/Gpc4/Ier3/Atf3/Zfp36/Isg20/Selenbp1/Pnrc1/Cxcr4/Kdm3a/Ndst2/Col5a1/Il6/Ddit4/Btg1/Ppp1r15a/Gpc1/Fosl2/Sdc2/Vldlr/Dusp1/Tgm2/Klf6/Ldhc/Fos/Ids/Plaur/Prkca/Pdk1/Ak4/Klhl24/Bcl2/Bgn/Ppfia4/Ccng2	Hallmark	Suppressed
HALLMARK_HEDGEHOG_SIGNALING	0.108045	0.154349	0.0625898	-0.469505	-1.31347	33	Adgrg1/Ache/Ldb1/Vldlr/Dpysl2/L1cam/Pml	Hallmark	Suppressed
HALLMARK_INFLAMMATORY_RESPONSE	0.123988	0.172206	0.0536866	0.318648	1.17133	189	Il4ra/Pik3r5/Sgms2/Slc28a2/Clec5a/Cybb/Lyn/Atp2a2/Csf3r/Kif1b/Hif1a/Ifitm1/Inhba/Atp2c1/Mxd1/Psen1/P2ry2/Ptgir/Prok2/Ebi3/Gnai3/Tlr1/Il15ra/Icam1/Pvr/Atp2b1/Tlr2/Rhog/Slc7a2/Slc7a1/Il18rap/Lif/Kcnj2/Itga5/Selenos/Fpr1/Il2rb/Ifngr2/Mefv/Msr1/Tnfaip6/Acvr1b/Ly6e	Hallmark	Activated
HALLMARK_G2M_CHECKPOINT	0.151666	0.204954	0.0481595	0.31056	1.14539	195	Bcl3/Ube2s/Plk1/Hif1a/Aurka/Cdc25a/Slc38a1/Kif5b/Mybl2/Uck2/Ccnf/Slc7a5/Lig3/Kpnb1/Tfdp1/Atf5/Tle3/Cdc20/Nup50/Mapk14/G3bp1/Slc7a1/Nup98/Tgfb1/Rad54l/Upf1/Lbr/Sap30/Tacc3/Prmt5/Ddx39a/Kmt5a/Ube2c/Nsd2/Hus1/Nolc1/Polq/Hmmr/Cdc45/Hspa8/Rad23b/Top1/Chmp1a/Mcm5/Tpx2/Map3k20	Hallmark	Activated
HALLMARK_UV_RESPONSE_UP	0.16483	0.216882	0.0502149	-0.315322	-1.14279	153	Car2/Nr4a1/Tap1/Atf3/Tfrc/Nfkbia/Clcn2/Mmp14/Urod/Il6/Btg2/Btg1/Stk25/Casp3/Irf1/Grina/Fos/Fosb/Col2a1/Cnp/Gls/Ptprd/Dlg4/Amd1/Olfm1/Ggh/Il6st/Rfc4/Nat2/Bcl2l11/Dnajb1/Maoa/Bsg	Hallmark	Suppressed
HALLMARK_ANGIOGENESIS	0.181579	0.232794	0.0441318	0.434881	1.21657	34	Vcan/App/Vegfa/Ccnd2/Tnfrsf21/Pglyrp1/Spp1	Hallmark	Activated
HALLMARK_ESTROGEN_RESPONSE_EARLY	0.242225	0.302781	0.040922	-0.292421	-1.08676	189	Blvrb/Cxcl12/Sec14l2/Plaat3/Il17rb/Ugcg/Klf4/Rhobtb3/Krt18/Tgm2/Myc/Fos/Kcnk5/Inpp5f/Retreg1/Klf10/Bcl2/Myb/Papss2/Tgif2/Nrip1/Ccn5/Jak2/Reep1/Tob1/Scnn1a/Olfm1/Mapt/Il6st/Dhcr7/Bag1/Slc24a3/Rab17/Tiparp/Abat/Slc1a4/Syngr1/Dynlt3/Egr3/Elf1/Amfr/Areg/Cbfa2t3/Krt8/Rapgefl1/Abca3/Foxc1/Celsr2/Anxa9/Celsr1/Mlph/Deptor/Rara/Sfn/Farp1/Isg20l2	Hallmark	Suppressed
HALLMARK_FATTY_ACID_METABOLISM	0.253972	0.309722	0.0393956	-0.302571	-1.09266	148	Car2/Aldh1a1/Alad/Acss1/Cpox/Mgll/Uros/Urod/Reep6/Glul/Psme1/Ube2l6	Hallmark	Suppressed
HALLMARK_XENOBIOTIC_METABOLISM	0.298197	0.354997	0.0328066	0.290026	1.06132	181	F10/Xdh/Gsr/Hsd11b1/Atp2a2/Pgd/Cyfip2/Aldh9a1/Bcat1/Entpd5/Tnfrsf1a/Elovl5/Dhrs7/Fah/Tmbim6/Hmox1/Shmt2/Abcd2/Slc35b1/Alas1/Aco2/Nmt1/Abcc2/Upp1/Id2/Slc6a6/Kars1/Ptgr1/Tmem97/Gart/Lonp1/Spint2/Cndp2/Ppard/Sar1b/Ap4b1/Dhps/Acox2/Ptges3-ps/Tkfc	Hallmark	Activated
HALLMARK_TGF_BETA_SIGNALING	0.329543	0.38319	0.0335	-0.34942	-1.0742	53	Thbs1/Eng/Cdh1/Ppp1r15a/Slc20a1/Tgif1/Klf10/Smad3/Smad7/Tjp1	Hallmark	Suppressed
HALLMARK_PEROXISOME	0.409237	0.465042	0.0297446	-0.30188	-1.01733	93	Aldh1a1/Abcb4/Fads1/Cadm1/Hsd3b7/Cln8/Ehhadh/Msh2/Ctbp1/Dlg4/Siah1a/Cnbp/Nudt19/Cln6/Mlycd	Hallmark	Suppressed
HALLMARK_E2F_TARGETS	0.42707	0.474522	0.0293175	-0.268452	-1.00442	199	Hmgb3/Tfrc/Stmn1/Myc/Wdr90/Mcm7/Tra2b/Slbp/Cdc25b/Ezh2/Pcna/Msh2/Rfc2/Mcm6/Tipin/Dek/Hnrnpd/Diaph3/Orc6/Chek1/Psip1/Cdkn2c/Luc7l3/Cenpm/Nasp/Orc2/Cdkn1b/Ing3/Smc3/Paics/Dscc1/Pms2/Rfc3/Xrcc6/Kif22/Prim2/Rnaseh2a/Pan2/Exosc8/Spc25/Nop56/Ube2t/Nap1l1/Mxd3/Trp53/Anp32e/Chek2/Timeless/Rad1/Brca2/Prkdc/Lig1/Tk1/Cks2/Bard1/Brms1l/Nudt21/Smc6/Ppm1d/H2ax/Pold1/Mlh1/Smc1a/Rad51ap1/Ung/Smc4/Cdk4/Syncrip/Dc…	Hallmark	Suppressed
HALLMARK_CHOLESTEROL_HOMEOSTASIS	0.561697	0.59755	0.0219463	0.294814	0.944215	71	Gusb/Plscr1/Clu/Actg1/Fasn/Antxr2/Nfil3/Atf5/Trp53inp1/Mvd/Tmem97/Ctnnb1/Ebp/Pdk3/Cpeb2	Hallmark	Activated
HALLMARK_APICAL_SURFACE	0.55981	0.59755	0.0222896	0.323867	0.943051	42	Flot2/App/Lyn/Il2rg/B4galt1/Ncoa6/Il2rb	Hallmark	Activated
HALLMARK_WNT_BETA_CATENIN_SIGNALING	0.629519	0.649091	0.0222521	-0.30789	-0.894696	40	Csnk1e/Myc/Jag2/Axin2/Hdac11/Frat1	Hallmark	Suppressed
HALLMARK_NOTCH_SIGNALING	0.636109	0.649091	0.0222735	-0.321345	-0.891099	32	St3gal6/Prkca/Arrb1/Fzd5/Maml2/Psen2/Fzd7/Skp1/Tcf7l2/Notch3/Heyl/Hes1	Hallmark	Suppressed
HALLMARK_DNA_REPAIR	0.794547	0.794547	0.0188236	-0.240078	-0.866982	148	Stx3/Adcy6/Cmpk2/Pde4b/Nudt9/Usp11/Polr3gl/Nme4/Ak3/Upf3b/Prim1/Npr2/Pcna/Rfc2/Nelfcd/Srsf6/Ercc5/Gtf2a2/Rfc4/Rnmt/Pola1/Rfc3/Tk2/Gpx4/Dgcr8	Hallmark	Suppressed
