# Supplementary material for: Identification of Radiation-Induced Injury Pathways and Hub Genes from RNA-Seq Data Based on Integrative Bioinformatics Approach
Source: Genes (Basel). 2026 Mar 27;17(4):377. doi: 10.3390/genes17040377 (PMC13116960; doi:10.3390/genes17040377)
Supplement: Supplementary file 1 [file genes-17-00377-s001.zip › Supplementary Table S7.xlsx]

## Sheet: F1
		Degree	Betweenness	Closeness	Cutoff DC Avg>2.984	Cutoff BC Avg>282.0428	Cutoff CC Avg>0.0107
1	Il6	18	5761.93	0.0140367	significant	significant	significant
2	Slc4a1	15	1323.44	0.0139128	significant	significant	significant
3	Gypa	13	3487.34	0.0139871	significant	significant	significant
4	Csf2	12	496.428	0.0139902	significant	significant	significant
5	Cd34	10	4835.49	0.0140335	significant	significant	significant
6	Rhag	10	540.185	0.0139003	significant	significant	significant
7	Cxcl12	10	1337.77	0.0139923	significant	significant	significant
8	Epb42	10	224.432	0.0139065	significant	nonsignificant	significant
9	Kel	9	1066.28	0.0139086	significant	significant	significant
10	Col1a1	9	1685.16	0.0138941	significant	significant	significant
11	Pdgfrb	9	2945.28	0.0139965	significant	significant	significant
12	Gata1	9	1069.55	0.0139661	significant	significant	significant
13	Alas2	8	780.269	0.013893	significant	significant	significant
14	Ank1	8	126.719	0.0138847	significant	nonsignificant	significant
15	Spta1	7	66.7619	0.0138951	significant	nonsignificant	significant
16	Klf1	7	727.426	0.0139388	significant	significant	significant
17	Stfa1	6	0	0.00552486	significant	nonsignificant	nonsignificant
18	Cstdc4	6	0	0.00552486	significant	nonsignificant	nonsignificant
19	Cstdc6	6	0	0.00552486	significant	nonsignificant	nonsignificant
20	Cstdc5	6	0	0.00552486	significant	nonsignificant	nonsignificant
21	Stfa2l1	6	0	0.00552486	significant	nonsignificant	nonsignificant
22	Stfa2	6	0	0.00552486	significant	nonsignificant	nonsignificant
23	Csta2	6	0	0.00552486	significant	nonsignificant	nonsignificant
24	Sparc	6	17.5333	0.0137849	significant	nonsignificant	significant
25	Fgf23	6	721.419	0.0138879	significant	significant	significant
26	Rhd	6	3.40476	0.0138941	significant	nonsignificant	significant
27	Aox4	6	960.15	0.0137371	significant	significant	significant
28	Epor	5	973.657	0.0139829	significant	significant	significant
29	Bglap2	5	23.9492	0.0137859	significant	nonsignificant	significant
30	Ibsp	5	5.84444	0.0137829	significant	nonsignificant	significant
31	Bglap	5	23.9492	0.0137859	significant	nonsignificant	significant
32	Flt3	5	365.063	0.0139399	significant	significant	significant
33	Gfap	5	2989.9	0.0139608	significant	significant	significant
34	Enpp3	5	1810.8	0.0138951	significant	significant	significant
35	Lum	4	232	0.0137788	significant	nonsignificant	significant
36	Ermap	4	269.194	0.0138589	significant	nonsignificant	significant
37	Cldn13	4	1181.34	0.0138239	significant	significant	significant
38	Cd38	4	2014.13	0.0139818	significant	significant	significant
39	Col1a2	4	3	0.0137788	significant	nonsignificant	significant
40	Ccr8	4	0	0.0138744	significant	nonsignificant	significant
41	Pf4	4	0	0.0138744	significant	nonsignificant	significant
42	Ppbp	4	0	0.0138744	significant	nonsignificant	significant
43	Ccr10	4	0	0.0138744	significant	nonsignificant	significant
44	Hc	4	259.843	0.0139169	significant	nonsignificant	significant
45	Ldhc	4	877.429	0.013732	significant	significant	significant
46	Aqp1	4	460	0.0138003	significant	significant	significant
47	Angpt1	4	239.86	0.013892	significant	nonsignificant	significant
48	Gad1	4	1999.23	0.0138816	significant	significant	significant
49	Epcam	4	843.172	0.0136835	significant	significant	significant
50	Aldh1a1	4	503.672	0.0136906	significant	significant	significant
51	Dpp4	4	1058.63	0.0139347	significant	significant	significant
52	Saa3	3	460	0.0138074	significant	significant	significant
53	Lcn2	3	910	0.0139232	significant	significant	significant
54	Snca	3	462	0.0138444	significant	significant	significant
55	Gpat3	3	34	0.00558525	significant	nonsignificant	nonsignificant
56	Dgat2	3	38	0.00558542	significant	nonsignificant	nonsignificant
57	Mpl	3	150.862	0.013964	significant	nonsignificant	significant
58	Sptb	3	0	0.0137951	significant	nonsignificant	significant
59	Alox15	3	0	0.00543478	significant	nonsignificant	nonsignificant
60	Cyp2j9	3	0	0.00543478	significant	nonsignificant	nonsignificant
61	Cyp2j6	3	0	0.00543478	significant	nonsignificant	nonsignificant
62	Alox12e	3	0	0.00543478	significant	nonsignificant	nonsignificant
63	Upb1	3	773.978	0.0137931	significant	significant	significant
64	Dhrs9	3	0	0.0136554	significant	nonsignificant	significant
65	Aldh1a7	3	0	0.0136554	significant	nonsignificant	significant
66	Hba-a1	3	31.3333	0.0138023	significant	nonsignificant	significant
67	Hbb-bs	3	232	0.0137768	significant	nonsignificant	significant
68	Pklr	3	938.429	0.0138095	significant	significant	significant
69	Ak9	3	232	0.0137941	significant	nonsignificant	significant
70	Dmtn	3	1.52381	0.0137982	significant	nonsignificant	significant
71	Add2	3	0.666667	0.0137951	significant	nonsignificant	significant
72	Nt5c1a	3	154.85	0.0137951	significant	nonsignificant	significant
73	Cda	3	232	0.0137391	significant	nonsignificant	significant
74	Ada	3	445.628	0.0138413	significant	significant	significant
75	Csl	3	488.333	0.0136664	significant	significant	significant
76	Aldh3b2	3	325.255	0.0137911	significant	significant	significant
77	Acss1	3	409.238	0.0137219	significant	significant	significant
78	Saa2	2	0	0.0136906	nonsignificant	nonsignificant	significant
79	Saa1	2	0	0.0136906	nonsignificant	nonsignificant	significant
80	Kng1	2	68.3333	0.0139201	nonsignificant	nonsignificant	significant
81	H2-Q6	2	0	0.00540541	nonsignificant	nonsignificant	nonsignificant
82	H2-Q7	2	0	0.00540541	nonsignificant	nonsignificant	nonsignificant
83	H2-Ob	2	0	0.00540541	nonsignificant	nonsignificant	nonsignificant
84	Trim10	2	0	0.0138796	nonsignificant	nonsignificant	significant
85	Gsta4	2	232	0.0136514	nonsignificant	nonsignificant	significant
86	Sox6	2	0	0.0138651	nonsignificant	nonsignificant	significant
87	Ggt1	2	460	0.0137666	nonsignificant	significant	significant
88	Pdgfd	2	2.26032	0.0138775	nonsignificant	nonsignificant	significant
89	Prg2	2	0	0.00540541	nonsignificant	nonsignificant	nonsignificant
90	Prg3	2	0	0.00540541	nonsignificant	nonsignificant	nonsignificant
91	Epx	2	0	0.00540541	nonsignificant	nonsignificant	nonsignificant
92	Fads2	2	14	0.00558408	nonsignificant	nonsignificant	nonsignificant
93	Slc5a2	2	232	0.0138167	nonsignificant	nonsignificant	significant
94	Scd1	2	24	0.00558491	nonsignificant	nonsignificant	nonsignificant
95	Il5ra	2	0	0.0139169	nonsignificant	nonsignificant	significant
96	Serpinb2	2	0	0.0139169	nonsignificant	nonsignificant	significant
97	Serpinb9e	2	0	0.0139169	nonsignificant	nonsignificant	significant
98	Il22ra1	2	0	0.0139169	nonsignificant	nonsignificant	significant
99	Ifnlr1	2	0	0.0139169	nonsignificant	nonsignificant	significant
100	Col10a1	2	0	0.0137757	nonsignificant	nonsignificant	significant
101	Cldn7	2	827.672	0.0137462	nonsignificant	significant	significant
102	Mboat2	2	14	0.00558441	nonsignificant	nonsignificant	nonsignificant
103	Tspan33	2	0	0.0139149	nonsignificant	nonsignificant	significant
104	Cd248	2	0	0.0137757	nonsignificant	nonsignificant	significant
105	Rnf212	2	2	0.00540541	nonsignificant	nonsignificant	nonsignificant
106	Car2	2	232	0.0137951	nonsignificant	nonsignificant	significant
107	Sdsl	2	0	0.0136164	nonsignificant	nonsignificant	significant
108	Bcat1	2	0	0.0136164	nonsignificant	nonsignificant	significant
109	Aqp11	2	0	0.0136835	nonsignificant	nonsignificant	significant
110	Aqp9	2	0	0.0136835	nonsignificant	nonsignificant	significant
111	Apol11b	2	0	0.00540541	nonsignificant	nonsignificant	nonsignificant
112	Apol11a	2	0	0.00540541	nonsignificant	nonsignificant	nonsignificant
113	Apol10a	2	0	0.00540541	nonsignificant	nonsignificant	nonsignificant
114	Nrxn1	2	2	0.00540541	nonsignificant	nonsignificant	nonsignificant
115	Sncaip	1	0	0.0137259	nonsignificant	nonsignificant	significant
116	Slc18a2	1	0	0.0137259	nonsignificant	nonsignificant	significant
117	Wif1	1	0	0.00537634	nonsignificant	nonsignificant	nonsignificant
118	Sfrp4	1	0	0.00537634	nonsignificant	nonsignificant	nonsignificant
119	Rgs9bp	1	0	0.00537634	nonsignificant	nonsignificant	nonsignificant
120	Rgs7bp	1	0	0.00537634	nonsignificant	nonsignificant	nonsignificant
121	Rec8	1	0	0.00540525	nonsignificant	nonsignificant	nonsignificant
122	Pdzk1ip1	1	0	0.0136986	nonsignificant	nonsignificant	significant
123	Nrap	1	0	0.00537634	nonsignificant	nonsignificant	nonsignificant
124	Myoz1	1	0	0.00537634	nonsignificant	nonsignificant	nonsignificant
125	Vcan	1	0	0.0136614	nonsignificant	nonsignificant	significant
126	Slpi	1	0	0.0138033	nonsignificant	nonsignificant	significant
127	Ly6c1	1	0	0.0139149	nonsignificant	nonsignificant	significant
128	Igkv4-62	1	0	0.00537634	nonsignificant	nonsignificant	nonsignificant
129	Ighv6-4	1	0	0.00537634	nonsignificant	nonsignificant	nonsignificant
130	Hemgn	1	0	0.0137808	nonsignificant	nonsignificant	significant
131	Hbq1b	1	0	0.0136594	nonsignificant	nonsignificant	significant
132	Tspo2	1	0	0.0138661	nonsignificant	nonsignificant	significant
133	Gstm5	1	0	0.0135361	nonsignificant	nonsignificant	significant
134	Plpp1	1	0	0.00558408	nonsignificant	nonsignificant	nonsignificant
135	Gfi1b	1	0	0.0138455	nonsignificant	nonsignificant	significant
136	Gabrr2	1	0	0.00537634	nonsignificant	nonsignificant	nonsignificant
137	Gabra4	1	0	0.00537634	nonsignificant	nonsignificant	nonsignificant
138	Gab1	1	0	0.0138754	nonsignificant	nonsignificant	significant
139	Phex	1	0	0.0137686	nonsignificant	nonsignificant	significant
140	Fgfrl1	1	0	0.0137686	nonsignificant	nonsignificant	significant
141	Fabp7	1	0	0.0138403	nonsignificant	nonsignificant	significant
142	F9	1	0	0.00537634	nonsignificant	nonsignificant	nonsignificant
143	F7	1	0	0.00537634	nonsignificant	nonsignificant	nonsignificant
144	Tfr2	1	0	0.013862	nonsignificant	nonsignificant	significant
145	Tspan8	1	0	0.0135677	nonsignificant	nonsignificant	significant
146	Krt18	1	0	0.0135677	nonsignificant	nonsignificant	significant
147	Elovl3	1	0	0.0055829	nonsignificant	nonsignificant	nonsignificant
148	Ear6	1	0	0.00537634	nonsignificant	nonsignificant	nonsignificant
149	Ear1	1	0	0.00537634	nonsignificant	nonsignificant	nonsignificant
150	Rag1	1	0	0.00537634	nonsignificant	nonsignificant	nonsignificant
151	Dntt	1	0	0.00537634	nonsignificant	nonsignificant	nonsignificant
152	Lipg	1	0	0.00558424	nonsignificant	nonsignificant	nonsignificant
153	Sgpp2	1	0	0.00537634	nonsignificant	nonsignificant	nonsignificant
154	Degs2	1	0	0.00537634	nonsignificant	nonsignificant	nonsignificant
155	Rtp4	1	0	0.00537634	nonsignificant	nonsignificant	nonsignificant
156	Ddx60	1	0	0.00537634	nonsignificant	nonsignificant	nonsignificant
157	Ctla2b	1	0	0.00537634	nonsignificant	nonsignificant	nonsignificant
158	Ctla2a	1	0	0.00537634	nonsignificant	nonsignificant	nonsignificant
159	Dhtkd1	1	0	0.0135509	nonsignificant	nonsignificant	significant
160	Clstn3	1	0	0.00540525	nonsignificant	nonsignificant	nonsignificant
161	Cldn20	1	0	0.0137057	nonsignificant	nonsignificant	significant
162	Chil4	1	0	0.00537634	nonsignificant	nonsignificant	nonsignificant
163	Chil3	1	0	0.00537634	nonsignificant	nonsignificant	nonsignificant
164	Cds1	1	0	0.00558324	nonsignificant	nonsignificant	nonsignificant
165	Ces2g	1	0	0.0136224	nonsignificant	nonsignificant	significant
166	Cd27	1	0	0.0138609	nonsignificant	nonsignificant	significant
167	Lect2	1	0	0.00537634	nonsignificant	nonsignificant	nonsignificant
168	Cd209a	1	0	0.00537634	nonsignificant	nonsignificant	nonsignificant
169	Ccnb1ip1	1	0	0.00540525	nonsignificant	nonsignificant	nonsignificant
170	Car1	1	0	0.0136775	nonsignificant	nonsignificant	significant
171	Mpp2	1	0	0.00537634	nonsignificant	nonsignificant	nonsignificant
172	Camk2b	1	0	0.00537634	nonsignificant	nonsignificant	nonsignificant
173	Cadm1	1	0	0.0139149	nonsignificant	nonsignificant	significant
174	C5ar1	1	0	0.0137972	nonsignificant	nonsignificant	significant
175	Suox	1	0	0.0136204	nonsignificant	nonsignificant	significant
176	Ngfr	1	0	0.0137727	nonsignificant	nonsignificant	significant
177	Aldh1l1	1	0	0.0138403	nonsignificant	nonsignificant	significant
178	Alad	1	0	0.0137737	nonsignificant	nonsignificant	significant
179	Gucy1b1	1	0	0.0136765	nonsignificant	nonsignificant	significant
180	Adcy6	1	0	0.0137757	nonsignificant	nonsignificant	significant
181	Acsl6	1	0	0.00537634	nonsignificant	nonsignificant	nonsignificant
182	Acox2	1	0	0.00537634	nonsignificant	nonsignificant	nonsignificant
183	Ache	1	0	0.00540525	nonsignificant	nonsignificant	nonsignificant
184	Atp8b1	1	0	0.00537634	nonsignificant	nonsignificant	nonsignificant
185	Abcb4	1	0	0.00537634	nonsignificant	nonsignificant	nonsignificant
186	B3galnt1	1	0	0.00537634	nonsignificant	nonsignificant	nonsignificant
187	A4galt	1	0	0.00537634	nonsignificant	nonsignificant	nonsignificant

## Sheet: F2
		Degree	Betweenness	Closeness	Cutoff DC Avg>3.3889	Cutoff BC Avg>102.1111	Cutoff CC Avg>0.2671
1	Il6	9	610.186	0.397727	significant	significant	significant
2	Cd34	8	410.676	0.376344	significant	significant	significant
3	Gypa	7	279.605	0.315315	significant	significant	significant
4	Slc4a1	6	49.2333	0.255474	significant	nonsignificant	nonsignificant
5	Csf2	6	26.0714	0.333333	significant	nonsignificant	significant
6	Pdgfrb	6	117.31	0.330189	significant	significant	significant
7	Klf1	5	42.1333	0.282258	significant	nonsignificant	significant
8	Gata1	5	37.5714	0.304348	significant	nonsignificant	significant
9	Cxcl12	5	25.6	0.330189	significant	nonsignificant	significant
10	Epor	4	90.6571	0.330189	significant	nonsignificant	significant
11	Rhag	4	24.7667	0.25	significant	nonsignificant	nonsignificant
12	Alas2	4	1.16667	0.25	significant	nonsignificant	nonsignificant
13	Kel	4	68	0.25	significant	nonsignificant	nonsignificant
14	Cd38	3	182.333	0.336538	nonsignificant	significant	significant
15	Dpp4	3	68	0.294118	nonsignificant	nonsignificant	significant
16	Gad1	3	317.667	0.286885	nonsignificant	significant	significant
17	Upb1	3	159	0.241379	nonsignificant	significant	nonsignificant
18	Gfap	3	404.667	0.336538	nonsignificant	significant	significant
19	Aldh3b2	3	75.6667	0.243056	nonsignificant	nonsignificant	nonsignificant
20	Aox4	3	136	0.210843	nonsignificant	significant	nonsignificant
21	Acss1	3	60.6667	0.213415	nonsignificant	nonsignificant	nonsignificant
22	Flt3	3	14.6905	0.284553	nonsignificant	nonsignificant	significant
23	Enpp3	2	136.333	0.275591	nonsignificant	significant	significant
24	Fgf23	2	1.33333	0.253623	nonsignificant	nonsignificant	nonsignificant
25	Ldhc	2	63.3333	0.213415	nonsignificant	nonsignificant	nonsignificant
26	Csl	2	39	0.194444	nonsignificant	nonsignificant	nonsignificant
27	Lcn2	2	68	0.291667	nonsignificant	nonsignificant	significant
28	Pklr	2	98.3333	0.239726	nonsignificant	nonsignificant	nonsignificant
29	Aqp1	2	0	0.205882	nonsignificant	nonsignificant	nonsignificant
30	Aldh1a1	2	68	0.176768	nonsignificant	nonsignificant	nonsignificant
31	Saa3	1	0	0.227273	nonsignificant	nonsignificant	nonsignificant
32	Col1a1	1	0	0.25	nonsignificant	nonsignificant	nonsignificant
33	Cldn13	1	0	0.201149	nonsignificant	nonsignificant	nonsignificant
34	Ada	1	0	0.228758	nonsignificant	nonsignificant	nonsignificant
35	Snca	1	0	0.253623	nonsignificant	nonsignificant	nonsignificant
36	Epcam	1	0	0.150862	nonsignificant	nonsignificant	nonsignificant
37	Alox15	0	0	0.027027	nonsignificant	nonsignificant	nonsignificant
