# Supplementary material for: Identification of Radiation-Induced Injury Pathways and Hub Genes from RNA-Seq Data Based on Integrative Bioinformatics Approach
Source: Genes (Basel). 2026 Mar 27;17(4):377. doi: 10.3390/genes17040377 (PMC13116960; doi:10.3390/genes17040377)
Supplement: Supplementary file 1 [file genes-17-00377-s001.zip › Supplementary Table S8.xlsx]

## Sheet: F1
		Degree	Betweenness	Closeness	Cutoff DC Avg>3.1701	Cutoff BC Avg>357.3361	Cutoff CC Avg>0.0086
1	Il6	27	9539.6	0.0112191	significant	significant	significant
2	Csf2	16	2115.95	0.0111961	significant	significant	significant
3	Slc4a1	15	1780.16	0.0111307	significant	significant	significant
4	Gypa	13	4190.51	0.0111784	significant	significant	significant
5	Col1a1	12	2718.1	0.0111271	significant	significant	significant
6	Cd34	11	5939.99	0.0112061	significant	significant	significant
7	Rhag	10	782.892	0.011124	significant	significant	significant
8	Pdgfrb	10	4009.84	0.0111899	significant	significant	significant
9	Cxcl12	10	1967.88	0.0111909	significant	significant	significant
10	Epb42	10	407.379	0.0111307	significant	significant	significant
11	Kel	9	965.056	0.0111199	significant	significant	significant
12	Gata1	9	1817.79	0.0111685	significant	significant	significant
13	Alas2	9	1304.07	0.0111178	significant	significant	significant
14	Ank1	9	1428.69	0.0111297	significant	significant	significant
15	Fgf23	8	1457.46	0.0111255	significant	significant	significant
16	Gp9	7	1643.46	0.0111271	significant	significant	significant
17	Stfa1	7	0	0.0042735	significant	nonsignificant	nonsignificant
18	Cstdc4	7	0	0.0042735	significant	nonsignificant	nonsignificant
19	Cstdc6	7	0	0.0042735	significant	nonsignificant	nonsignificant
20	Cstdc5	7	0	0.0042735	significant	nonsignificant	nonsignificant
21	Stfa2l1	7	0	0.0042735	significant	nonsignificant	nonsignificant
22	Stfa3	7	0	0.0042735	significant	nonsignificant	nonsignificant
23	Stfa2	7	0	0.0042735	significant	nonsignificant	nonsignificant
24	Csta2	7	0	0.0042735	significant	nonsignificant	nonsignificant
25	Bglap	7	361.317	0.011063	significant	significant	significant
26	Spta1	7	96.8426	0.0111214	significant	nonsignificant	significant
27	Klf1	7	835.217	0.0111441	significant	significant	significant
28	Igll1	6	1966.12	0.0111545	significant	significant	significant
29	Lum	6	63.6828	0.0110548	significant	nonsignificant	significant
30	Col5a2	6	309	0.0110538	significant	nonsignificant	significant
31	Col1a2	6	10.1667	0.0110538	significant	nonsignificant	significant
32	Pf4	6	464.057	0.0111291	significant	significant	significant
33	Snca	6	1910.3	0.0111276	significant	significant	significant
34	Bglap2	6	57.3173	0.0110625	significant	nonsignificant	significant
35	Ibsp	6	23.1505	0.0110574	significant	nonsignificant	significant
36	Sparc	6	27.7398	0.0110579	significant	nonsignificant	significant
37	Rhd	6	29.3731	0.0111209	significant	nonsignificant	significant
38	Flt3	6	770.418	0.0111628	significant	significant	significant
39	Kng1	6	786.463	0.0111524	significant	significant	significant
40	Ren1	6	969.542	0.011156	significant	significant	significant
41	Calml4	6	1955	0.0111039	significant	significant	significant
42	Gp1ba	5	971.213	0.0111209	significant	significant	significant
43	Krt8	5	1674.51	0.0110614	significant	significant	significant
44	Mpl	5	2512.26	0.0111789	significant	significant	significant
45	Epor	5	1216.47	0.0111721	significant	significant	significant
46	Col12a1	5	304	0.0110533	significant	nonsignificant	significant
47	Mme	5	325.665	0.0111472	significant	nonsignificant	significant
48	Cd38	5	2580.67	0.0111763	significant	significant	significant
49	Hc	5	666.808	0.0111348	significant	significant	significant
50	Dmp1	5	25.4667	0.0110574	significant	nonsignificant	significant
51	Alox15	5	27	0.00438356	significant	nonsignificant	nonsignificant
52	Alox12	5	27	0.00438356	significant	nonsignificant	nonsignificant
53	Epcam	5	1639.65	0.0110117	significant	significant	significant
54	Enpp3	5	2530.27	0.0111183	significant	significant	significant
55	Dpp4	5	806.891	0.0111514	significant	significant	significant
56	Mapt	4	569.741	0.0111157	significant	significant	significant
57	Col10a1	4	127.158	0.0110931	significant	nonsignificant	significant
58	Ermap	4	233.454	0.0110911	significant	nonsignificant	significant
59	Cldn13	4	951.601	0.0110579	significant	significant	significant
60	Ccr8	4	0	0.0111209	significant	nonsignificant	significant
61	Ppbp	4	0	0.0111209	significant	nonsignificant	significant
62	Ccr10	4	0	0.0111209	significant	nonsignificant	significant
63	Havcr2	4	94.8135	0.0111426	significant	nonsignificant	significant
64	Aqp1	4	604	0.0110563	significant	significant	significant
65	Angpt1	4	1198.72	0.0111286	significant	significant	significant
66	Alox12e	4	0	0.00438284	significant	nonsignificant	nonsignificant
67	Cyp2j9	4	0	0.00438284	significant	nonsignificant	nonsignificant
68	Cyp2j6	4	0	0.00438284	significant	nonsignificant	nonsignificant
69	Gfap	4	1583.09	0.0111555	significant	significant	significant
70	Aldh1a1	4	900	0.0109384	significant	significant	significant
71	Hba-a1	4	64.0429	0.0110614	significant	nonsignificant	significant
72	Hbb-bs	4	304	0.0110421	significant	nonsignificant	significant
73	Adcy6	4	1047.4	0.0110798	significant	significant	significant
74	Lcn2	3	904	0.0111431	nonsignificant	significant	significant
75	Tnfaip6	3	306.572	0.0111457	nonsignificant	nonsignificant	significant
76	Gsta4	3	4	0.00420168	nonsignificant	nonsignificant	nonsignificant
77	Dtna	3	0	0.0110553	nonsignificant	nonsignificant	significant
78	Slc5a2	3	315.317	0.011088	nonsignificant	nonsignificant	significant
79	Gpat3	3	64	0.00438348	nonsignificant	nonsignificant	nonsignificant
80	Dgat2	3	88	0.00438396	nonsignificant	nonsignificant	nonsignificant
81	Il22ra1	3	0	0.0111421	nonsignificant	nonsignificant	significant
82	Il20ra	3	0	0.0111421	nonsignificant	nonsignificant	significant
83	Mmp13	3	894.695	0.011155	nonsignificant	significant	significant
84	Cd276	3	40.7302	0.0111266	nonsignificant	nonsignificant	significant
85	Cd27	3	41.2667	0.0111008	nonsignificant	nonsignificant	significant
86	Rnf212	3	6	0.00420168	nonsignificant	nonsignificant	nonsignificant
87	Ldhc	3	604	0.0109689	nonsignificant	significant	significant
88	Lepr	3	604	0.0111436	nonsignificant	significant	significant
89	Sptb	3	0	0.0110665	nonsignificant	nonsignificant	significant
90	Ngfr	3	904	0.0110538	nonsignificant	significant	significant
91	Pla2g2d	3	80	0.00438396	nonsignificant	nonsignificant	nonsignificant
92	Gadl1	3	6	0.00421934	nonsignificant	nonsignificant	nonsignificant
93	Dhrs9	3	0	0.0108642	nonsignificant	nonsignificant	significant
94	Aldh1a2	3	0	0.0108642	nonsignificant	nonsignificant	significant
95	Aldh1a7	3	0	0.0108642	nonsignificant	nonsignificant	significant
96	Hba-a2	3	0	0.0110416	nonsignificant	nonsignificant	significant
97	Dmtn	3	2.93333	0.0110584	nonsignificant	nonsignificant	significant
98	Add2	3	13.4444	0.0110665	nonsignificant	nonsignificant	significant
99	Pde3a	3	304	0.0110574	nonsignificant	nonsignificant	significant
100	Nt5c1a	3	348.765	0.0110507	nonsignificant	nonsignificant	significant
101	Aldh3b2	3	6	0.00421934	nonsignificant	nonsignificant	nonsignificant
102	Slc18a2	2	304	0.0110507	nonsignificant	nonsignificant	significant
103	Tnfrsf19	2	304	0.010978	nonsignificant	nonsignificant	significant
104	Vcan	2	63.9214	0.0110819	nonsignificant	nonsignificant	significant
105	Saa3	2	304	0.011066	nonsignificant	nonsignificant	significant
106	Ptx3	2	0	0.0111415	nonsignificant	nonsignificant	significant
107	Pax5	2	304	0.0110773	nonsignificant	nonsignificant	significant
108	H2-Q6	2	0	0.0041841	nonsignificant	nonsignificant	nonsignificant
109	H2-Q7	2	0	0.0041841	nonsignificant	nonsignificant	nonsignificant
110	H2-Ob	2	0	0.0041841	nonsignificant	nonsignificant	nonsignificant
111	Trim10	2	0	0.011106	nonsignificant	nonsignificant	significant
112	Mgst3	2	0	0.00420161	nonsignificant	nonsignificant	nonsignificant
113	Gstm5	2	0	0.00420161	nonsignificant	nonsignificant	nonsignificant
114	Tubb1	2	271.756	0.0110742	nonsignificant	nonsignificant	significant
115	Sox6	2	0	0.0110967	nonsignificant	nonsignificant	significant
116	Pdgfd	2	2.72051	0.0111121	nonsignificant	nonsignificant	significant
117	Fads2	2	84	0.00438412	nonsignificant	nonsignificant	nonsignificant
118	F9	2	304	0.0110773	nonsignificant	nonsignificant	significant
119	Prg2	2	0	0.0041841	nonsignificant	nonsignificant	nonsignificant
120	Prg3	2	0	0.0041841	nonsignificant	nonsignificant	nonsignificant
121	Epx	2	0	0.0041841	nonsignificant	nonsignificant	nonsignificant
122	Krt18	2	0	0.0109966	nonsignificant	nonsignificant	significant
123	Pklr	2	900	0.0110436	nonsignificant	significant	significant
124	Rag1	2	304	0.0110773	nonsignificant	nonsignificant	significant
125	Phex	2	0	0.0110492	nonsignificant	nonsignificant	significant
126	Scd1	2	84	0.00438412	nonsignificant	nonsignificant	nonsignificant
127	Il5ra	2	0	0.0111415	nonsignificant	nonsignificant	significant
128	Serpinb2	2	0	0.0111415	nonsignificant	nonsignificant	significant
129	Il4ra	2	0	0.0111415	nonsignificant	nonsignificant	significant
130	Ifnlr1	2	0	0.0111415	nonsignificant	nonsignificant	significant
131	Stx3	2	2	0.0041841	nonsignificant	nonsignificant	nonsignificant
132	Cldn7	2	487.561	0.0109981	nonsignificant	significant	significant
133	Mboat2	2	24	0.00438268	nonsignificant	nonsignificant	nonsignificant
134	Tspan33	2	0	0.0111302	nonsignificant	nonsignificant	significant
135	Cd248	2	0	0.0110497	nonsignificant	nonsignificant	significant
136	Car2	2	304	0.0110538	nonsignificant	nonsignificant	significant
137	Cadm1	2	0	0.0111415	nonsignificant	nonsignificant	significant
138	Sdsl	2	0	0.0108937	nonsignificant	nonsignificant	significant
139	Bcat1	2	0	0.0108937	nonsignificant	nonsignificant	significant
140	Bbs1	2	304	0.0110665	nonsignificant	nonsignificant	significant
141	Areg	2	2.72051	0.0111121	nonsignificant	nonsignificant	significant
142	Aqp11	2	0	0.01098	nonsignificant	nonsignificant	significant
143	Aqp9	2	0	0.01098	nonsignificant	nonsignificant	significant
144	Apol11b	2	0	0.0041841	nonsignificant	nonsignificant	nonsignificant
145	Apol11a	2	0	0.0041841	nonsignificant	nonsignificant	nonsignificant
146	Apol10a	2	0	0.0041841	nonsignificant	nonsignificant	nonsignificant
147	Upb1	2	0	0.00421926	nonsignificant	nonsignificant	nonsignificant
148	Gm6525	2	0	0.0041841	nonsignificant	nonsignificant	nonsignificant
149	Rpl39l	2	0	0.0041841	nonsignificant	nonsignificant	nonsignificant
150	Aknad1	2	0	0.0041841	nonsignificant	nonsignificant	nonsignificant
151	Cnr1	2	304	0.0110036	nonsignificant	nonsignificant	significant
152	Ada	2	229.171	0.0110875	nonsignificant	nonsignificant	significant
153	Nrxn1	2	2	0.0041841	nonsignificant	nonsignificant	nonsignificant
154	Tead4	1	0	0.00416667	nonsignificant	nonsignificant	nonsignificant
155	Tead2	1	0	0.00416667	nonsignificant	nonsignificant	nonsignificant
156	Sytl4	1	0	0.00418403	nonsignificant	nonsignificant	nonsignificant
157	Sncaip	1	0	0.0110497	nonsignificant	nonsignificant	significant
158	Slc32a1	1	0	0.0109739	nonsignificant	nonsignificant	significant
159	Wif1	1	0	0.00416667	nonsignificant	nonsignificant	nonsignificant
160	Sfrp4	1	0	0.00416667	nonsignificant	nonsignificant	nonsignificant
161	Saa1	1	0	0.010989	nonsignificant	nonsignificant	significant
162	Rtn4rl2	1	0	0.0109022	nonsignificant	nonsignificant	significant
163	Tex11	1	0	0.00420153	nonsignificant	nonsignificant	nonsignificant
164	Rgs9bp	1	0	0.00416667	nonsignificant	nonsignificant	nonsignificant
165	Rgs7bp	1	0	0.00416667	nonsignificant	nonsignificant	nonsignificant
166	Rec8	1	0	0.00420153	nonsignificant	nonsignificant	nonsignificant
167	Raet1e	1	0	0.00416667	nonsignificant	nonsignificant	nonsignificant
168	Raet1d	1	0	0.00416667	nonsignificant	nonsignificant	nonsignificant
169	Tac2	1	0	0.00416667	nonsignificant	nonsignificant	nonsignificant
170	Prok2	1	0	0.00416667	nonsignificant	nonsignificant	nonsignificant
171	Pdzk1ip1	1	0	0.0110107	nonsignificant	nonsignificant	significant
172	Pou2af1	1	0	0.0110001	nonsignificant	nonsignificant	significant
173	Upp1	1	0	0.0109739	nonsignificant	nonsignificant	significant
174	Sorcs2	1	0	0.0109769	nonsignificant	nonsignificant	significant
175	Slpi	1	0	0.011065	nonsignificant	nonsignificant	significant
176	Kng2	1	0	0.0110742	nonsignificant	nonsignificant	significant
177	Kif5a	1	0	0.0110497	nonsignificant	nonsignificant	significant
178	Ly6c1	1	0	0.01114	nonsignificant	nonsignificant	significant
179	Hemgn	1	0	0.0110462	nonsignificant	nonsignificant	significant
180	Hbq1b	1	0	0.0109654	nonsignificant	nonsignificant	significant
181	Tspo2	1	0	0.0110998	nonsignificant	nonsignificant	significant
182	Gucy1b1	1	0	0.0109805	nonsignificant	nonsignificant	significant
183	Plpp1	1	0	0.00438252	nonsignificant	nonsignificant	nonsignificant
184	Treml1	1	0	0.0110492	nonsignificant	nonsignificant	significant
185	Hcn3	1	0	0.00416667	nonsignificant	nonsignificant	nonsignificant
186	Gja5	1	0	0.00416667	nonsignificant	nonsignificant	nonsignificant
187	Ggt1	1	0	0.00420153	nonsignificant	nonsignificant	nonsignificant
188	Gfi1b	1	0	0.0110901	nonsignificant	nonsignificant	significant
189	Gab1	1	0	0.0111111	nonsignificant	nonsignificant	significant
190	Fgfrl1	1	0	0.0110477	nonsignificant	nonsignificant	significant
191	F7	1	0	0.0110001	nonsignificant	nonsignificant	significant
192	Six1	1	0	0.00416667	nonsignificant	nonsignificant	nonsignificant
193	Eya4	1	0	0.00416667	nonsignificant	nonsignificant	nonsignificant
194	Tfr2	1	0	0.0110936	nonsignificant	nonsignificant	significant
195	Tspan8	1	0	0.0109354	nonsignificant	nonsignificant	significant
196	Ear6	1	0	0.00416667	nonsignificant	nonsignificant	nonsignificant
197	Ear1	1	0	0.00416667	nonsignificant	nonsignificant	nonsignificant
198	Dntt	1	0	0.0110001	nonsignificant	nonsignificant	significant
199	Lipg	1	0	0.004383	nonsignificant	nonsignificant	nonsignificant
200	Smpd3	1	0	0.00416667	nonsignificant	nonsignificant	nonsignificant
201	Degs2	1	0	0.00416667	nonsignificant	nonsignificant	nonsignificant
202	Rtp4	1	0	0.00416667	nonsignificant	nonsignificant	nonsignificant
203	Ddx60	1	0	0.00416667	nonsignificant	nonsignificant	nonsignificant
204	Ctla2b	1	0	0.00416667	nonsignificant	nonsignificant	nonsignificant
205	Ctla2a	1	0	0.00416667	nonsignificant	nonsignificant	nonsignificant
206	Cplx2	1	0	0.00418403	nonsignificant	nonsignificant	nonsignificant
207	Col6a5	1	0	0.0109769	nonsignificant	nonsignificant	significant
208	Col22a1	1	0	0.0109764	nonsignificant	nonsignificant	significant
209	Gnb4	1	0	0.0109275	nonsignificant	nonsignificant	significant
210	Clstn3	1	0	0.00418403	nonsignificant	nonsignificant	nonsignificant
211	Cldn20	1	0	0.010981	nonsignificant	nonsignificant	significant
212	Cebpb	1	0	0.01114	nonsignificant	nonsignificant	significant
213	Cds1	1	0	0.00438172	nonsignificant	nonsignificant	nonsignificant
214	Ccnb1ip1	1	0	0.00420153	nonsignificant	nonsignificant	nonsignificant
215	Car1	1	0	0.0109769	nonsignificant	nonsignificant	significant
216	Mpp2	1	0	0.00416667	nonsignificant	nonsignificant	nonsignificant
217	Camk2b	1	0	0.00416667	nonsignificant	nonsignificant	nonsignificant
218	Trpc6	1	0	0.0110264	nonsignificant	nonsignificant	significant
219	Kcnq3	1	0	0.0110264	nonsignificant	nonsignificant	significant
220	Camk1	1	0	0.0110264	nonsignificant	nonsignificant	significant
221	C5ar1	1	0	0.0110569	nonsignificant	nonsignificant	significant
222	C1s2	1	0	0.0110569	nonsignificant	nonsignificant	significant
223	Fam167a	1	0	0.00416667	nonsignificant	nonsignificant	nonsignificant
224	Blk	1	0	0.00416667	nonsignificant	nonsignificant	nonsignificant
225	Dlx5	1	0	0.010986	nonsignificant	nonsignificant	significant
226	Bbs7	1	0	0.0109895	nonsignificant	nonsignificant	significant
227	Aspa	1	0	0.00421911	nonsignificant	nonsignificant	nonsignificant
228	Ambp	1	0	0.0110742	nonsignificant	nonsignificant	significant
229	Aldh1l1	1	0	0.0110773	nonsignificant	nonsignificant	significant
230	Alad	1	0	0.0110401	nonsignificant	nonsignificant	significant
231	Agtr1a	1	0	0.0110778	nonsignificant	nonsignificant	significant
232	Zan	1	0	0.00416667	nonsignificant	nonsignificant	nonsignificant
233	Adam2	1	0	0.00416667	nonsignificant	nonsignificant	nonsignificant
234	Acss1	1	0	0.00421911	nonsignificant	nonsignificant	nonsignificant
235	Acsl6	1	0	0.00416667	nonsignificant	nonsignificant	nonsignificant
236	Acox2	1	0	0.00416667	nonsignificant	nonsignificant	nonsignificant
237	Ache	1	0	0.00418403	nonsignificant	nonsignificant	nonsignificant
238	Atp8b1	1	0	0.00416667	nonsignificant	nonsignificant	nonsignificant
239	Abcb4	1	0	0.00416667	nonsignificant	nonsignificant	nonsignificant
240	B3galnt1	1	0	0.00416667	nonsignificant	nonsignificant	nonsignificant
241	A4galt	1	0	0.00416667	nonsignificant	nonsignificant	nonsignificant

## Sheet: F2
		Degree	Betweenness	Closeness	Cutoff DC Avg>4.2927	Cutoff BC Avg>89.0244	Cutoff CC Avg>0.3235
1	Il6	12	453.368	0.45977	significant	significant	significant
2	Gypa	9	324.385	0.408163	significant	significant	significant
3	Cd34	9	421.324	0.449438	significant	significant	significant
4	Slc4a1	8	64.1825	0.325203	significant	nonsignificant	significant
5	Csf2	8	107.646	0.421053	significant	significant	significant
6	Pdgfrb	7	179.218	0.392157	significant	significant	significant
7	Epb42	7	53.9825	0.338983	significant	nonsignificant	significant
8	Gata1	7	199.998	0.4	significant	significant	significant
9	Cxcl12	7	130.556	0.408163	significant	significant	significant
10	Rhag	6	35.3048	0.31746	significant	nonsignificant	nonsignificant
11	Alas2	5	6.33333	0.32	significant	nonsignificant	nonsignificant
12	Ank1	5	98.5857	0.325203	significant	significant	significant
13	Kel	5	78	0.305343	significant	nonsignificant	nonsignificant
14	Mpl	5	314.705	0.40404	significant	significant	significant
15	Klf1	5	29.4048	0.34188	significant	nonsignificant	significant
16	Epor	4	49.3853	0.373832	nonsignificant	nonsignificant	significant
17	Gp9	4	111	0.314961	nonsignificant	significant	nonsignificant
18	Gp1ba	4	111	0.314961	nonsignificant	significant	nonsignificant
19	Fgf23	4	58.4167	0.298507	nonsignificant	nonsignificant	nonsignificant
20	Flt3	4	46.5201	0.36036	nonsignificant	nonsignificant	significant
21	Kng1	3	11.3	0.330578	nonsignificant	nonsignificant	significant
22	Cd38	3	111.333	0.37037	nonsignificant	significant	significant
23	Igll1	3	39.2159	0.333333	nonsignificant	nonsignificant	significant
24	Krt8	3	152	0.248447	nonsignificant	significant	nonsignificant
25	Snca	3	50.8524	0.294118	nonsignificant	nonsignificant	nonsignificant
26	Mapt	3	9	0.275862	nonsignificant	nonsignificant	nonsignificant
27	Pf4	3	40.6667	0.31746	nonsignificant	nonsignificant	nonsignificant
28	Calml4	3	75.4524	0.275862	nonsignificant	nonsignificant	nonsignificant
29	Gfap	3	85.3984	0.338983	nonsignificant	nonsignificant	significant
30	Ren1	3	22.3444	0.336134	nonsignificant	nonsignificant	significant
31	Angpt1	3	2.63333	0.305343	nonsignificant	nonsignificant	nonsignificant
32	Col1a1	2	24.7167	0.28777	nonsignificant	nonsignificant	nonsignificant
33	Dpp4	2	0	0.325203	nonsignificant	nonsignificant	significant
34	Adcy6	2	12.3333	0.253165	nonsignificant	nonsignificant	nonsignificant
35	Hc	2	9.70476	0.32	nonsignificant	nonsignificant	nonsignificant
36	Aqp1	2	0	0.248447	nonsignificant	nonsignificant	nonsignificant
37	Enpp3	2	49.6667	0.283688	nonsignificant	nonsignificant	nonsignificant
38	Epcam	2	78	0.20202	nonsignificant	nonsignificant	nonsignificant
39	Bglap	2	2.06667	0.233918	nonsignificant	nonsignificant	nonsignificant
40	Cldn13	1	0	0.235294	nonsignificant	nonsignificant	nonsignificant
41	Aldh1a1	1	0	0.168776	nonsignificant	nonsignificant	nonsignificant
